# Supplementary material for: Crystal structure and Hirshfeld surface analysis of the chalcone derivative (2E)-3-[4-(di­phenyl­amino)phen­yl]-1-[4-(prop-1-yn-2-yl­oxy)phen­yl]prop-2-en-1-one
Source: Acta Crystallogr E Crystallogr Commun. 2025 Jan 1;81(Pt 1):15–9. doi: 10.1107/S2056989024011721 (PMC11701778; doi:10.1107/S2056989024011721)
Supplement: Supplementary file 1 [file e-81-00015-sup1.cif]

##############################################################################
#                                                                            #
# This CIF contains the data in a paper accepted for publication in          #
# Acta Crystallographica Section E. It conforms to the requirements of       #
# Notes for Authors for Acta Crystallographica Section E, and has been       #
# peer reviewed under the auspices of the IUCr Commission on Journals.       #
#                                                                            #
# Full details of the Crystallographic Information File format               #
# are given in the paper "The Crystallographic Information File (CIF):       #
# a New Standard Archive File for Crystallography" by S. R. Hall, F. H.      #
# Allen and I. D. Brown [Acta Cryst. (1991), A47, 655-685].                  #
#                                                                            #
# The current version of the core CIF dictionary is obtainable from          #
# ftp://ftp.iucr.org/pub/cif_core.dic.                                       #
#                                                                            #
# Software is freely available for graphical display of the structure(s)     #
# in this CIF. For information consult the CIF software page                 #
# http://www.iucr.org/resources/cif/software.                                #
#                                                                            #
# This file may be used for bona fide research purposes within the           #
# scientific community so long as proper attribution is given to the journal # 
# article from which it was obtained.                                        #
#                                                                            #
##############################################################################
data_global
_audit_creation_method     SHELXL-2018/3
_journal_date_recd_electronic     2024-09-17
_journal_date_accepted     2024-12-02
_journal_name_full     'Acta Crystallographica, Section E'
_journal_year     2025
_journal_volume     81
_journal_issue      1
_journal_page_first     0
_journal_page_last     0
_journal_paper_category     GO
_journal_paper_doi     10.1107/S2056989024011721
_journal_coeditor_code     WM5735
loop_
    _publ_contact_author_name
    _publ_contact_author_address
    _publ_contact_author_email
    'Dr. M. NizamMohideen'
;
Department of Physics
The New College
Chennai 600 014
Tamil Nadu
India
;
 'mnizam.new@gmail.com'
_publ_contact_author_fax     ?
_publ_contact_author_phone     '91-9841459257'
_publ_section_title
;\
Crystal structure and Hirshfeld surface analysis of the chalcone derivative
(2<i>E</i>)-3-[4-(diphenylamino)phenyl]-1-[4-(prop-1-yn-2-yloxy)phenyl]prop-\
2-en-1-one
;
_publ_section_title_footnote     .
loop_
    _publ_author_name
    _publ_author_footnote
    _publ_author_address
    'Madhan, Sundarasamy' .
;
Department of Physics
The New College
Chennai 600 014
University of Madras
Tamil Nadu
India
;
    'NizamMohideen, M.' .
;
Department of Physics
The New College
Chennai 600 014
University of Madras
Tamil Nadu
India
;
    'Viswanathan, Vijayan' .
;
Centre of Excellence in Structural Biology and Drug Discovery
Department of Biotechnology
SRM Institute of Science and Technology
Kattankulathur Campus
Chengalpattu
Tamil Nadu - 603203
India
;
    'Velmurugan, Devadasan' .
;
Department of Biotechnology
SRM Institute of Science and Technology
Kattankulathur Campus
Chengalpattu
Tamil Nadu - 603203
India
;
_publ_section_synopsis
;
The molecule adopts an <i>s</i>-<i>cis</i> configuration with respect to the
C\\db O and C---C bonds of the chalcone bridge.
;
data_I
_audit_creation_method     'SHELXL-2018/3'
_chemical_name_systematic
;\
(2<i>E</i>)-3-[4-(Diphenylamino)phenyl]-1-[4-(prop-1-yn-2-yloxy)phenyl]\
prop-2-en-1-one
;
_chemical_name_common     ?
_chemical_formula_moiety     'C30 H23 N O2'
_chemical_formula_sum     'C30 H23 N O2'
_chemical_formula_iupac     'C30 H23 N O2'
_chemical_formula_weight     429.49
_chemical_melting_point     ?
_space_group_crystal_system     triclinic
_space_group_name_H-M_alt     'P -1'
_space_group_name_Hall     '-P 1'
loop_
    _space_group_symop_operation_xyz
    'x, y, z'
    '-x, -y, -z'
_cell_length_a     9.63370(10)
_cell_length_b     9.8825(2)
_cell_length_c     12.8446(3)
_cell_angle_alpha     87.546(2)
_cell_angle_beta     86.6050(10)
_cell_angle_gamma     70.914(3)
_cell_volume     1153.26(4)
_cell_formula_units_Z     2
_cell_measurement_reflns_used     4720
_cell_measurement_theta_min     1.589
_cell_measurement_theta_max     26.480
_cell_measurement_temperature     293(2)
_exptl_crystal_description     Block
_exptl_crystal_colour     Colourless
_exptl_crystal_size_max     0.290
_exptl_crystal_size_mid     0.240
_exptl_crystal_size_min     0.200
_exptl_crystal_density_diffrn     1.237
_exptl_crystal_density_meas     ?
_exptl_crystal_density_method     ?
_exptl_crystal_F_000     452
_exptl_absorpt_coefficient_mu     0.077
_exptl_absorpt_correction_type     multi-scan
_exptl_absorpt_process_details
;
(<i>SADABS</i>; Krause <i>et al.</i>,  2015)
;
_exptl_absorpt_correction_T_min     0.786
_exptl_absorpt_correction_T_max     0.841
_diffrn_ambient_temperature     293(2)
_diffrn_radiation_type     MoK\a
_diffrn_radiation_wavelength     0.71073
_diffrn_radiation_source     'fine-focus sealed tube'
_diffrn_radiation_monochromator     graphite
_diffrn_measurement_device_type
                      'Bruker D8 VENTURE diffractometer with PHOTON II detector'
_diffrn_measurement_method     '\w and \f scan'
_diffrn_detector_area_resol_mean     ?
_diffrn_reflns_number     17043
_diffrn_reflns_av_R_equivalents     0.0268
_diffrn_reflns_av_unetI/netI     0.0212
_diffrn_reflns_theta_min     1.589
_diffrn_reflns_theta_max     26.480
_diffrn_reflns_theta_full     25.000
_diffrn_measured_fraction_theta_max     0.990
_diffrn_measured_fraction_theta_full     0.999
_diffrn_reflns_limit_h_min     -12
_diffrn_reflns_limit_h_max     11
_diffrn_reflns_limit_k_min     -12
_diffrn_reflns_limit_k_max     12
_diffrn_reflns_limit_l_min     -15
_diffrn_reflns_limit_l_max     16
_refine_special_details     ?
_reflns_number_total     4720
_reflns_number_gt     3564
_reflns_threshold_expression     'I > 2\s(I)'
_refine_ls_structure_factor_coef     Fsqd
_refine_ls_matrix_type     full
_refine_ls_R_factor_all     0.0573
_refine_ls_R_factor_gt     0.0416
_refine_ls_wR_factor_gt     0.1079
_refine_ls_wR_factor_ref     0.1202
_refine_ls_goodness_of_fit_ref     1.033
_refine_ls_restrained_S_all     1.022
_refine_ls_number_reflns     4720
_refine_ls_number_parameters     353
_refine_ls_number_restraints     186
_refine_ls_hydrogen_treatment     constr
_refine_ls_weighting_scheme     calc
_refine_ls_weighting_details
              'w=1/[\s^2^(Fo^2^)+(0.0573P)^2^+0.1568P] where P=(Fo^2^+2Fc^2^)/3'
_atom_sites_solution_hydrogens     geom
_atom_sites_solution_primary     ?
_atom_sites_solution_secondary     ?
_refine_ls_shift/su_max     0.001
_refine_ls_shift/su_mean     0.000
_refine_diff_density_max     0.140
_refine_diff_density_min     -0.182
_refine_ls_extinction_method     none
_refine_ls_extinction_coef     .
loop_
    _atom_type_symbol
    _atom_type_description
    _atom_type_scat_dispersion_real
    _atom_type_scat_dispersion_imag
    _atom_type_scat_source
    'C' 'C' 0.0033 0.0016
                         'International Tables Vol C Tables 4.2.6.8 and 6.1.1.4'
    'H' 'H' 0.0000 0.0000
                         'International Tables Vol C Tables 4.2.6.8 and 6.1.1.4'
    'N' 'N' 0.0061 0.0033
                         'International Tables Vol C Tables 4.2.6.8 and 6.1.1.4'
    'O' 'O' 0.0106 0.0060
                         'International Tables Vol C Tables 4.2.6.8 and 6.1.1.4'
_computing_data_collection
;
APEX3 (Bruker, 2016)
;
_computing_cell_refinement
;
SAINT (Bruker, 2016)
;
_computing_data_reduction
;
SAINT (Bruker, 2016)
;
_computing_structure_solution
;
<i>SHELXT</i> (Sheldrick, 2015a)
;
_computing_structure_refinement
;
SHELXL (Sheldrick, 2015b)
;
_computing_molecular_graphics
;
ORTEP-3 for Windows (Farrugia, 2012) and Mercury (Macrae <i>et al.</i>,
2008)
;
_computing_publication_material
;
WinGX (Farrugia, 2012), publCIF (Westrip, 2010) and PLATON
(Spek, 2020)
;
loop_
    _atom_site_type_symbol
    _atom_site_label
    _atom_site_fract_x
    _atom_site_fract_y
    _atom_site_fract_z
    _atom_site_U_iso_or_equiv
    _atom_site_adp_type
    _atom_site_calc_flag
    _atom_site_occupancy
    _atom_site_disorder_assembly
    _atom_site_disorder_group
    C C1A 0.8450(13) 0.3165(18) 0.3291(11) 0.0477(19) Uani d 0.55(3) A 1
    C C2A 0.9929(12) 0.2650(13) 0.2998(8) 0.0526(15) Uani d 0.55(3) A 1
    H H2A 1.057776 0.201128 0.344055 0.063 Uiso calc 0.55(3) A 1
    C C3A 1.0457(13) 0.3066(13) 0.2066(9) 0.0686(18) Uani d 0.55(3) A 1
    H H3A 1.145916 0.271704 0.189096 0.082 Uiso calc 0.55(3) A 1
    C C4A 0.9533(17) 0.3982(14) 0.1395(7) 0.080(2) Uani d 0.55(3) A 1
    H H4A 0.990125 0.423346 0.075644 0.095 Uiso calc 0.55(3) A 1
    C C5A 0.8058(17) 0.4535(13) 0.1660(7) 0.077(2) Uani d 0.55(3) A 1
    H H5A 0.742187 0.517295 0.121020 0.092 Uiso calc 0.55(3) A 1
    C C6A 0.7529(14) 0.4126(16) 0.2612(10) 0.063(2) Uani d 0.55(3) A 1
    H H6A 0.653223 0.450652 0.279674 0.076 Uiso calc 0.55(3) A 1
    C C1B 0.8233(15) 0.328(2) 0.3218(12) 0.045(2) Uani d 0.45(3) A 2
    C C2B 0.9676(15) 0.2842(17) 0.2828(11) 0.058(2) Uani d 0.45(3) A 2
    H H2B 1.039659 0.215152 0.318986 0.070 Uiso calc 0.45(3) A 2
    C C3B 1.0043(14) 0.3432(17) 0.1894(10) 0.066(2) Uani d 0.45(3) A 2
    H H3B 1.100923 0.314279 0.162368 0.079 Uiso calc 0.45(3) A 2
    C C4B 0.8958(17) 0.4449(16) 0.1379(7) 0.068(2) Uani d 0.45(3) A 2
    H H4B 0.918844 0.485488 0.075329 0.082 Uiso calc 0.45(3) A 2
    C C5B 0.7523(15) 0.4875(14) 0.1782(9) 0.069(2) Uani d 0.45(3) A 2
    H H5B 0.679939 0.556822 0.142379 0.082 Uiso calc 0.45(3) A 2
    C C6B 0.7147(14) 0.4297(18) 0.2698(11) 0.0530(18) Uani d 0.45(3) A 2
    H H6B 0.617789 0.458367 0.296255 0.064 Uiso calc 0.45(3) A 2
    C C7 0.65146(14) 0.24068(14) 0.42815(10) 0.0489(3) Uani d 1 . .
    C C8 0.61478(18) 0.16550(16) 0.35241(12) 0.0652(4) Uani d 1 . .
    H H8 0.678822 0.132399 0.295076 0.078 Uiso calc 1 . .
    C C9 0.4812(2) 0.13957(19) 0.36246(15) 0.0819(5) Uani d 1 . .
    H H9 0.455737 0.089729 0.311064 0.098 Uiso calc 1 . .
    C C10 0.3869(2) 0.1863(2) 0.44679(16) 0.0889(6) Uani d 1 . .
    H H10 0.298374 0.167343 0.453336 0.107 Uiso calc 1 . .
    C C11 0.42347(19) 0.2606(2) 0.52096(14) 0.0865(6) Uani d 1 . .
    H H11 0.359410 0.292737 0.578450 0.104 Uiso calc 1 . .
    C C12 0.55364(16) 0.28890(19) 0.51205(11) 0.0660(4) Uani d 1 . .
    H H12 0.576464 0.341157 0.563074 0.079 Uiso calc 1 . .
    C C13 0.87208(14) 0.24616(14) 0.51006(10) 0.0481(3) Uani d 1 . .
    C C14 0.94811(16) 0.33765(16) 0.53177(11) 0.0594(4) Uani d 1 . .
    H H14 0.943729 0.415330 0.487056 0.071 Uiso calc 1 . .
    C C15 1.03041(15) 0.31498(15) 0.61902(11) 0.0558(3) Uani d 1 . .
    H H15 1.080387 0.378125 0.632154 0.067 Uiso calc 1 . .
    C C16 1.04042(13) 0.20048(13) 0.68753(9) 0.0459(3) Uani d 1 . .
    C C17 0.96304(15) 0.10926(14) 0.66508(10) 0.0529(3) Uani d 1 . .
    H H17 0.967085 0.031665 0.709799 0.063 Uiso calc 1 . .
    C C18 0.88078(15) 0.13138(14) 0.57822(10) 0.0531(3) Uani d 1 . .
    H H18 0.830398 0.068598 0.565046 0.064 Uiso calc 1 . .
    C C19 1.12578(14) 0.18198(14) 0.77995(10) 0.0510(3) Uani d 1 . .
    H H19 1.174152 0.248200 0.787474 0.061 Uiso calc 1 . .
    C C20 1.14274(14) 0.08214(14) 0.85454(10) 0.0508(3) Uani d 1 . .
    H H20 1.098158 0.012326 0.849705 0.061 Uiso calc 1 . .
    C C21 1.23054(16) 0.07921(15) 0.94488(11) 0.0567(3) Uani d 1 . .
    C C22 1.25937(14) -0.04205(14) 1.02197(10) 0.0504(3) Uani d 1 . .
    C C23 1.34822(18) -0.04494(16) 1.10440(11) 0.0626(4) Uani d 1 . .
    H H23 1.384847 0.030279 1.111044 0.075 Uiso calc 1 . .
    C C24 1.38253(19) -0.15626(16) 1.17565(11) 0.0671(4) Uani d 1 . .
    H H24 1.442908 -0.156542 1.229593 0.081 Uiso calc 1 . .
    C C25 1.32810(16) -0.26811(14) 1.16796(10) 0.0548(3) Uani d 1 . .
    C C26 1.23931(15) -0.26825(15) 1.08761(11) 0.0564(3) Uani d 1 . .
    H H26 1.202191 -0.343312 1.081871 0.068 Uiso calc 1 . .
    C C27 1.20619(15) -0.15555(15) 1.01576(11) 0.0552(3) Uani d 1 . .
    H H27 1.146378 -0.155960 0.961620 0.066 Uiso calc 1 . .
    C C28 1.31454(19) -0.49115(16) 1.24225(12) 0.0678(4) Uani d 1 . .
    H H28A 1.208519 -0.454902 1.237709 0.081 Uiso calc 1 . .
    H H28B 1.336179 -0.545667 1.307320 0.081 Uiso calc 1 . .
    C C29 1.37787(16) -0.58578(15) 1.15584(11) 0.0583(4) Uani d 1 . .
    C C30 1.4256(2) -0.66103(18) 1.08611(13) 0.0742(4) Uani d 1 . .
    H H30 1.463778 -0.721228 1.030325 0.089 Uiso calc 1 . .
    N N1 0.78739(12) 0.26872(13) 0.42113(8) 0.0565(3) Uani d 1 . .
    O O1 1.28056(16) 0.17550(14) 0.95620(10) 0.0973(5) Uani d 1 . .
    O O2 1.36880(13) -0.37308(11) 1.24355(7) 0.0704(3) Uani d 1 . .
loop_
    _atom_site_aniso_label
    _atom_site_aniso_U_11
    _atom_site_aniso_U_22
    _atom_site_aniso_U_33
    _atom_site_aniso_U_12
    _atom_site_aniso_U_13
    _atom_site_aniso_U_23
    C1A 0.056(4) 0.050(3) 0.040(3) -0.019(3) -0.018(2) 0.0096(19)
    C2A 0.055(3) 0.054(3) 0.052(3) -0.022(2) -0.005(2) 0.0072(19)
    C3A 0.075(4) 0.076(4) 0.063(3) -0.037(3) 0.006(3) 0.001(3)
    C4A 0.101(6) 0.092(5) 0.055(3) -0.047(5) -0.001(4) 0.018(3)
    C5A 0.094(6) 0.085(5) 0.054(3) -0.033(4) -0.023(4) 0.026(3)
    C6A 0.053(4) 0.074(4) 0.060(3) -0.017(4) -0.015(3) 0.011(3)
    C1B 0.048(4) 0.054(5) 0.037(4) -0.023(3) -0.004(3) 0.004(3)
    C2B 0.055(4) 0.061(4) 0.059(4) -0.018(3) -0.009(3) 0.006(3)
    C3B 0.063(5) 0.085(7) 0.054(4) -0.033(4) 0.007(4) 0.000(4)
    C4B 0.084(7) 0.086(5) 0.043(2) -0.043(5) 0.000(3) 0.011(3)
    C5B 0.073(5) 0.077(5) 0.059(3) -0.029(3) -0.015(3) 0.020(3)
    C6B 0.046(4) 0.064(4) 0.049(3) -0.017(3) -0.012(3) 0.015(3)
    C7 0.0489(7) 0.0559(7) 0.0442(7) -0.0199(6) -0.0111(5) 0.0075(6)
    C8 0.0723(9) 0.0686(9) 0.0588(8) -0.0265(8) -0.0104(7) -0.0072(7)
    C9 0.0963(12) 0.0799(11) 0.0877(11) -0.0487(10) -0.0349(9) 0.0012(9)
    C10 0.0707(11) 0.1179(16) 0.0942(13) -0.0531(11) -0.0211(8) 0.0259(11)
    C11 0.0581(10) 0.1348(17) 0.0706(11) -0.0379(11) -0.0002(8) 0.0018(11)
    C12 0.0593(9) 0.0915(11) 0.0512(8) -0.0285(8) -0.0061(7) -0.0069(8)
    C13 0.0456(7) 0.0576(7) 0.0423(6) -0.0187(6) -0.0078(5) 0.0064(6)
    C14 0.0693(9) 0.0642(8) 0.0547(8) -0.0355(7) -0.0186(7) 0.0207(7)
    C15 0.0609(8) 0.0604(8) 0.0556(8) -0.0324(7) -0.0139(6) 0.0103(6)
    C16 0.0435(7) 0.0483(7) 0.0447(7) -0.0130(5) -0.0059(5) 0.0025(5)
    C17 0.0608(8) 0.0481(7) 0.0515(7) -0.0196(6) -0.0139(6) 0.0104(6)
    C18 0.0600(8) 0.0525(7) 0.0537(7) -0.0269(6) -0.0133(6) 0.0062(6)
    C19 0.0506(7) 0.0526(7) 0.0508(7) -0.0172(6) -0.0103(6) 0.0021(6)
    C20 0.0505(7) 0.0541(7) 0.0480(7) -0.0166(6) -0.0102(6) 0.0024(6)
    C21 0.0609(8) 0.0593(8) 0.0529(8) -0.0220(7) -0.0142(6) 0.0026(6)
    C22 0.0500(7) 0.0549(7) 0.0441(7) -0.0128(6) -0.0082(6) -0.0011(6)
    C23 0.0801(10) 0.0591(8) 0.0530(8) -0.0257(7) -0.0204(7) -0.0014(7)
    C24 0.0892(11) 0.0632(9) 0.0493(8) -0.0209(8) -0.0286(8) -0.0015(7)
    C25 0.0655(9) 0.0506(7) 0.0397(7) -0.0065(6) -0.0063(6) -0.0026(6)
    C26 0.0573(8) 0.0559(8) 0.0566(8) -0.0179(6) -0.0116(6) 0.0030(6)
    C27 0.0522(8) 0.0616(8) 0.0520(7) -0.0171(6) -0.0169(6) 0.0041(6)
    C28 0.0854(11) 0.0581(8) 0.0522(8) -0.0145(8) 0.0022(7) 0.0032(7)
    C29 0.0617(9) 0.0562(8) 0.0561(8) -0.0176(7) -0.0079(7) 0.0037(7)
    C30 0.0855(12) 0.0692(10) 0.0657(10) -0.0209(9) -0.0041(8) -0.0113(8)
    N1 0.0544(7) 0.0804(8) 0.0422(6) -0.0327(6) -0.0109(5) 0.0138(6)
    O1 0.1428(12) 0.0904(8) 0.0880(9) -0.0721(9) -0.0625(8) 0.0315(7)
    O2 0.1030(8) 0.0547(6) 0.0473(5) -0.0146(6) -0.0214(5) 0.0021(4)
_geom_special_details
;
 All esds (except the esd in the dihedral angle between two l.s. planes)
 are estimated using the full covariance matrix.  The cell esds are taken
 into account individually in the estimation of esds in distances, angles
 and torsion angles; correlations between esds in cell parameters are only
 used when they are defined by crystal symmetry.  An approximate (isotropic)
 treatment of cell esds is used for estimating esds involving l.s. planes.
;
loop_
    _geom_bond_atom_site_label_1
    _geom_bond_atom_site_label_2
    _geom_bond_site_symmetry_2
    _geom_bond_distance
    _geom_bond_publ_flag
    C1A C2A . 1.382(8) ?
    C1A C6A . 1.385(9) ?
    C1A N1 . 1.405(11) ?
    C2A C3A . 1.372(8) ?
    C2A H2A . 0.9300 ?
    C3A C4A . 1.361(7) ?
    C3A H3A . 0.9300 ?
    C4A C5A . 1.373(7) ?
    C4A H4A . 0.9300 ?
    C5A C6A . 1.392(9) ?
    C5A H5A . 0.9300 ?
    C6A H6A . 0.9300 ?
    C1B C6B . 1.372(10) ?
    C1B C2B . 1.383(10) ?
    C1B N1 . 1.454(13) ?
    C2B C3B . 1.389(9) ?
    C2B H2B . 0.9300 ?
    C3B C4B . 1.371(8) ?
    C3B H3B . 0.9300 ?
    C4B C5B . 1.382(8) ?
    C4B H4B . 0.9300 ?
    C5B C6B . 1.367(10) ?
    C5B H5B . 0.9300 ?
    C6B H6B . 0.9300 ?
    C7 C8 . 1.3775(19) ?
    C7 C12 . 1.381(2) ?
    C7 N1 . 1.4215(16) ?
    C8 C9 . 1.390(2) ?
    C8 H8 . 0.9300 ?
    C9 C10 . 1.365(3) ?
    C9 H9 . 0.9300 ?
    C10 C11 . 1.356(3) ?
    C10 H10 . 0.9300 ?
    C11 C12 . 1.369(2) ?
    C11 H11 . 0.9300 ?
    C12 H12 . 0.9300 ?
    C13 C14 . 1.3822(18) ?
    C13 C18 . 1.3862(18) ?
    C13 N1 . 1.4106(16) ?
    C14 C15 . 1.3792(19) ?
    C14 H14 . 0.9300 ?
    C15 C16 . 1.3848(18) ?
    C15 H15 . 0.9300 ?
    C16 C17 . 1.3924(18) ?
    C16 C19 . 1.4552(17) ?
    C17 C18 . 1.3752(18) ?
    C17 H17 . 0.9300 ?
    C18 H18 . 0.9300 ?
    C19 C20 . 1.3230(18) ?
    C19 H19 . 0.9300 ?
    C20 C21 . 1.4697(18) ?
    C20 H20 . 0.9300 ?
    C21 O1 . 1.2161(17) ?
    C21 C22 . 1.4856(19) ?
    C22 C27 . 1.3839(19) ?
    C22 C23 . 1.3940(18) ?
    C23 C24 . 1.367(2) ?
    C23 H23 . 0.9300 ?
    C24 C25 . 1.379(2) ?
    C24 H24 . 0.9300 ?
    C25 O2 . 1.3658(16) ?
    C25 C26 . 1.3792(19) ?
    C26 C27 . 1.3815(19) ?
    C26 H26 . 0.9300 ?
    C27 H27 . 0.9300 ?
    C28 O2 . 1.4271(19) ?
    C28 C29 . 1.454(2) ?
    C28 H28A . 0.9700 ?
    C28 H28B . 0.9700 ?
    C29 C30 . 1.162(2) ?
    C30 H30 . 0.9300 ?
loop_
    _geom_angle_atom_site_label_1
    _geom_angle_atom_site_label_2
    _geom_angle_atom_site_label_3
    _geom_angle_site_symmetry_1
    _geom_angle_site_symmetry_3
    _geom_angle
    _geom_angle_publ_flag
    C2A C1A C6A . . 117.4(8) ?
    C2A C1A N1 . . 122.0(9) ?
    C6A C1A N1 . . 120.6(8) ?
    C3A C2A C1A . . 121.1(7) ?
    C3A C2A H2A . . 119.5 ?
    C1A C2A H2A . . 119.5 ?
    C4A C3A C2A . . 120.9(6) ?
    C4A C3A H3A . . 119.6 ?
    C2A C3A H3A . . 119.6 ?
    C3A C4A C5A . . 120.0(6) ?
    C3A C4A H4A . . 120.0 ?
    C5A C4A H4A . . 120.0 ?
    C4A C5A C6A . . 119.0(6) ?
    C4A C5A H5A . . 120.5 ?
    C6A C5A H5A . . 120.5 ?
    C1A C6A C5A . . 121.7(7) ?
    C1A C6A H6A . . 119.2 ?
    C5A C6A H6A . . 119.2 ?
    C6B C1B C2B . . 121.3(9) ?
    C6B C1B N1 . . 119.6(9) ?
    C2B C1B N1 . . 119.0(10) ?
    C1B C2B C3B . . 119.7(8) ?
    C1B C2B H2B . . 120.1 ?
    C3B C2B H2B . . 120.1 ?
    C4B C3B C2B . . 118.9(7) ?
    C4B C3B H3B . . 120.6 ?
    C2B C3B H3B . . 120.6 ?
    C3B C4B C5B . . 120.4(7) ?
    C3B C4B H4B . . 119.8 ?
    C5B C4B H4B . . 119.8 ?
    C6B C5B C4B . . 121.2(8) ?
    C6B C5B H5B . . 119.4 ?
    C4B C5B H5B . . 119.4 ?
    C5B C6B C1B . . 118.4(9) ?
    C5B C6B H6B . . 120.8 ?
    C1B C6B H6B . . 120.8 ?
    C8 C7 C12 . . 118.85(13) ?
    C8 C7 N1 . . 121.16(13) ?
    C12 C7 N1 . . 119.99(12) ?
    C7 C8 C9 . . 119.40(15) ?
    C7 C8 H8 . . 120.3 ?
    C9 C8 H8 . . 120.3 ?
    C10 C9 C8 . . 120.86(15) ?
    C10 C9 H9 . . 119.6 ?
    C8 C9 H9 . . 119.6 ?
    C11 C10 C9 . . 119.46(16) ?
    C11 C10 H10 . . 120.3 ?
    C9 C10 H10 . . 120.3 ?
    C10 C11 C12 . . 120.68(17) ?
    C10 C11 H11 . . 119.7 ?
    C12 C11 H11 . . 119.7 ?
    C11 C12 C7 . . 120.73(15) ?
    C11 C12 H12 . . 119.6 ?
    C7 C12 H12 . . 119.6 ?
    C14 C13 C18 . . 118.26(12) ?
    C14 C13 N1 . . 121.10(12) ?
    C18 C13 N1 . . 120.64(12) ?
    C15 C14 C13 . . 120.72(13) ?
    C15 C14 H14 . . 119.6 ?
    C13 C14 H14 . . 119.6 ?
    C14 C15 C16 . . 121.60(12) ?
    C14 C15 H15 . . 119.2 ?
    C16 C15 H15 . . 119.2 ?
    C15 C16 C17 . . 117.20(11) ?
    C15 C16 C19 . . 119.95(12) ?
    C17 C16 C19 . . 122.83(12) ?
    C18 C17 C16 . . 121.44(12) ?
    C18 C17 H17 . . 119.3 ?
    C16 C17 H17 . . 119.3 ?
    C17 C18 C13 . . 120.78(12) ?
    C17 C18 H18 . . 119.6 ?
    C13 C18 H18 . . 119.6 ?
    C20 C19 C16 . . 127.70(13) ?
    C20 C19 H19 . . 116.1 ?
    C16 C19 H19 . . 116.1 ?
    C19 C20 C21 . . 121.40(13) ?
    C19 C20 H20 . . 119.3 ?
    C21 C20 H20 . . 119.3 ?
    O1 C21 C20 . . 120.04(13) ?
    O1 C21 C22 . . 119.93(12) ?
    C20 C21 C22 . . 120.02(12) ?
    C27 C22 C23 . . 117.38(13) ?
    C27 C22 C21 . . 123.91(12) ?
    C23 C22 C21 . . 118.70(13) ?
    C24 C23 C22 . . 121.24(14) ?
    C24 C23 H23 . . 119.4 ?
    C22 C23 H23 . . 119.4 ?
    C23 C24 C25 . . 120.35(13) ?
    C23 C24 H24 . . 119.8 ?
    C25 C24 H24 . . 119.8 ?
    O2 C25 C24 . . 115.39(12) ?
    O2 C25 C26 . . 124.74(13) ?
    C24 C25 C26 . . 119.88(13) ?
    C25 C26 C27 . . 119.20(13) ?
    C25 C26 H26 . . 120.4 ?
    C27 C26 H26 . . 120.4 ?
    C26 C27 C22 . . 121.95(12) ?
    C26 C27 H27 . . 119.0 ?
    C22 C27 H27 . . 119.0 ?
    O2 C28 C29 . . 112.91(13) ?
    O2 C28 H28A . . 109.0 ?
    C29 C28 H28A . . 109.0 ?
    O2 C28 H28B . . 109.0 ?
    C29 C28 H28B . . 109.0 ?
    H28A C28 H28B . . 107.8 ?
    C30 C29 C28 . . 178.59(17) ?
    C29 C30 H30 . . 180.0 ?
    C1A N1 C13 . . 117.1(6) ?
    C1A N1 C7 . . 123.6(6) ?
    C13 N1 C7 . . 119.28(10) ?
    C13 N1 C1B . . 124.9(8) ?
    C7 N1 C1B . . 115.7(7) ?
    C25 O2 C28 . . 118.79(11) ?
loop_
    _geom_torsion_atom_site_label_1
    _geom_torsion_atom_site_label_2
    _geom_torsion_atom_site_label_3
    _geom_torsion_atom_site_label_4
    _geom_torsion_site_symmetry_1
    _geom_torsion_site_symmetry_2
    _geom_torsion_site_symmetry_3
    _geom_torsion_site_symmetry_4
    _geom_torsion
    _geom_torsion_publ_flag
    C6A C1A C2A C3A . . . . -0.7(13) ?
    N1 C1A C2A C3A . . . . 176.0(15) ?
    C1A C2A C3A C4A . . . . -1.0(11) ?
    C2A C3A C4A C5A . . . . 1.9(15) ?
    C3A C4A C5A C6A . . . . -1.0(16) ?
    C2A C1A C6A C5A . . . . 2(2) ?
    N1 C1A C6A C5A . . . . -175.2(14) ?
    C4A C5A C6A C1A . . . . -1(2) ?
    C6B C1B C2B C3B . . . . 0.2(16) ?
    N1 C1B C2B C3B . . . . -178.2(18) ?
    C1B C2B C3B C4B . . . . 0.1(12) ?
    C2B C3B C4B C5B . . . . -0.1(17) ?
    C3B C4B C5B C6B . . . . -0.2(19) ?
    C4B C5B C6B C1B . . . . 0(2) ?
    C2B C1B C6B C5B . . . . -1(2) ?
    N1 C1B C6B C5B . . . . 177.9(16) ?
    C12 C7 C8 C9 . . . . -0.3(2) ?
    N1 C7 C8 C9 . . . . 179.61(14) ?
    C7 C8 C9 C10 . . . . -0.7(3) ?
    C8 C9 C10 C11 . . . . 0.9(3) ?
    C9 C10 C11 C12 . . . . -0.1(3) ?
    C10 C11 C12 C7 . . . . -0.9(3) ?
    C8 C7 C12 C11 . . . . 1.1(2) ?
    N1 C7 C12 C11 . . . . -178.83(15) ?
    C18 C13 C14 C15 . . . . 0.0(2) ?
    N1 C13 C14 C15 . . . . 179.86(13) ?
    C13 C14 C15 C16 . . . . 0.2(2) ?
    C14 C15 C16 C17 . . . . -0.4(2) ?
    C14 C15 C16 C19 . . . . -178.66(13) ?
    C15 C16 C17 C18 . . . . 0.4(2) ?
    C19 C16 C17 C18 . . . . 178.59(13) ?
    C16 C17 C18 C13 . . . . -0.2(2) ?
    C14 C13 C18 C17 . . . . 0.0(2) ?
    N1 C13 C18 C17 . . . . -179.88(12) ?
    C15 C16 C19 C20 . . . . 177.62(13) ?
    C17 C16 C19 C20 . . . . -0.6(2) ?
    C16 C19 C20 C21 . . . . -178.67(13) ?
    C19 C20 C21 O1 . . . . 5.4(2) ?
    C19 C20 C21 C22 . . . . -174.11(12) ?
    O1 C21 C22 C27 . . . . 179.55(15) ?
    C20 C21 C22 C27 . . . . -1.0(2) ?
    O1 C21 C22 C23 . . . . -2.2(2) ?
    C20 C21 C22 C23 . . . . 177.29(13) ?
    C27 C22 C23 C24 . . . . 0.6(2) ?
    C21 C22 C23 C24 . . . . -177.77(14) ?
    C22 C23 C24 C25 . . . . -0.7(2) ?
    C23 C24 C25 O2 . . . . -179.69(13) ?
    C23 C24 C25 C26 . . . . 0.4(2) ?
    O2 C25 C26 C27 . . . . -179.91(13) ?
    C24 C25 C26 C27 . . . . 0.0(2) ?
    C25 C26 C27 C22 . . . . -0.1(2) ?
    C23 C22 C27 C26 . . . . -0.2(2) ?
    C21 C22 C27 C26 . . . . 178.08(13) ?
    C2A C1A N1 C13 . . . . 39.6(15) ?
    C6A C1A N1 C13 . . . . -143.8(12) ?
    C2A C1A N1 C7 . . . . -139.5(9) ?
    C6A C1A N1 C7 . . . . 37.1(19) ?
    C14 C13 N1 C1A . . . . 38.7(8) ?
    C18 C13 N1 C1A . . . . -141.4(8) ?
    C14 C13 N1 C7 . . . . -142.17(14) ?
    C18 C13 N1 C7 . . . . 37.67(19) ?
    C14 C13 N1 C1B . . . . 33.6(10) ?
    C18 C13 N1 C1B . . . . -146.6(9) ?
    C8 C7 N1 C1A . . . . 44.8(9) ?
    C12 C7 N1 C1A . . . . -135.3(9) ?
    C8 C7 N1 C13 . . . . -134.28(14) ?
    C12 C7 N1 C13 . . . . 45.62(19) ?
    C8 C7 N1 C1B . . . . 49.6(9) ?
    C12 C7 N1 C1B . . . . -130.5(9) ?
    C6B C1B N1 C13 . . . . -136.2(14) ?
    C2B C1B N1 C13 . . . . 42.2(17) ?
    C6B C1B N1 C7 . . . . 40(2) ?
    C2B C1B N1 C7 . . . . -141.9(10) ?
    C24 C25 O2 C28 . . . . 178.75(13) ?
    C26 C25 O2 C28 . . . . -1.4(2) ?
    C29 C28 O2 C25 . . . . 70.02(17) ?
loop_
    _geom_hbond_atom_site_label_D
    _geom_hbond_atom_site_label_H
    _geom_hbond_atom_site_label_A
    _geom_hbond_site_symmetry_A
    _geom_hbond_distance_DH
    _geom_hbond_distance_HA
    _geom_hbond_distance_DA
    _geom_hbond_angle_DHA
    _geom_hbond_publ_flag
    C30 H30 O1 1_545 0.93 2.55 3.054(2) 114 yes
    C28 H28A <i>Cg</i>(C7--C12) 1_464 0.93 2.97 3.853(2) 153 yes
    C30 H30 <i>Cg</i>(C22--C27) 2_575 0.93 2.72 3.527(2) 145 yes
_shelx_space_group_comment
;
The symmetry employed for this shelxl refinement is uniquely defined
by the following loop, which should always be used as a source of
symmetry information in preference to the above space-group names.
They are only intended as comments.
;
_shelx_estimated_absorpt_T_min     0.978
_shelx_estimated_absorpt_T_max     0.985
_shelx_hkl_file
;
  -1   0   0    5.54    0.18
  -1   0   0    6.22    0.15
  -1   0   0    6.16    0.15
  -1   0   0    6.08    0.16
  -1   0   0    6.24    0.16
   1   0   0    6.21    0.18
  -2   0   0    6.29    0.19
  -2   0   0    6.38    0.16
  -2   0   0    6.35    0.16
  -2   0   0    6.10    0.17
  -2   0   0    6.44    0.16
   2   0   0    6.35    0.19
  -3   0   0   55.27    1.30
  -3   0   0   56.33    1.32
  -3   0   0   52.67    1.35
  -3   0   0   54.32    1.53
  -3   0   0   55.34    1.30
   3   0   0   55.09    1.53
  -4   0   0    4.53    0.12
  -4   0   0    4.63    0.12
  -4   0   0    4.19    0.14
  -4   0   0    4.52    0.15
  -4   0   0    4.69    0.12
   4   0   0    4.49    0.15
  -5   0   0   20.37    0.55
  -5   0   0   20.73    0.61
  -5   0   0   21.50    0.51
   5   0   0   21.44    0.61
  -6   0   0    0.04    0.03
  -6   0   0    0.07    0.01
  -6   0   0    0.08    0.03
   6   0   0    0.09    0.03
  -7   0   0    0.01    0.02
  -7   0   0    0.09    0.04
  -8   0   0    2.48    0.12
  -9   0   0    0.24    0.05
   9   0   0    0.12    0.05
 -10   0   0    1.18    0.10
  10   0   0    1.02    0.10
 -11   0   0    0.58    0.08
 -11   1   0    0.01    0.05
  10  -1   0    0.11    0.06
 -10   1   0    0.04    0.05
  -9   1   0    0.00    0.04
  -8   1   0    6.02    0.21
  -7   1   0    0.00    0.03
   6  -1   0    3.15    0.12
  -6   1   0    3.09    0.12
  -6   1   0    2.86    0.11
   5  -1   0    1.88    0.09
  -5   1   0    2.01    0.09
  -5   1   0    1.83    0.06
  -5   1   0    1.77    0.08
   4  -1   0    0.05    0.01
   4  -1   0    0.01    0.02
  -4   1   0    0.02    0.01
  -4   1   0    0.04    0.02
  -4   1   0    0.04    0.01
  -4   1   0    0.03    0.01
   3  -1   0    1.84    0.06
   3  -1   0    1.90    0.07
  -3   1   0    1.84    0.05
  -3   1   0    1.81    0.07
  -3   1   0    1.84    0.06
  -3   1   0    1.86    0.06
   2  -1   0    4.06    0.11
   2  -1   0    4.01    0.13
  -2   1   0    3.97    0.11
  -2   1   0    4.03    0.11
  -2   1   0    3.99    0.10
  -2   1   0    3.84    0.13
   1  -1   0  131.97    3.13
   1  -1   0  132.57    3.68
  -1   1   0  128.90    3.12
  -1   1   0  126.94    3.15
   0  -1   0    1.15    0.04
   0  -1   0    1.09    0.04
   0  -1   0    1.16    0.04
   0   1   0    1.16    0.04
   0   1   0    1.13    0.04
   0   1   0    1.15    0.04
  -1  -1   0  146.04    3.57
  -1  -1   0  122.73    3.32
  -1  -1   0  135.62    3.39
   1   1   0  137.01    3.31
   1   1   0  136.24    3.33
   1   1   0  135.33    3.86
   1   1   0  145.34    3.56
   1   1   0  141.01    3.39
  -2  -1   0    0.16    0.01
  -2  -1   0    0.19    0.02
  -2  -1   0    0.15    0.02
  -2  -1   0    0.13    0.02
  -2  -1   0    0.13    0.02
   2   1   0    0.13    0.02
   2   1   0    0.18    0.01
   2   1   0    0.15    0.02
  -3  -1   0   45.19    1.12
  -3  -1   0   44.94    1.08
  -3  -1   0   46.18    1.09
  -3  -1   0   45.89    1.10
   3   1   0   45.48    1.10
   3   1   0   44.52    1.18
   3   1   0   45.52    1.27
  -4  -1   0    1.54    0.07
  -4  -1   0    1.66    0.05
  -4  -1   0    1.59    0.05
  -4  -1   0    1.54    0.06
   4   1   0    1.66    0.08
   4   1   0    1.69    0.07
  -5  -1   0   14.67    0.36
  -5  -1   0   14.74    0.36
  -5  -1   0   13.95    0.36
  -5  -1   0   14.13    0.44
  -5  -1   0   14.30    0.39
   5   1   0   14.34    0.42
   5   1   0   15.17    0.44
  -6  -1   0    5.00    0.14
  -6  -1   0    4.87    0.18
  -6  -1   0    4.97    0.14
  -6  -1   0    5.01    0.14
  -6  -1   0    4.74    0.16
   6   1   0    5.11    0.18
   6   1   0    4.93    0.18
  -7  -1   0    0.15    0.04
  -7  -1   0    0.08    0.02
  -7  -1   0    0.14    0.03
   7   1   0    0.14    0.04
   7   1   0    0.14    0.03
  -8  -1   0    0.49    0.06
  -8  -1   0    0.51    0.06
   8   1   0    0.52    0.07
  -9  -1   0    0.14    0.05
   9   1   0    0.17    0.05
 -10  -1   0    0.03    0.04
  10   1   0    0.01    0.05
 -11  -1   0    0.20    0.06
  11   1   0    0.18    0.07
 -10   2   0    0.17    0.05
  -9   2   0    0.11    0.04
  -8   2   0    0.05    0.04
  -7   2   0    0.09    0.03
  -6   2   0    2.31    0.10
  -6   2   0    2.50    0.11
   5  -2   0    3.56    0.14
  -5   2   0    3.61    0.11
  -5   2   0    3.61    0.12
  -5   2   0    3.77    0.14
  -5   2   0    3.70    0.10
   4  -2   0    0.74    0.05
  -4   2   0    0.62    0.04
  -4   2   0    0.73    0.04
  -4   2   0    0.74    0.05
  -4   2   0    0.71    0.03
   3  -2   0    6.80    0.22
  -3   2   0    7.21    0.22
  -3   2   0    6.95    0.18
  -3   2   0    6.81    0.18
  -3   2   0    7.00    0.19
   2  -2   0    5.52    0.17
  -2   2   0    5.43    0.15
  -2   2   0    5.64    0.15
  -2   2   0    5.52    0.14
  -2   2   0    5.27    0.14
   1  -2   0   11.88    0.35
  -1   2   0   11.89    0.30
  -1   2   0   11.81    0.30
  -1   2   0   11.93    0.33
   0  -2   0  275.60    6.60
   0  -2   0  251.15    7.18
   0   2   0  265.82    7.16
   0   2   0  245.39    6.20
   0   2   0  247.18    6.15
   0   2   0  257.21    6.64
  -1  -2   0   59.97    1.45
  -1  -2   0   54.59    1.57
   1   2   0   55.90    1.35
   1   2   0   55.16    1.34
   1   2   0   55.75    1.38
   1   2   0   57.01    1.45
   1   2   0   56.78    1.57
   1   2   0   54.78    1.37
  -2  -2   0  137.18    3.38
  -2  -2   0  132.64    3.12
  -2  -2   0  132.02    3.23
  -2  -2   0  131.15    3.66
   2   2   0  131.01    3.15
   2   2   0  131.60    3.25
   2   2   0  131.31    3.41
   2   2   0  130.89    3.19
   2   2   0  132.14    3.66
  -3  -2   0   12.63    0.34
  -3  -2   0   12.84    0.39
  -3  -2   0   12.36    0.32
   3   2   0   12.49    0.32
   3   2   0   13.91    0.39
   3   2   0   12.98    0.36
  -4  -2   0    0.59    0.04
  -4  -2   0    0.66    0.03
  -4  -2   0    0.55    0.04
  -4  -2   0    0.74    0.05
   4   2   0    0.70    0.05
   4   2   0    0.66    0.05
   4   2   0    0.61    0.03
  -5  -2   0   26.76    0.71
  -5  -2   0   27.41    0.80
  -5  -2   0   27.39    0.68
  -5  -2   0   28.14    0.67
   5   2   0   28.18    0.80
   5   2   0   27.74    0.75
  -6  -2   0    1.64    0.07
  -6  -2   0    1.62    0.08
  -6  -2   0    1.59    0.06
   6   2   0    1.68    0.09
   6   2   0    1.72    0.09
  -7  -2   0    1.30    0.07
  -7  -2   0    1.38    0.08
   7   2   0    1.25    0.09
  -8  -2   0    0.16    0.03
  -8  -2   0    0.22    0.04
  -8  -2   0    0.21    0.05
   8   2   0    0.25    0.05
  -9  -2   0    1.36    0.07
  -9  -2   0    1.36    0.09
   9   2   0    1.38    0.11
 -10  -2   0    0.05    0.05
  10   2   0    0.02    0.05
 -11  -2   0    1.08    0.10
  11   2   0    0.93    0.10
 -10   3   0    0.02    0.04
  -9   3   0    0.11    0.05
  -8   3   0    2.28    0.11
  -7   3   0    0.09    0.03
  -6   3   0    0.34    0.04
   5  -3   0    0.13    0.03
  -5   3   0    0.09    0.02
  -5   3   0    0.12    0.02
  -5   3   0    0.16    0.02
   4  -3   0    0.37    0.04
  -4   3   0    0.38    0.03
  -4   3   0    0.36    0.03
  -4   3   0    0.39    0.03
   3  -3   0    0.69    0.05
  -3   3   0    0.61    0.03
  -3   3   0    0.68    0.03
  -3   3   0    0.63    0.04
  -3   3   0    0.68    0.04
   2  -3   0    9.74    0.30
   2  -3   0    9.56    0.30
  -2   3   0    9.94    0.26
  -2   3   0    9.78    0.26
   1  -3   0    8.45    0.26
  -1   3   0    8.76    0.23
  -1   3   0    8.64    0.23
  -1   3   0    8.40    0.25
   0  -3   0    5.46    0.18
   0   3   0    5.70    0.17
   0   3   0    5.57    0.18
   0   3   0    5.47    0.15
   0   3   0    5.32    0.15
  -1  -3   0    4.95    0.17
   1   3   0    5.06    0.16
   1   3   0    5.10    0.17
   1   3   0    4.87    0.14
   1   3   0    5.03    0.14
   1   3   0    4.99    0.13
   1   3   0    5.11    0.14
  -2  -3   0   31.39    0.90
  -2  -3   0   32.74    0.76
   2   3   0   31.68    0.83
   2   3   0   32.13    0.75
   2   3   0   30.93    0.77
   2   3   0   31.56    0.77
   2   3   0   30.34    0.78
   2   3   0   32.11    0.90
  -3  -3   0   20.69    0.62
  -3  -3   0   21.51    0.53
  -3  -3   0   22.05    0.55
   3   3   0   20.91    0.53
   3   3   0   21.55    0.58
   3   3   0   21.20    0.53
   3   3   0   21.33    0.54
   3   3   0   21.86    0.63
  -4  -3   0   44.16    1.30
  -4  -3   0   45.03    1.14
  -4  -3   0   46.24    1.10
   4   3   0   44.88    1.20
   4   3   0   48.03    1.30
   4   3   0   45.40    1.11
  -5  -3   0   33.31    0.86
  -5  -3   0   32.72    0.83
  -5  -3   0   33.84    0.83
  -5  -3   0   33.53    0.98
   5   3   0   34.69    0.98
   5   3   0   34.63    0.91
   5   3   0   33.28    0.82
  -6  -3   0    1.38    0.07
  -6  -3   0    1.22    0.07
  -6  -3   0    1.34    0.06
  -6  -3   0    1.36    0.09
   6   3   0    1.28    0.05
  -7  -3   0    0.19    0.04
  -7  -3   0    0.13    0.04
  -7  -3   0    0.13    0.03
  -7  -3   0    0.15    0.02
   7   3   0    0.12    0.04
  -8  -3   0    0.53    0.05
  -8  -3   0    0.48    0.06
  -8  -3   0    0.45    0.06
   8   3   0    0.43    0.06
  -9  -3   0    0.01    0.03
  -9  -3   0    0.07    0.04
  -9  -3   0    0.07    0.04
   9   3   0    0.09    0.05
 -10  -3   0    2.84    0.15
 -10  -3   0    2.61    0.11
  10   3   0    2.79    0.16
 -11  -3   0    0.23    0.04
 -11  -3   0    0.27    0.07
  11   3   0    0.16    0.06
  -9   4   0    0.09    0.04
  -8   4   0    0.20    0.04
  -7   4   0    0.03    0.03
  -6   4   0    0.12    0.03
   5  -4   0    0.87    0.06
  -5   4   0    0.89    0.05
  -5   4   0    0.86    0.05
  -5   4   0    0.90    0.06
   4  -4   0    0.00    0.03
   4  -4   0   -0.01    0.02
  -4   4   0    0.02    0.02
  -4   4   0    0.01    0.01
  -4   4   0   -0.01    0.02
  -4   4   0   -0.01    0.02
   3  -4   0    0.30    0.03
   3  -4   0    0.30    0.04
  -3   4   0    0.24    0.02
  -3   4   0    0.22    0.02
  -3   4   0    0.22    0.03
  -3   4   0    0.26    0.03
   2  -4   0    6.90    0.22
   2  -4   0    6.89    0.23
  -2   4   0    6.66    0.19
  -2   4   0    6.65    0.19
   1  -4   0    2.55    0.10
  -1   4   0    2.51    0.11
  -1   4   0    2.57    0.09
  -1   4   0    2.45    0.09
   0  -4   0    1.12    0.06
   0   4   0    1.18    0.06
   0   4   0    1.22    0.06
   0   4   0    1.18    0.06
   0   4   0    1.35    0.07
  -1  -4   0    4.36    0.16
   1   4   0    4.87    0.17
   1   4   0    4.61    0.13
   1   4   0    4.60    0.12
   1   4   0    4.41    0.14
   1   4   0    4.38    0.15
   1   4   0    4.43    0.14
  -2  -4   0   34.11    1.05
   2   4   0   36.77    0.90
   2   4   0   38.25    0.92
   2   4   0   38.93    1.06
   2   4   0   36.98    0.98
   2   4   0   36.33    0.91
   2   4   0   37.18    0.91
  -3  -4   0    0.13    0.03
  -3  -4   0    0.25    0.03
  -3  -4   0    0.35    0.03
   3   4   0    0.23    0.03
   3   4   0    0.25    0.02
   3   4   0    0.20    0.03
   3   4   0    0.24    0.04
   3   4   0    0.24    0.03
  -4  -4   0   19.52    0.49
  -4  -4   0   18.37    0.57
  -4  -4   0   19.02    0.48
   4   4   0   18.29    0.49
   4   4   0   18.15    0.48
   4   4   0   19.34    0.57
   4   4   0   18.67    0.52
  -5  -4   0    0.11    0.03
  -5  -4   0    0.10    0.04
  -5  -4   0    0.11    0.03
  -5  -4   0    0.06    0.02
   5   4   0    0.13    0.03
   5   4   0    0.09    0.02
  -6  -4   0    0.02    0.02
  -6  -4   0   -0.01    0.02
  -6  -4   0   -0.02    0.03
  -6  -4   0    0.02    0.03
   6   4   0    0.02    0.02
   6   4   0    0.08    0.03
  -7  -4   0    1.39    0.08
  -7  -4   0    1.48    0.10
  -7  -4   0    1.44    0.09
  -7  -4   0    1.60    0.07
   7   4   0    1.51    0.07
   7   4   0    1.45    0.10
  -8  -4   0    0.03    0.04
  -8  -4   0    0.07    0.04
  -8  -4   0    0.11    0.05
   8   4   0    0.01    0.04
  -9  -4   0    5.62    0.24
  -9  -4   0    5.17    0.21
  -9  -4   0    5.26    0.18
   9   4   0    5.23    0.22
 -10  -4   0    0.67    0.07
  10   4   0    0.85    0.09
 -11  -4   0    0.04    0.04
  11   4   0    0.04    0.06
 -12  -4   0    0.24    0.05
  -8   5   0    0.90    0.08
  -7   5   0    0.40    0.05
  -6   5   0    0.28    0.04
  -5   5   0    0.36    0.04
  -5   5   0    0.43    0.04
   4  -5   0    7.97    0.27
  -4   5   0    7.80    0.21
  -4   5   0    7.90    0.22
  -4   5   0    8.02    0.23
  -4   5   0    8.13    0.23
   3  -5   0   10.52    0.34
   3  -5   0   10.56    0.34
  -3   5   0   10.00    0.27
  -3   5   0   10.68    0.29
  -3   5   0   10.47    0.29
   2  -5   0   -0.01    0.02
   2  -5   0    0.02    0.03
  -2   5   0   -0.01    0.02
  -2   5   0   -0.02    0.02
   1  -5   0   19.34    0.58
  -1   5   0   19.41    0.56
  -1   5   0   19.40    0.50
  -1   5   0   19.82    0.51
   0  -5   0    5.32    0.19
   0   5   0    5.38    0.17
   0   5   0    5.45    0.19
   0   5   0    5.38    0.14
   0   5   0    5.27    0.17
   0   5   0    5.59    0.20
   0   5   0    5.39    0.14
  -1  -5   0    0.08    0.03
   1   5   0    0.09    0.01
   1   5   0    0.13    0.02
   1   5   0    0.11    0.03
   1   5   0    0.06    0.02
   1   5   0    0.11    0.02
   1   5   0    0.09    0.03
  -2  -5   0    2.91    0.13
   2   5   0    2.87    0.10
   2   5   0    2.89    0.09
   2   5   0    2.86    0.12
   2   5   0    3.04    0.10
   2   5   0    2.87    0.11
  -3  -5   0    0.53    0.04
  -3  -5   0    0.46    0.05
   3   5   0    0.51    0.05
   3   5   0    0.52    0.04
   3   5   0    0.44    0.04
   3   5   0    0.49    0.04
  -4  -5   0    1.16    0.06
  -4  -5   0    1.19    0.06
  -4  -5   0    1.27    0.08
   4   5   0    1.21    0.06
   4   5   0    1.24    0.05
   4   5   0    1.10    0.06
   4   5   0    1.09    0.06
   4   5   0    1.17    0.07
  -5  -5   0    1.07    0.07
  -5  -5   0    1.21    0.08
  -5  -5   0    0.97    0.06
   5   5   0    1.05    0.06
   5   5   0    1.07    0.07
   5   5   0    1.04    0.06
  -6  -5   0   13.58    0.35
  -6  -5   0   12.85    0.43
  -6  -5   0   13.48    0.37
  -6  -5   0   12.65    0.35
   6   5   0   12.70    0.35
   6   5   0   12.36    0.39
  -7  -5   0    0.16    0.04
  -7  -5   0    0.16    0.03
  -7  -5   0    0.07    0.04
  -7  -5   0    0.15    0.04
   7   5   0    0.14    0.03
   7   5   0    0.11    0.04
  -8  -5   0    0.16    0.04
  -8  -5   0    0.16    0.05
   8   5   0    0.16    0.05
  -9  -5   0    0.06    0.05
  -9  -5   0    0.17    0.05
   9   5   0    0.10    0.05
 -10  -5   0    1.17    0.09
  10   5   0    1.37    0.11
 -11  -5   0    0.25    0.05
  11   5   0    0.26    0.07
 -12  -5   0    0.05    0.05
  -8   6   0    0.15    0.05
  -7   6   0    0.30    0.05
  -6   6   0   -0.01    0.02
  -5   6   0    0.39    0.04
  -4   6   0    0.20    0.04
  -4   6   0    0.20    0.04
  -4   6   0    0.20    0.02
   3  -6   0    0.16    0.04
  -3   6   0    0.14    0.02
  -3   6   0    0.14    0.03
  -3   6   0    0.13    0.03
  -3   6   0    0.16    0.02
   2  -6   0   11.47    0.38
  -2   6   0   11.74    0.33
  -2   6   0   11.99    0.33
   1  -6   0    2.01    0.10
  -1   6   0    1.94    0.11
  -1   6   0    1.85    0.09
  -1   6   0    2.07    0.09
   0  -6   0    0.54    0.05
   0   6   0    0.50    0.05
   0   6   0    0.52    0.05
   0   6   0    0.59    0.05
   0   6   0    0.54    0.03
   0   6   0    0.58    0.03
  -1  -6   0    6.65    0.24
   1   6   0    6.60    0.21
   1   6   0    7.11    0.19
   1   6   0    6.88    0.21
   1   6   0    6.67    0.19
   1   6   0    6.77    0.23
  -2  -6   0    1.47    0.09
   2   6   0    1.41    0.06
   2   6   0    1.30    0.07
   2   6   0    1.35    0.07
   2   6   0    1.43    0.08
   2   6   0    1.52    0.06
  -3  -6   0    0.45    0.04
  -3  -6   0    0.38    0.05
   3   6   0    0.31    0.04
   3   6   0    0.37    0.04
   3   6   0    0.31    0.03
   3   6   0    0.38    0.04
   3   6   0    0.38    0.04
  -4  -6   0    0.80    0.05
  -4  -6   0    0.82    0.07
   4   6   0    0.76    0.05
   4   6   0    0.68    0.05
   4   6   0    0.74    0.05
   4   6   0    0.83    0.07
  -5  -6   0    1.22    0.09
  -5  -6   0    1.04    0.07
   5   6   0    1.15    0.08
   5   6   0    0.99    0.06
   5   6   0    1.02    0.06
  -6  -6   0    0.00    0.04
  -6  -6   0    0.00    0.02
  -6  -6   0   -0.03    0.03
   6   6   0    0.01    0.02
   6   6   0    0.00    0.03
  -7  -6   0    0.54    0.07
  -7  -6   0    0.57    0.05
  -7  -6   0    0.45    0.06
   7   6   0    0.59    0.07
   7   6   0    0.50    0.05
  -8  -6   0    1.05    0.10
  -8  -6   0    1.00    0.08
  -8  -6   0    1.00    0.07
   8   6   0    0.98    0.09
   8   6   0    1.03    0.06
  -9  -6   0    1.32    0.09
  -9  -6   0    1.51    0.13
   9   6   0    1.52    0.11
 -10  -6   0    0.03    0.04
 -10  -6   0    0.00    0.06
  10   6   0    0.01    0.05
 -11  -6   0    0.12    0.05
  11   6   0    0.29    0.07
  -7   7   0   -0.01    0.03
  -6   7   0   -0.01    0.03
  -5   7   0    0.24    0.03
  -4   7   0    1.63    0.07
  -4   7   0    1.65    0.09
  -4   7   0    1.60    0.09
   3  -7   0    0.26    0.05
  -3   7   0    0.21    0.02
  -3   7   0    0.18    0.04
  -3   7   0    0.18    0.04
  -3   7   0    0.27    0.02
   2  -7   0    0.36    0.05
  -2   7   0    0.35    0.05
  -2   7   0    0.34    0.04
   1  -7   0    0.11    0.04
  -1   7   0    0.00    0.02
  -1   7   0    0.01    0.03
  -1   7   0    0.01    0.01
  -1   7   0   -0.01    0.01
  -1   7   0    0.01    0.04
   0  -7   0    1.22    0.09
   0   7   0    1.33    0.08
   0   7   0    1.32    0.08
   0   7   0    1.26    0.05
   0   7   0    1.28    0.05
   0   7   0    1.45    0.09
  -1  -7   0    1.86    0.11
   1   7   0    2.00    0.07
   1   7   0    1.85    0.09
   1   7   0    1.98    0.11
   1   7   0    2.04    0.07
   1   7   0    2.10    0.10
  -2  -7   0    0.05    0.03
   2   7   0    0.06    0.03
   2   7   0    0.09    0.02
   2   7   0    0.03    0.03
   2   7   0    0.05    0.03
  -3  -7   0    3.93    0.18
   3   7   0    3.78    0.16
   3   7   0    3.95    0.15
   3   7   0    3.84    0.14
   3   7   0    3.81    0.13
  -4  -7   0    3.10    0.16
   4   7   0    3.19    0.13
   4   7   0    3.28    0.15
   4   7   0    3.26    0.13
   4   7   0    3.14    0.12
  -5  -7   0    0.61    0.07
  -5  -7   0    0.72    0.06
   5   7   0    0.56    0.05
   5   7   0    0.63    0.05
   5   7   0    0.58    0.06
  -6  -7   0    0.12    0.04
  -6  -7   0    0.12    0.04
  -6  -7   0    0.16    0.05
   6   7   0    0.12    0.03
   6   7   0    0.11    0.03
   6   7   0    0.08    0.04
  -7  -7   0    0.30    0.07
  -7  -7   0    0.20    0.05
  -7  -7   0    0.27    0.04
   7   7   0    0.20    0.04
   7   7   0    0.23    0.05
  -8  -7   0    0.05    0.03
  -8  -7   0    0.03    0.04
  -8  -7   0    0.08    0.05
   8   7   0    0.02    0.04
   8   7   0    0.05    0.03
  -9  -7   0    0.44    0.09
  -9  -7   0    0.45    0.06
   9   7   0    0.45    0.08
 -10  -7   0    0.21    0.05
  10   7   0    0.14    0.06
 -11  -7   0    0.16    0.05
  11   7   0    0.25    0.07
  -6   8   0   -0.06    0.03
  -5   8   0    0.37    0.04
  -4   8   0    0.07    0.04
  -4   8   0   -0.02    0.02
  -3   8   0    0.79    0.07
  -3   8   0    0.73    0.04
  -3   8   0    0.72    0.07
   2  -8   0    0.00    0.04
  -2   8   0    0.05    0.03
  -2   8   0    0.02    0.03
  -2   8   0    0.04    0.02
   1  -8   0    5.22    0.22
  -1   8   0    5.38    0.19
  -1   8   0    5.55    0.15
  -1   8   0    5.51    0.23
  -1   8   0    5.28    0.19
   0  -8   0    0.07    0.04
   0   8   0    0.00    0.03
   0   8   0    0.10    0.05
   0   8   0    0.11    0.04
   0   8   0    0.12    0.02
  -1  -8   0    0.70    0.07
   1   8   0    0.62    0.06
   1   8   0    0.74    0.05
   1   8   0    0.55    0.06
   1   8   0    0.76    0.08
  -2  -8   0    0.11    0.04
   2   8   0    0.14    0.03
   2   8   0    0.04    0.03
   2   8   0    0.05    0.04
   2   8   0    0.08    0.04
  -3  -8   0    0.21    0.05
   3   8   0    0.17    0.05
   3   8   0    0.17    0.04
   3   8   0    0.18    0.03
   3   8   0    0.17    0.04
  -4  -8   0    2.04    0.13
   4   8   0    2.29    0.11
   4   8   0    2.38    0.10
   4   8   0    2.31    0.11
   4   8   0    2.14    0.12
  -5  -8   0   -0.05    0.04
   5   8   0   -0.01    0.03
   5   8   0   -0.02    0.03
   5   8   0    0.01    0.03
   5   8   0   -0.02    0.03
  -6  -8   0    1.54    0.10
  -6  -8   0    1.53    0.12
   6   8   0    1.69    0.11
   6   8   0    1.65    0.09
   6   8   0    1.64    0.10
  -7  -8   0    1.51    0.09
  -7  -8   0    1.77    0.10
  -7  -8   0    1.57    0.13
   7   8   0    1.62    0.11
   7   8   0    1.53    0.09
  -8  -8   0    0.02    0.04
  -8  -8   0    0.06    0.04
   8   8   0    0.03    0.05
   8   8   0    0.02    0.03
  -9  -8   0    2.71    0.14
   9   8   0    2.56    0.16
 -10  -8   0    1.12    0.10
  10   8   0    1.25    0.12
 -11  -8   0    0.05    0.05
  -4   9   0    0.15    0.03
  -3   9   0    0.49    0.07
  -3   9   0    0.70    0.05
  -3   9   0    0.61    0.07
  -2   9   0    1.21    0.06
  -2   9   0    1.13    0.09
  -2   9   0    1.29    0.09
   1  -9   0    1.24    0.10
  -1   9   0    1.27    0.11
  -1   9   0    1.21    0.06
  -1   9   0    1.27    0.09
  -1   9   0    1.39    0.09
   0  -9   0    1.93    0.13
   0   9   0    1.78    0.08
   0   9   0    1.92    0.13
   0   9   0    1.99    0.11
   0   9   0    1.91    0.11
  -1  -9   0   18.11    0.58
   1   9   0   17.41    0.50
   1   9   0   17.54    0.50
   1   9   0   18.25    0.55
   1   9   0   17.16    0.46
  -2  -9   0    4.20    0.20
   2   9   0    4.01    0.17
   2   9   0    4.02    0.17
   2   9   0    4.05    0.14
   2   9   0    4.08    0.19
  -3  -9   0   -0.03    0.04
   3   9   0   -0.01    0.02
   3   9   0    0.01    0.04
   3   9   0   -0.03    0.03
   3   9   0    0.01    0.03
  -4  -9   0    1.04    0.10
   4   9   0    0.94    0.08
   4   9   0    1.08    0.07
   4   9   0    1.04    0.08
   4   9   0    0.96    0.09
  -5  -9   0    0.94    0.10
   5   9   0    0.85    0.09
   5   9   0    1.02    0.07
   5   9   0    0.95    0.08
  -6  -9   0    2.61    0.13
   6   9   0    2.52    0.13
   6   9   0    2.59    0.12
   6   9   0    2.53    0.15
  -7  -9   0    0.09    0.04
   7   9   0    0.11    0.04
   7   9   0    0.13    0.05
  -8  -9   0    0.42    0.06
   8   9   0    0.43    0.07
   8   9   0    0.31    0.05
  -9  -9   0    0.47    0.07
  -9  -9   0    0.44    0.06
   9   9   0    0.49    0.08
   9   9   0    0.52    0.06
 -10  -9   0    0.19    0.06
  10   9   0    0.23    0.07
   3 -10   0    0.02    0.04
  -3  10   0    0.02    0.05
  -3  10   0    0.09    0.03
  -2  10   0    0.31    0.06
  -2  10   0    0.39    0.06
  -2  10   0    0.30    0.04
  -1  10   0    0.21    0.06
  -1  10   0    0.28    0.03
  -1  10   0    0.25    0.06
   0 -10   0    0.36    0.07
   0  10   0    0.41    0.06
   0  10   0    0.34    0.06
   0  10   0    0.41    0.08
   0  10   0    0.33    0.04
  -1 -10   0    0.95    0.10
   1  10   0    0.98    0.11
   1  10   0    1.09    0.09
   1  10   0    0.89    0.08
   1  10   0    1.08    0.06
   2  10   0    5.34    0.21
   2  10   0    4.96    0.20
   2  10   0    5.04    0.23
   2  10   0    4.98    0.17
   3  10   0    0.04    0.03
   3  10   0    0.09    0.04
   3  10   0    0.05    0.05
   3  10   0    0.10    0.04
   4  10   0    0.90    0.08
   4  10   0    0.76    0.08
   4  10   0    0.97    0.09
   4  10   0    0.90    0.07
  -5 -10   0    0.16    0.05
   5  10   0    0.26    0.07
   5  10   0    0.10    0.04
   5  10   0    0.19    0.05
  -6 -10   0    2.24    0.13
   6  10   0    1.92    0.13
   6  10   0    2.24    0.12
   6  10   0    2.25    0.12
  -7 -10   0    0.03    0.04
   7  10   0    0.01    0.04
   7  10   0    0.01    0.04
   7  10   0    0.00    0.05
  -8 -10   0    0.05    0.04
   8  10   0    0.04    0.05
   8  10   0   -0.06    0.03
  -9 -10   0    0.17    0.05
   9  10   0    0.11    0.06
   9  10   0    0.14    0.05
   1 -11   0    0.14    0.06
  -1  11   0    0.07    0.03
  -1  11   0    0.11    0.05
  -1  11   0    0.07    0.05
   0  11   0    0.00    0.03
   0  11   0    0.01    0.06
   0  11   0    0.01    0.04
   0  11   0    0.01    0.04
   1  11   0    0.01    0.06
   1  11   0   -0.02    0.03
   1  11   0   -0.02    0.04
   1  11   0    0.02    0.04
   2  11   0    0.11    0.05
   2  11   0    0.23    0.07
   2  11   0    0.16    0.03
   2  11   0    0.25    0.06
   3  11   0    0.09    0.03
   3  11   0    0.03    0.05
   3  11   0    0.08    0.05
   3  11   0    0.11    0.06
  -4 -11   0   -0.02    0.04
   4  11   0    0.03    0.05
   4  11   0   -0.03    0.03
   4  11   0    0.01    0.04
   4  11   0    0.04    0.04
  -5 -11   0    0.33    0.06
   5  11   0    0.31    0.05
   5  11   0    0.20    0.06
   5  11   0    0.19    0.06
  -6 -11   0    0.87    0.09
   6  11   0    0.86    0.09
   6  11   0    1.18    0.11
   6  11   0    1.07    0.08
  -7 -11   0    0.01    0.04
   7  11   0   -0.02    0.04
   7  11   0    0.04    0.04
   7  11   0    0.03    0.05
  -8 -11   0   -0.04    0.04
   8  11   0    0.02    0.05
   8  11   0    0.05    0.05
  -2 -12   0    0.15    0.06
   2  12   0    0.16    0.06
   2  12   0    0.13    0.07
   2  12   0    0.19    0.06
   2  12   0    0.15    0.04
  -3 -12   0    0.17    0.06
   3  12   0    0.04    0.05
   3  12   0   -0.09    0.05
   3  12   0    0.04    0.04
   3  12   0    0.15    0.04
  -4 -12   0    0.05    0.05
   4  12   0    0.01    0.04
   4  12   0    0.00    0.06
   4  12   0    0.00    0.03
   5  12   0    1.27    0.09
   5  12   0    1.33    0.13
   5  12   0    1.13    0.10
  -6 -12   0    0.19    0.06
   6  12   0    0.19    0.08
   6  12   0    0.31    0.06
   6  12   0    0.18    0.06
   6  12  -1    0.18    0.07
   6  12  -1    0.04    0.05
  -6 -12   1    0.15    0.06
   5  12  -1   -0.03    0.04
   5  12  -1    0.03    0.04
   5  12  -1    0.07    0.06
  -5 -12   1    0.02    0.05
   4  12  -1    0.10    0.07
   4  12  -1    0.08    0.05
   4  12  -1    0.07    0.04
  -4 -12   1    0.01    0.05
   3  12  -1    0.06    0.07
   3  12  -1   -0.02    0.04
   3  12  -1    0.05    0.04
  -3 -12   1    0.06    0.05
   2  12  -1    0.13    0.07
   2  12  -1    0.04    0.03
   2  12  -1    0.06    0.05
  -2 -12   1   -0.02    0.04
   8  11  -1    0.38    0.07
   8  11  -1    0.32    0.08
  -8 -11   1    0.41    0.07
   7  11  -1    0.28    0.06
   7  11  -1    0.30    0.07
  -7 -11   1    0.42    0.07
   6  11  -1    0.28    0.06
   6  11  -1    0.26    0.07
   6  11  -1    0.35    0.06
  -6 -11   1    0.26    0.06
   5  11  -1    0.33    0.05
   5  11  -1    0.29    0.06
   5  11  -1    0.17    0.07
  -5 -11   1    0.22    0.06
   4  11  -1    0.14    0.04
   4  11  -1    0.23    0.07
   4  11  -1    0.08    0.05
  -4 -11   1    0.15    0.05
   3  11  -1    1.16    0.07
   3  11  -1    1.09    0.09
   3  11  -1    1.09    0.11
  -3 -11   1    1.08    0.09
   2  11  -1    0.46    0.05
   2  11  -1    0.50    0.08
   2  11  -1    0.51    0.07
  -2 -11   1    0.46    0.07
   1  11  -1    0.21    0.04
   1  11  -1    0.17    0.06
   1  11  -1    0.14    0.07
   1  11  -1    0.17    0.06
  -1 -11   1    0.20    0.06
   0  11  -1    0.04    0.03
   0  11  -1    0.05    0.06
   0  11  -1    0.08    0.05
   0  11  -1    0.04    0.04
   0 -11   1    0.07    0.05
  -1  11  -1   -0.06    0.04
  -1  11  -1   -0.05    0.04
  -1  11  -1    0.00    0.02
   1 -11   1   -0.01    0.04
   9  10  -1    0.29    0.06
   9  10  -1    0.26    0.07
  -9 -10   1    0.23    0.06
   8  10  -1    0.09    0.05
   8  10  -1    0.01    0.05
  -8 -10   1    0.11    0.05
   7  10  -1    0.04    0.04
   7  10  -1    0.05    0.05
  -7 -10   1    0.01    0.04
   6  10  -1    0.09    0.05
   6  10  -1    0.03    0.04
   6  10  -1    0.01    0.03
  -6 -10   1   -0.01    0.04
   5  10  -1    0.50    0.06
   5  10  -1    0.42    0.06
   5  10  -1    0.50    0.08
  -5 -10   1    0.46    0.07
   4  10  -1    2.08    0.13
   4  10  -1    1.97    0.10
   4  10  -1    1.97    0.12
  -4 -10   1    1.96    0.12
   3  10  -1    2.33    0.14
   3  10  -1    2.33    0.10
   3  10  -1    2.39    0.13
  -3 -10   1    2.13    0.13
   2  10  -1    1.02    0.10
   2  10  -1    0.91    0.08
   2  10  -1    0.94    0.08
   2  10  -1    0.90    0.06
  -2 -10   1    1.03    0.09
   1  10  -1    0.80    0.08
   1  10  -1    0.81    0.05
   1  10  -1    0.74    0.09
   1  10  -1    1.00    0.09
  -1 -10   1    0.83    0.08
   0  10  -1    0.57    0.07
   0  10  -1    0.59    0.07
   0  10  -1    0.63    0.05
   0  10  -1    0.72    0.09
   0 -10   1    0.47    0.07
  -1  10  -1   -0.01    0.04
  -1  10  -1   -0.04    0.04
  -1  10  -1   -0.02    0.02
   1 -10   1    0.02    0.04
  -2  10  -1    0.11    0.05
  -2  10  -1    0.14    0.02
  -2  10  -1    0.04    0.05
   2 -10   1    0.16    0.05
  -3  10  -1    0.04    0.05
  -3  10  -1    0.05    0.02
  10   9  -1    0.33    0.08
 -10  -9   1    0.25    0.06
   9   9  -1    0.44    0.08
   9   9  -1    0.52    0.07
  -9  -9   1    0.54    0.07
  -9  -9   1    0.47    0.07
   8   9  -1    0.08    0.04
   8   9  -1   -0.02    0.04
  -8  -9   1    0.01    0.04
   7   9  -1    0.00    0.04
   7   9  -1    0.04    0.04
  -7  -9   1    0.04    0.04
   6   9  -1   -0.03    0.03
   6   9  -1   -0.04    0.03
   6   9  -1    0.00    0.04
  -6  -9   1    0.02    0.04
   5   9  -1    4.80    0.17
   5   9  -1    4.51    0.20
   5   9  -1    4.63    0.18
  -5  -9   1    4.80    0.23
   4   9  -1    0.17    0.05
   4   9  -1    0.21    0.04
   4   9  -1    0.20    0.06
  -4  -9   1    0.18    0.06
  -4  -9   1    0.17    0.05
   3   9  -1    5.25    0.19
   3   9  -1    5.03    0.17
   3   9  -1    4.78    0.21
   3   9  -1    4.89    0.19
  -3  -9   1    5.08    0.20
  -3  -9   1    5.18    0.23
   2   9  -1    3.71    0.18
   2   9  -1    3.84    0.16
   2   9  -1    3.57    0.16
   2   9  -1    3.62    0.13
  -2  -9   1    4.04    0.20
   1   9  -1    0.02    0.04
   1   9  -1   -0.03    0.03
   1   9  -1    0.06    0.04
   1   9  -1    0.12    0.06
  -1  -9   1    0.13    0.05
   0   9  -1    3.20    0.14
   0   9  -1    2.88    0.16
   0   9  -1    3.07    0.14
   0   9  -1    2.89    0.10
   0  -9   1    3.13    0.16
  -1   9  -1    0.01    0.05
  -1   9  -1    0.07    0.04
  -1   9  -1    0.06    0.04
  -1   9  -1    0.09    0.02
   1  -9   1    0.11    0.04
   1  -9   1    0.14    0.05
  -2   9  -1    0.49    0.06
  -2   9  -1    0.36    0.06
   2  -9   1    0.47    0.07
   2  -9   1    0.53    0.07
  -3   9  -1    0.05    0.04
  -3   9  -1    0.19    0.05
   3  -9   1    0.12    0.05
  -4   9  -1    0.45    0.04
 -11  -8   1    0.11    0.06
  10   8  -1    0.13    0.07
 -10  -8   1    0.12    0.05
   9   8  -1    0.20    0.07
  -9  -8   1    0.24    0.06
   8   8  -1    0.03    0.05
   8   8  -1    0.03    0.04
  -8  -8   1   -0.05    0.04
  -8  -8   1   -0.02    0.03
   7   8  -1    0.00    0.04
   7   8  -1    0.02    0.03
  -7  -8   1   -0.03    0.03
  -7  -8   1    0.00    0.04
  -7  -8   1    0.01    0.05
   6   8  -1    0.01    0.03
   6   8  -1   -0.02    0.04
  -6  -8   1   -0.04    0.04
  -6  -8   1   -0.04    0.03
   5   8  -1    2.33    0.13
   5   8  -1    2.26    0.10
   5   8  -1    2.11    0.11
  -5  -8   1    2.24    0.12
  -5  -8   1    2.24    0.14
   4   8  -1    3.65    0.16
   4   8  -1    3.58    0.15
   4   8  -1    3.77    0.13
  -4  -8   1    3.64    0.18
  -4  -8   1    3.71    0.16
   3   8  -1    2.86    0.12
   3   8  -1    2.80    0.14
   3   8  -1    2.62    0.10
   3   8  -1    2.82    0.13
  -3  -8   1    2.88    0.16
   2   8  -1    6.55    0.22
   2   8  -1    6.90    0.25
   2   8  -1    6.62    0.20
   2   8  -1    7.06    0.23
  -2  -8   1    6.79    0.27
   1   8  -1   15.80    0.44
   1   8  -1   16.15    0.44
   1   8  -1   15.94    0.48
   1   8  -1   14.98    0.40
  -1  -8   1   15.17    0.51
   0   8  -1    0.73    0.07
   0   8  -1    0.74    0.04
   0   8  -1    0.72    0.04
   0   8  -1    0.64    0.06
   0   8  -1    0.65    0.08
   0  -8   1    0.70    0.08
  -1   8  -1    4.22    0.16
  -1   8  -1    4.32    0.16
  -1   8  -1    4.02    0.11
  -1   8  -1    3.91    0.18
   1  -8   1    4.19    0.19
  -2   8  -1    0.24    0.05
  -2   8  -1    0.27    0.05
   2  -8   1    0.22    0.05
   2  -8   1    0.28    0.05
  -3   8  -1    0.24    0.05
  -3   8  -1    0.18    0.04
   3  -8   1    0.22    0.05
  -4   8  -1    0.19    0.05
  -5   8  -1    0.17    0.03
  -6   8  -1    0.00    0.03
  11   7  -1    0.15    0.07
 -11  -7   1    0.28    0.06
  10   7  -1    0.27    0.07
 -10  -7   1    0.13    0.05
   9   7  -1    0.26    0.07
  -9  -7   1    0.16    0.06
  -9  -7   1    0.26    0.08
   8   7  -1    2.10    0.11
   8   7  -1    2.47    0.14
  -8  -7   1    2.40    0.12
  -8  -7   1    2.43    0.16
  -8  -7   1    2.11    0.12
   7   7  -1    1.51    0.11
   7   7  -1    1.43    0.08
  -7  -7   1    1.53    0.09
  -7  -7   1    1.45    0.12
  -7  -7   1    1.56    0.09
   6   7  -1    1.02    0.07
   6   7  -1    1.04    0.09
  -6  -7   1    0.93    0.09
  -6  -7   1    1.06    0.07
  -6  -7   1    1.02    0.07
   5   7  -1    0.49    0.04
   5   7  -1    0.47    0.05
   5   7  -1    0.36    0.06
  -5  -7   1    0.53    0.05
  -5  -7   1    0.51    0.05
  -5  -7   1    0.42    0.06
   4   7  -1    3.21    0.14
   4   7  -1    3.35    0.12
   4   7  -1    3.34    0.13
  -4  -7   1    3.26    0.16
  -4  -7   1    3.43    0.14
   3   7  -1    1.60    0.10
   3   7  -1    1.56    0.08
   3   7  -1    1.66    0.07
   3   7  -1    1.53    0.08
  -3  -7   1    1.64    0.11
   2   7  -1    0.91    0.06
   2   7  -1    0.99    0.05
   2   7  -1    1.06    0.07
   2   7  -1    0.95    0.08
  -2  -7   1    1.08    0.08
   1   7  -1    1.86    0.09
   1   7  -1    1.77    0.09
   1   7  -1    1.91    0.07
   1   7  -1    1.92    0.07
   1   7  -1    2.02    0.11
  -1  -7   1    1.81    0.11
   0   7  -1    0.28    0.04
   0   7  -1    0.25    0.02
   0   7  -1    0.33    0.05
   0   7  -1    0.26    0.02
   0   7  -1    0.25    0.04
   0  -7   1    0.26    0.05
  -1   7  -1    1.24    0.09
  -1   7  -1    1.26    0.07
  -1   7  -1    1.20    0.08
   1  -7   1    1.09    0.08
  -2   7  -1    2.43    0.11
  -2   7  -1    2.47    0.11
   2  -7   1    2.54    0.13
  -3   7  -1    0.02    0.03
  -3   7  -1   -0.02    0.02
   3  -7   1   -0.01    0.03
   3  -7   1    0.03    0.03
  -4   7  -1    0.23    0.04
  -4   7  -1    0.17    0.04
  -4   7  -1    0.22    0.02
   4  -7   1    0.18    0.04
  -5   7  -1    0.41    0.04
  -6   7  -1   -0.06    0.02
  -7   7  -1    0.01    0.03
  11   6  -1    0.07    0.06
 -11  -6   1    0.02    0.04
  10   6  -1    0.43    0.08
 -10  -6   1    0.38    0.06
   9   6  -1    1.64    0.12
  -9  -6   1    1.75    0.13
  -9  -6   1    1.89    0.11
   8   6  -1    0.82    0.08
  -8  -6   1    0.82    0.06
  -8  -6   1    0.77    0.07
  -8  -6   1    0.74    0.09
   7   6  -1    1.89    0.11
   7   6  -1    1.91    0.09
  -7  -6   1    1.85    0.10
  -7  -6   1    1.94    0.13
  -7  -6   1    2.05    0.10
   6   6  -1    0.48    0.06
   6   6  -1    0.50    0.05
  -6  -6   1    0.48    0.05
  -6  -6   1    0.54    0.07
  -6  -6   1    0.47    0.05
   5   6  -1    0.28    0.05
   5   6  -1    0.33    0.04
  -5  -6   1    0.34    0.04
  -5  -6   1    0.33    0.05
  -5  -6   1    0.37    0.04
   4   6  -1    0.08    0.03
   4   6  -1    0.07    0.03
   4   6  -1    0.13    0.03
  -4  -6   1    0.06    0.03
  -4  -6   1    0.09    0.04
  -4  -6   1    0.12    0.03
   3   6  -1    0.13    0.03
   3   6  -1    0.09    0.03
   3   6  -1    0.16    0.04
   3   6  -1    0.14    0.02
   3   6  -1    0.14    0.02
  -3  -6   1    0.07    0.03
  -3  -6   1    0.16    0.03
   2   6  -1    2.86    0.11
   2   6  -1    2.97    0.12
   2   6  -1    3.19    0.13
   2   6  -1    3.02    0.10
   2   6  -1    3.11    0.10
  -2  -6   1    2.97    0.14
   1   6  -1    0.02    0.03
   1   6  -1    0.00    0.01
   1   6  -1    0.00    0.01
   1   6  -1    0.00    0.02
   1   6  -1   -0.02    0.02
  -1  -6   1    0.00    0.02
   0   6  -1    3.47    0.09
   0   6  -1    3.57    0.13
   0   6  -1    3.39    0.09
   0   6  -1    3.40    0.13
   0   6  -1    3.33    0.14
   0  -6   1    3.30    0.15
  -1   6  -1    2.18    0.11
  -1   6  -1    2.32    0.10
  -1   6  -1    2.17    0.10
   1  -6   1    2.14    0.11
  -2   6  -1    0.06    0.03
  -2   6  -1    0.07    0.03
   2  -6   1    0.10    0.03
  -3   6  -1    0.19    0.03
  -3   6  -1    0.14    0.03
   3  -6   1    0.16    0.04
  -4   6  -1    0.03    0.03
  -4   6  -1   -0.01    0.02
  -4   6  -1    0.01    0.01
  -4   6  -1    0.00    0.01
   4  -6   1    0.00    0.02
   4  -6   1   -0.02    0.03
  -5   6  -1    0.46    0.04
  -6   6  -1    0.09    0.03
  -7   6  -1    0.00    0.03
  -8   6  -1    0.09    0.05
  11   5  -1    0.07    0.06
 -11  -5   1    0.15    0.05
  10   5  -1    0.09    0.05
 -10  -5   1    0.10    0.05
   9   5  -1   -0.04    0.04
  -9  -5   1   -0.08    0.04
  -9  -5   1    0.00    0.04
   8   5  -1    0.71    0.07
  -8  -5   1    0.85    0.07
  -8  -5   1    0.81    0.09
  -8  -5   1    0.75    0.06
   7   5  -1    1.24    0.07
   7   5  -1    1.20    0.09
  -7  -5   1    1.26    0.08
  -7  -5   1    1.38    0.07
  -7  -5   1    1.44    0.10
   6   5  -1    0.42    0.05
   6   5  -1    0.41    0.04
  -6  -5   1    0.34    0.06
  -6  -5   1    0.37    0.05
  -6  -5   1    0.43    0.05
  -6  -5   1    0.42    0.04
   5   5  -1   -0.01    0.02
   5   5  -1    0.04    0.03
  -5  -5   1    0.00    0.02
  -5  -5   1    0.02    0.03
  -5  -5   1    0.00    0.02
  -5  -5   1   -0.03    0.03
   4   5  -1    0.19    0.04
   4   5  -1    0.21    0.02
   4   5  -1    0.21    0.03
   4   5  -1    0.22    0.03
  -4  -5   1    0.16    0.03
  -4  -5   1    0.18    0.04
  -4  -5   1    0.22    0.03
   3   5  -1    1.95    0.08
   3   5  -1    2.05    0.09
   3   5  -1    2.01    0.08
  -3  -5   1    2.26    0.08
  -3  -5   1    1.99    0.10
   2   5  -1    0.71    0.04
   2   5  -1    0.65    0.05
   2   5  -1    0.63    0.04
   2   5  -1    0.71    0.05
   2   5  -1    0.62    0.04
  -2  -5   1    0.66    0.05
   1   5  -1    5.29    0.18
   1   5  -1    5.21    0.16
   1   5  -1    5.27    0.16
   1   5  -1    5.27    0.14
   1   5  -1    5.34    0.15
  -1  -5   1    5.15    0.19
   0   5  -1   13.01    0.38
   0   5  -1   13.02    0.34
   0   5  -1   12.69    0.35
   0  -5   1   12.55    0.40
  -1   5  -1    2.71    0.12
  -1   5  -1    2.63    0.10
  -1   5  -1    2.65    0.10
   1  -5   1    2.44    0.12
  -2   5  -1    9.06    0.26
  -2   5  -1    9.40    0.26
   2  -5   1    9.39    0.31
  -3   5  -1    0.48    0.04
  -3   5  -1    0.61    0.05
   3  -5   1    0.57    0.05
  -4   5  -1    0.21    0.03
  -4   5  -1    0.24    0.02
  -4   5  -1    0.17    0.03
  -4   5  -1    0.19    0.02
   4  -5   1    0.21    0.03
   4  -5   1    0.28    0.04
  -5   5  -1    0.32    0.03
  -6   5  -1    0.04    0.03
  -7   5  -1    0.45    0.05
  -8   5  -1    0.03    0.04
  11   4  -1    0.48    0.08
 -11  -4   1    0.42    0.06
  10   4  -1    0.07    0.05
 -10  -4   1    0.01    0.04
   9   4  -1    0.37    0.07
  -9  -4   1    0.40    0.07
  -9  -4   1    0.50    0.07
  -9  -4   1    0.43    0.06
   8   4  -1    0.02    0.03
  -8  -4   1   -0.03    0.04
  -8  -4   1   -0.03    0.03
  -8  -4   1   -0.05    0.03
   7   4  -1    0.08    0.04
  -7  -4   1    0.10    0.03
  -7  -4   1    0.00    0.03
  -7  -4   1    0.09    0.04
  -7  -4   1    0.09    0.04
   6   4  -1   11.24    0.35
   6   4  -1   11.57    0.31
  -6  -4   1   11.60    0.38
  -6  -4   1   11.52    0.31
  -6  -4   1   11.05    0.32
  -6  -4   1   11.60    0.33
   5   4  -1   24.70    0.62
   5   4  -1   24.15    0.68
  -5  -4   1   24.63    0.62
  -5  -4   1   24.45    0.74
  -5  -4   1   25.56    0.65
  -5  -4   1   24.79    0.62
   4   4  -1   53.39    1.33
   4   4  -1   54.29    1.43
   4   4  -1   56.10    1.55
  -4  -4   1   54.94    1.33
  -4  -4   1   55.21    1.36
  -4  -4   1   52.61    1.55
  -4  -4   1   55.56    1.32
   3   4  -1   64.42    1.50
   3   4  -1   62.20    1.54
   3   4  -1   61.31    1.56
   3   4  -1   65.42    1.79
   3   4  -1   63.87    1.65
  -3  -4   1   64.29    1.51
  -3  -4   1   62.12    1.79
  -3  -4   1   63.02    1.54
   2   4  -1    0.02    0.02
   2   4  -1    0.02    0.02
   2   4  -1    0.04    0.02
   2   4  -1    0.01    0.01
   2   4  -1    0.01    0.01
   2   4  -1    0.02    0.02
  -2  -4   1    0.01    0.02
   1   4  -1    8.65    0.24
   1   4  -1    9.06    0.26
   1   4  -1    8.81    0.24
   1   4  -1    8.83    0.23
   1   4  -1    9.12    0.23
  -1  -4   1    8.69    0.28
   0   4  -1   15.01    0.39
   0   4  -1   16.09    0.43
   0   4  -1   14.51    0.39
   0  -4   1   14.93    0.46
  -1   4  -1   17.71    0.50
  -1   4  -1   18.20    0.46
  -1   4  -1   17.69    0.45
   1  -4   1   17.66    0.53
  -2   4  -1   15.34    0.40
  -2   4  -1   15.56    0.40
   2  -4   1   15.11    0.47
   2  -4   1   15.56    0.47
  -3   4  -1   14.53    0.37
  -3   4  -1   14.42    0.37
   3  -4   1   13.83    0.44
  -4   4  -1    2.26    0.07
  -4   4  -1    2.33    0.09
  -4   4  -1    2.29    0.09
   4  -4   1    2.34    0.11
   4  -4   1    2.15    0.09
  -5   4  -1    0.01    0.02
  -5   4  -1   -0.02    0.02
  -5   4  -1    0.00    0.02
   5  -4   1    0.03    0.02
  -6   4  -1    3.07    0.11
  -7   4  -1    0.88    0.07
  -8   4  -1    0.00    0.03
  -9   4  -1    0.07    0.05
  11   3  -1    0.05    0.05
 -11  -3   1   -0.01    0.05
 -11  -3   1   -0.08    0.03
  10   3  -1    0.09    0.05
 -10  -3   1    0.00    0.05
 -10  -3   1   -0.04    0.03
   9   3  -1    0.00    0.04
  -9  -3   1   -0.06    0.03
  -9  -3   1    0.02    0.04
   8   3  -1   -0.01    0.03
  -8  -3   1   -0.03    0.03
  -8  -3   1   -0.01    0.03
  -8  -3   1    0.03    0.03
   7   3  -1    0.13    0.04
  -7  -3   1    0.14    0.04
  -7  -3   1    0.09    0.04
  -7  -3   1    0.14    0.03
  -7  -3   1    0.17    0.03
   6   3  -1    4.82    0.18
   6   3  -1    4.56    0.18
  -6  -3   1    4.82    0.15
  -6  -3   1    4.66    0.14
  -6  -3   1    4.52    0.18
  -6  -3   1    4.74    0.16
   5   3  -1    9.90    0.32
  -5  -3   1    9.88    0.32
  -5  -3   1    9.89    0.27
  -5  -3   1    9.89    0.28
  -5  -3   1    9.76    0.26
   4   3  -1    0.15    0.02
   4   3  -1    0.19    0.03
  -4  -3   1    0.14    0.03
  -4  -3   1    0.08    0.02
  -4  -3   1    0.15    0.03
  -4  -3   1    0.17    0.02
   3   3  -1    1.31    0.06
   3   3  -1    1.71    0.06
  -3  -3   1    1.25    0.07
  -3  -3   1    1.30    0.06
  -3  -3   1    1.41    0.06
  -3  -3   1    1.38    0.06
   2   3  -1    0.07    0.01
   2   3  -1    0.06    0.02
   2   3  -1    0.08    0.02
   2   3  -1    0.05    0.02
   2   3  -1    0.08    0.01
  -2  -3   1    0.07    0.02
  -2  -3   1    0.07    0.02
  -2  -3   1    0.06    0.02
   1   3  -1   15.46    0.39
   1   3  -1   15.74    0.39
   1   3  -1   15.82    0.46
   1   3  -1   15.33    0.39
   1   3  -1   15.75    0.42
   1   3  -1   15.46    0.39
  -1  -3   1   15.36    0.46
   0   3  -1    1.31    0.05
   0   3  -1    1.21    0.05
   0   3  -1    1.28    0.06
   0  -3   1    1.23    0.06
  -1   3  -1   74.15    1.79
  -1   3  -1   74.23    1.80
  -1   3  -1   75.73    1.93
   1  -3   1   73.61    2.09
   1  -3   1   76.13    2.09
  -2   3  -1    2.30    0.08
  -2   3  -1    2.28    0.08
   2  -3   1    2.20    0.10
  -3   3  -1    0.69    0.03
  -3   3  -1    0.71    0.04
  -3   3  -1    0.69    0.04
  -3   3  -1    0.64    0.03
   3  -3   1    0.66    0.05
  -4   3  -1    0.62    0.04
  -4   3  -1    0.60    0.03
  -4   3  -1    0.59    0.04
   4  -3   1    0.68    0.06
   4  -3   1    0.60    0.04
  -5   3  -1    0.56    0.03
  -5   3  -1    0.51    0.04
  -5   3  -1    0.51    0.04
   5  -3   1    0.55    0.06
   5  -3   1    0.51    0.04
  -6   3  -1    0.49    0.04
  -7   3  -1    0.18    0.04
  -8   3  -1    1.73    0.10
  -9   3  -1    0.15    0.04
 -10   3  -1   -0.02    0.04
  11   2  -1    0.23    0.07
 -11  -2   1    0.19    0.06
  10   2  -1    0.28    0.07
 -10  -2   1    0.24    0.06
   9   2  -1    0.02    0.04
  -9  -2   1   -0.02    0.03
  -9  -2   1    0.00    0.03
   8   2  -1    0.17    0.05
  -8  -2   1    0.24    0.05
  -8  -2   1    0.14    0.04
  -8  -2   1    0.22    0.04
   7   2  -1    0.47    0.06
   7   2  -1    0.43    0.05
  -7  -2   1    0.41    0.04
  -7  -2   1    0.33    0.04
  -7  -2   1    0.44    0.05
   6   2  -1    7.46    0.24
   6   2  -1    7.15    0.24
  -6  -2   1    7.05    0.24
  -6  -2   1    6.90    0.21
  -6  -2   1    7.43    0.20
  -6  -2   1    7.22    0.23
   5   2  -1    2.11    0.09
   5   2  -1    2.07    0.10
  -5  -2   1    1.90    0.09
  -5  -2   1    2.18    0.07
  -5  -2   1    2.13    0.08
   4   2  -1   18.77    0.51
   4   2  -1   18.43    0.54
  -4  -2   1   18.48    0.47
  -4  -2   1   18.28    0.54
  -4  -2   1   18.63    0.48
  -4  -2   1   18.63    0.46
   3   2  -1   35.69    1.01
   3   2  -1   35.63    0.87
   3   2  -1   35.98    0.94
  -3  -2   1   35.06    1.01
  -3  -2   1   35.44    0.86
  -3  -2   1   36.04    0.87
   2   2  -1    8.44    0.26
   2   2  -1    8.27    0.23
   2   2  -1    8.29    0.22
  -2  -2   1    8.24    0.22
  -2  -2   1    8.42    0.21
  -2  -2   1    8.64    0.24
  -2  -2   1    8.13    0.26
  -2  -2   1    8.74    0.22
   1   2  -1   72.25    1.73
   1   2  -1   73.36    1.76
   1   2  -1   73.00    1.77
   1   2  -1   60.90    1.85
   1   2  -1   74.56    2.01
  -1  -2   1   72.47    1.73
  -1  -2   1   78.63    1.86
  -1  -2   1   72.59    2.01
   0   2  -1   19.70    0.49
   0   2  -1   19.50    0.48
   0  -2   1   20.29    0.52
   0  -2   1   19.47    0.57
  -1   2  -1   85.75    2.08
  -1   2  -1   85.89    2.10
   1  -2   1   91.18    2.25
   1  -2   1   87.83    2.44
  -2   2  -1   40.49    0.97
  -2   2  -1   40.27    0.97
   2  -2   1   39.86    1.13
  -3   2  -1    4.74    0.13
  -3   2  -1    4.34    0.16
  -3   2  -1    4.46    0.12
  -3   2  -1    4.57    0.13
   3  -2   1    4.59    0.13
   3  -2   1    4.67    0.16
  -4   2  -1    1.02    0.04
  -4   2  -1    0.95    0.06
  -4   2  -1    1.02    0.04
  -4   2  -1    1.00    0.05
   4  -2   1    0.96    0.06
   4  -2   1    0.96    0.04
  -5   2  -1    0.62    0.04
  -5   2  -1    0.65    0.03
  -5   2  -1    0.56    0.05
   5  -2   1    0.54    0.03
   5  -2   1    0.51    0.05
  -6   2  -1    3.81    0.13
  -6   2  -1    3.98    0.16
   6  -2   1    3.77    0.16
  -7   2  -1    5.15    0.18
  -8   2  -1    0.05    0.03
  -9   2  -1    0.14    0.04
 -10   2  -1    0.01    0.04
  11   1  -1    0.36    0.08
 -11  -1   1    0.45    0.08
  10   1  -1    0.22    0.06
 -10  -1   1    0.05    0.05
   9   1  -1    0.39    0.07
  -9  -1   1    0.27    0.05
   8   1  -1    0.04    0.04
  -8  -1   1    0.03    0.03
  -8  -1   1    0.04    0.02
   7   1  -1   -0.02    0.02
   7   1  -1   -0.03    0.03
  -7  -1   1   -0.02    0.02
  -7  -1   1    0.01    0.02
  -7  -1   1   -0.04    0.02
   6   1  -1    4.52    0.16
  -6  -1   1    4.12    0.13
  -6  -1   1    4.27    0.15
  -6  -1   1    4.45    0.13
  -6  -1   1    4.22    0.16
  -6  -1   1    4.35    0.12
   5   1  -1   33.46    0.94
  -5  -1   1   33.70    0.81
  -5  -1   1   33.40    0.85
  -5  -1   1   32.98    0.95
  -5  -1   1   32.77    0.81
   4   1  -1   21.19    0.60
  -4  -1   1   20.48    0.60
  -4  -1   1   20.57    0.54
  -4  -1   1   20.74    0.52
  -4  -1   1   21.48    0.51
   3   1  -1   29.87    0.85
  -3  -1   1   30.90    0.73
  -3  -1   1   29.69    0.73
  -3  -1   1   29.98    0.85
  -3  -1   1   29.70    0.75
   2   1  -1   22.19    0.59
   2   1  -1   22.34    0.63
  -2  -1   1   22.81    0.55
  -2  -1   1   22.11    0.54
   1   1  -1   45.31    1.27
  -1  -1   1   44.55    1.08
  -1  -1   1   45.60    1.11
  -1  -1   1   46.65    1.17
  -1  -1   1   45.50    1.09
  -1  -1   1   44.91    1.27
   0   1  -1    1.51    0.05
   0   1  -1    1.47    0.04
   0   1  -1    1.79    0.05
   0   1  -1    1.49    0.04
   0  -1   1    1.51    0.05
   0  -1   1    1.52    0.06
  -1   1  -1   20.01    0.49
  -1   1  -1   20.32    0.58
  -1   1  -1   20.42    0.49
   1  -1   1   20.33    0.49
   1  -1   1   20.19    0.49
   1  -1   1   20.12    0.58
  -2   1  -1   17.99    0.44
  -2   1  -1   17.77    0.45
  -2   1  -1   18.28    0.44
   2  -1   1   18.36    0.44
   2  -1   1   17.83    0.44
   2  -1   1   17.95    0.52
  -3   1  -1    3.98    0.10
  -3   1  -1    3.92    0.10
  -3   1  -1    3.62    0.11
   3  -1   1    3.68    0.13
   3  -1   1    3.95    0.10
   3  -1   1    3.80    0.10
  -4   1  -1   14.11    0.43
  -4   1  -1   14.45    0.35
  -4   1  -1   13.68    0.37
   4  -1   1   14.22    0.43
   4  -1   1   14.39    0.35
   4  -1   1   14.30    0.35
  -5   1  -1    2.78    0.12
  -5   1  -1    2.79    0.10
  -5   1  -1    2.95    0.08
   5  -1   1    2.92    0.12
  -6   1  -1    3.01    0.12
  -6   1  -1    3.08    0.13
   6  -1   1    3.16    0.13
  -7   1  -1    0.07    0.03
  -7   1  -1    0.13    0.04
  -8   1  -1    0.15    0.04
  -9   1  -1    0.04    0.04
 -10   1  -1    0.15    0.05
  10  -1   1    0.22    0.06
 -11   1  -1    0.25    0.06
 -11   0   1    0.04    0.05
  10   0  -1    0.03    0.05
 -10   0   1    0.02    0.04
   9   0  -1    0.12    0.05
  -9   0   1    0.10    0.04
  -8   0   1    0.15    0.04
  -7   0   1    0.45    0.05
  -7   0   1    0.34    0.05
   6   0  -1    0.12    0.02
  -6   0   1    0.10    0.03
  -6   0   1    0.08    0.03
  -6   0   1    0.09    0.02
   5   0  -1    3.59    0.12
  -5   0   1    3.71    0.10
  -5   0   1    3.56    0.13
  -5   0   1    3.49    0.10
  -5   0   1    3.60    0.13
  -5   0   1    3.61    0.11
  -5   0   1    3.55    0.10
   4   0  -1   24.42    0.69
  -4   0   1   24.58    0.59
  -4   0   1   23.55    0.69
  -4   0   1   24.21    0.59
  -4   0   1   23.52    0.62
  -4   0   1   24.69    0.59
  -4   0   1   25.11    0.60
   3   0  -1   16.10    0.46
   3   0  -1   16.76    0.40
  -3   0   1   16.17    0.39
  -3   0   1   16.47    0.40
  -3   0   1   15.22    0.41
  -3   0   1   16.27    0.40
  -3   0   1   16.05    0.46
   2   0  -1  789.93   17.01
   2   0  -1  795.79   16.75
  -2   0   1  639.87   17.23
  -2   0   1  622.48   20.23
  -2   0   1  704.81   16.74
  -2   0   1  692.53   17.54
   1   0  -1    9.96    0.24
   1   0  -1    9.67    0.24
   1   0  -1    9.53    0.25
  -1   0   1    9.49    0.25
  -1   0   1    9.66    0.30
  -1   0   1    9.92    0.24
  -1   0   1    9.93    0.24
   0   0  -1    5.11    0.13
   0   0  -1    5.12    0.15
   0   0  -1    4.20    0.15
   0   0   1    5.19    0.15
   0   0   1    5.04    0.13
   0   0   1    5.26    0.15
   0   0   1    5.17    0.13
  -1   0  -1    1.41    0.04
  -1   0  -1    1.46    0.04
  -1   0  -1    1.41    0.05
  -1   0  -1    1.41    0.04
   1   0   1    1.41    0.05
   1   0   1    1.43    0.04
   1   0   1    1.41    0.05
  -2   0  -1    0.52    0.02
  -2   0  -1    0.46    0.02
  -2   0  -1    0.43    0.02
  -2   0  -1    0.51    0.02
  -2   0  -1    0.51    0.02
  -2   0  -1    0.46    0.03
   2   0   1    0.52    0.03
  -3   0  -1   14.88    0.36
  -3   0  -1   14.73    0.36
  -3   0  -1   14.34    0.38
   3   0   1   14.87    0.43
  -4   0  -1    4.59    0.14
   4   0   1    4.85    0.16
  -5   0  -1    0.45    0.04
  -5   0  -1    0.47    0.05
   5   0   1    0.48    0.05
  -6   0  -1    3.31    0.14
  -6   0  -1    3.22    0.12
   6   0   1    3.31    0.14
  -7   0  -1    0.17    0.04
  -7   0  -1    0.17    0.04
   7   0   1    0.11    0.04
  -8   0  -1    2.90    0.13
   8   0   1    2.49    0.14
  -9   0  -1    0.29    0.05
   9   0   1    0.22    0.06
 -10   0  -1    0.15    0.05
  10   0   1    0.11    0.06
 -11   0  -1    0.05    0.05
 -10   1   1    0.39    0.06
  -9   1   1    0.54    0.07
  -8   1   1   -0.04    0.03
  -7   1   1    0.10    0.03
   6  -1  -1    2.94    0.11
  -6   1   1    2.72    0.11
  -6   1   1    2.81    0.11
  -6   1   1    2.86    0.09
   5  -1  -1    0.04    0.02
   5  -1  -1    0.05    0.02
  -5   1   1    0.07    0.01
  -5   1   1    0.08    0.02
  -5   1   1    0.07    0.02
  -5   1   1    0.08    0.02
   4  -1  -1    0.20    0.02
   4  -1  -1    0.20    0.02
  -4   1   1    0.21    0.02
  -4   1   1    0.24    0.02
  -4   1   1    0.20    0.02
  -4   1   1    0.19    0.02
   3  -1  -1    4.31    0.13
  -3   1   1    4.48    0.12
  -3   1   1    4.19    0.13
  -3   1   1    4.32    0.13
  -3   1   1    4.41    0.12
   2  -1  -1    0.25    0.02
  -2   1   1    0.26    0.02
  -2   1   1    0.26    0.02
  -2   1   1    0.21    0.02
  -2   1   1    0.18    0.02
   1  -1  -1   54.98    1.69
   1  -1  -1   59.65    1.49
  -1   1   1   57.87    1.42
  -1   1   1   57.92    1.69
  -1   1   1   57.79    1.38
  -1   1   1   58.85    1.39
  -1   1   1   57.37    1.42
   0  -1  -1   31.53    0.90
   0  -1  -1   32.58    0.82
   0   1   1   31.76    0.77
   0   1   1   31.59    0.76
   0   1   1   31.78    0.78
   0   1   1   32.02    0.90
   0   1   1   31.48    0.80
   0   1   1   31.23    0.79
   0   1   1   31.84    0.78
  -1  -1  -1    2.75    0.09
  -1  -1  -1    2.54    0.07
  -1  -1  -1    2.65    0.08
  -1  -1  -1    2.52    0.07
  -1  -1  -1    2.42    0.07
   1   1   1    2.56    0.07
   1   1   1    2.57    0.07
   1   1   1    2.56    0.09
   1   1   1    2.50    0.08
  -2  -1  -1  261.36    6.25
  -2  -1  -1  252.98    6.35
  -2  -1  -1  265.11    6.69
  -2  -1  -1  258.80    6.16
  -2  -1  -1  257.87    7.25
   2   1   1  254.97    6.35
   2   1   1  256.77    6.22
   2   1   1  260.41    6.26
   2   1   1  261.30    7.17
   2   1   1  261.84    6.69
  -3  -1  -1    1.18    0.05
  -3  -1  -1    1.19    0.06
  -3  -1  -1    1.22    0.04
  -3  -1  -1    1.18    0.05
   3   1   1    1.23    0.06
   3   1   1    1.19    0.04
   3   1   1    1.21    0.06
  -4  -1  -1    0.08    0.01
  -4  -1  -1    0.06    0.02
  -4  -1  -1    0.07    0.01
  -4  -1  -1    0.04    0.02
  -4  -1  -1    0.05    0.02
   4   1   1    0.06    0.02
   4   1   1    0.03    0.02
   4   1   1    0.06    0.01
  -5  -1  -1   12.78    0.41
  -5  -1  -1   13.28    0.36
  -5  -1  -1   13.13    0.34
   5   1   1   14.11    0.41
   5   1   1   13.25    0.39
  -6  -1  -1    0.60    0.04
  -6  -1  -1    0.51    0.04
  -6  -1  -1    0.56    0.04
   6   1   1    0.66    0.06
   6   1   1    0.57    0.05
  -7  -1  -1    0.14    0.03
  -7  -1  -1    0.18    0.04
  -7  -1  -1    0.17    0.02
   7   1   1    0.10    0.04
  -8  -1  -1    0.03    0.04
  -8  -1  -1    0.03    0.03
   8   1   1    0.04    0.04
  -9  -1  -1    0.04    0.04
   9   1   1    0.06    0.04
 -10  -1  -1    1.31    0.10
  10   1   1    1.06    0.10
 -11  -1  -1    0.56    0.08
  11   1   1    0.56    0.09
 -10   2   1    0.01    0.04
  -9   2   1    0.46    0.06
  -8   2   1    1.24    0.09
  -7   2   1    1.62    0.09
  -6   2   1    0.06    0.02
  -6   2   1    0.05    0.03
   5  -2  -1   -0.01    0.02
  -5   2   1   -0.02    0.02
  -5   2   1    0.01    0.01
  -5   2   1   -0.01    0.01
   4  -2  -1    1.76    0.07
  -4   2   1    1.75    0.07
  -4   2   1    1.87    0.06
  -4   2   1    1.73    0.07
   3  -2  -1    0.49    0.03
  -3   2   1    0.40    0.03
  -3   2   1    0.42    0.03
  -3   2   1    0.36    0.03
  -3   2   1    0.43    0.03
   2  -2  -1   21.71    0.61
   2  -2  -1   21.84    0.61
  -2   2   1   21.39    0.53
  -2   2   1   21.29    0.54
  -2   2   1   21.56    0.54
  -2   2   1   21.94    0.54
   1  -2  -1   79.47    2.25
  -1   2   1   81.15    1.94
  -1   2   1   80.81    1.93
  -1   2   1   81.20    1.99
  -1   2   1   81.65    2.24
  -1   2   1   80.93    2.08
  -1   2   1   80.34    1.99
   0  -2  -1  521.17   14.98
   0   2   1  506.74   12.91
   0   2   1  555.51   13.89
   0   2   1  572.61   13.25
   0   2   1  549.56   14.97
   0   2   1  542.93   13.21
   0   2   1  530.50   12.85
  -1  -2  -1   63.34    1.82
  -1  -2  -1   70.17    1.68
  -1  -2  -1   65.68    1.55
   1   2   1   64.95    1.68
   1   2   1   66.22    1.56
   1   2   1   65.64    1.59
   1   2   1   64.03    1.81
   1   2   1   62.51    1.57
   1   2   1   64.82    1.56
  -2  -2  -1   11.28    0.29
  -2  -2  -1   11.01    0.34
  -2  -2  -1   11.16    0.28
   2   2   1   11.16    0.31
   2   2   1   11.44    0.34
   2   2   1   11.09    0.28
   2   2   1   11.35    0.28
   2   2   1   11.06    0.29
  -3  -2  -1    0.02    0.01
  -3  -2  -1    0.00    0.01
   3   2   1    0.03    0.01
   3   2   1    0.00    0.01
   3   2   1    0.00    0.01
   3   2   1    0.02    0.02
   3   2   1    0.05    0.01
  -4  -2  -1   53.71    1.35
  -4  -2  -1   52.62    1.31
  -4  -2  -1   54.46    1.54
   4   2   1   56.98    1.54
   4   2   1   54.94    1.43
   4   2   1   54.89    1.31
  -5  -2  -1   28.44    0.69
  -5  -2  -1   27.20    0.82
  -5  -2  -1   28.35    0.72
  -5  -2  -1   27.74    0.69
   5   2   1   28.46    0.69
   5   2   1   28.91    0.82
   5   2   1   28.29    0.77
  -6  -2  -1    0.16    0.03
  -6  -2  -1    0.21    0.03
  -6  -2  -1    0.19    0.04
  -6  -2  -1    0.26    0.02
   6   2   1    0.26    0.04
   6   2   1    0.23    0.04
  -7  -2  -1    0.36    0.05
  -7  -2  -1    0.33    0.04
  -7  -2  -1    0.37    0.04
   7   2   1    0.38    0.05
  -8  -2  -1    0.05    0.03
  -8  -2  -1    0.03    0.03
  -8  -2  -1    0.04    0.03
   8   2   1    0.04    0.04
  -9  -2  -1    0.31    0.05
  -9  -2  -1    0.35    0.03
   9   2   1    0.33    0.06
 -10  -2  -1    4.07    0.18
  10   2   1    3.75    0.19
 -11  -2  -1    0.72    0.08
  11   2   1    0.64    0.09
 -10   3   1   -0.01    0.04
  -9   3   1    0.07    0.04
  -8   3   1    1.49    0.10
  -7   3   1    0.47    0.05
  -6   3   1    1.29    0.07
   5  -3  -1    0.97    0.05
  -5   3   1    0.94    0.06
  -5   3   1    1.04    0.06
  -5   3   1    0.99    0.05
   4  -3  -1    2.22    0.09
   4  -3  -1    2.27    0.09
  -4   3   1    2.15    0.08
  -4   3   1    2.29    0.09
  -4   3   1    2.27    0.08
   3  -3  -1    7.99    0.25
   3  -3  -1    8.00    0.25
  -3   3   1    8.28    0.22
  -3   3   1    7.99    0.22
  -3   3   1    8.13    0.22
  -3   3   1    7.96    0.21
   2  -3  -1    0.28    0.03
   2  -3  -1    0.23    0.02
  -2   3   1    0.27    0.02
  -2   3   1    0.24    0.02
  -2   3   1    0.20    0.02
  -2   3   1    0.24    0.03
   1  -3  -1    0.12    0.02
  -1   3   1    0.07    0.02
  -1   3   1    0.06    0.02
  -1   3   1    0.06    0.01
  -1   3   1    0.10    0.02
  -1   3   1    0.05    0.01
  -1   3   1    0.06    0.02
   0  -3  -1    0.02    0.01
   0   3   1    0.04    0.01
   0   3   1    0.06    0.01
   0   3   1    0.03    0.01
   0   3   1    0.02    0.02
   0   3   1    0.02    0.01
   0   3   1    0.04    0.02
  -1  -3  -1   11.21    0.30
   1   3   1    9.18    0.28
   1   3   1    9.32    0.26
   1   3   1    9.68    0.30
   1   3   1    9.96    0.25
   1   3   1    9.67    0.25
  -2  -3  -1   31.96    0.76
  -2  -3  -1   31.23    0.91
  -2  -3  -1   31.78    0.79
   2   3   1   31.23    0.79
   2   3   1   31.47    0.78
   2   3   1   31.80    0.77
   2   3   1   31.99    0.90
   2   3   1   31.90    0.84
  -3  -3  -1    0.00    0.02
  -3  -3  -1    0.01    0.01
   3   3   1    0.01    0.01
   3   3   1    0.00    0.01
   3   3   1   -0.02    0.01
   3   3   1   -0.01    0.01
   3   3   1    0.02    0.02
  -4  -3  -1   35.13    0.86
  -4  -3  -1   34.80    1.02
  -4  -3  -1   35.37    0.89
   4   3   1   36.53    0.87
   4   3   1   35.35    0.86
   4   3   1   35.00    0.89
   4   3   1   36.21    1.02
  -5  -3  -1   -0.02    0.02
  -5  -3  -1   -0.05    0.02
  -5  -3  -1    0.06    0.02
   5   3   1   -0.02    0.01
   5   3   1    0.00    0.02
   5   3   1   -0.01    0.02
  -6  -3  -1    0.00    0.01
  -6  -3  -1    0.04    0.03
  -6  -3  -1    0.05    0.04
  -6  -3  -1    0.01    0.02
   6   3   1    0.04    0.01
   6   3   1    0.03    0.03
  -7  -3  -1    3.01    0.12
  -7  -3  -1    3.38    0.15
  -7  -3  -1    3.19    0.13
  -7  -3  -1    3.22    0.10
   7   3   1    3.15    0.14
  -8  -3  -1    0.66    0.06
  -8  -3  -1    0.64    0.06
  -8  -3  -1    0.77    0.08
   8   3   1    0.75    0.07
  -9  -3  -1    0.03    0.04
  -9  -3  -1    0.01    0.03
  -9  -3  -1    0.01    0.04
   9   3   1    0.01    0.04
 -10  -3  -1    0.55    0.05
 -10  -3  -1    0.45    0.07
  10   3   1    0.42    0.08
 -11  -3  -1    0.04    0.05
  11   3   1    0.00    0.05
  -9   4   1    0.76    0.08
  -8   4   1    0.09    0.04
  -7   4   1    0.03    0.03
  -6   4   1    1.20    0.07
  -5   4   1    0.96    0.06
  -5   4   1    0.91    0.06
  -5   4   1    0.85    0.05
   4  -4  -1    0.25    0.03
   4  -4  -1    0.16    0.03
  -4   4   1    0.20    0.03
  -4   4   1    0.22    0.03
  -4   4   1    0.22    0.03
  -4   4   1    0.22    0.03
   3  -4  -1    1.36    0.07
   3  -4  -1    1.19    0.06
  -3   4   1    1.28    0.06
  -3   4   1    1.28    0.05
  -3   4   1    1.29    0.05
  -3   4   1    1.30    0.06
   2  -4  -1    2.98    0.11
  -2   4   1    2.87    0.10
  -2   4   1    2.99    0.08
  -2   4   1    2.79    0.10
  -2   4   1    2.96    0.08
   1  -4  -1    0.73    0.05
  -1   4   1    0.83    0.03
  -1   4   1    0.92    0.05
  -1   4   1    0.83    0.05
  -1   4   1    0.82    0.03
  -1   4   1    0.73    0.05
  -1   4   1    0.80    0.06
   0  -4  -1    0.03    0.02
   0   4   1    0.06    0.02
   0   4   1    0.06    0.01
   0   4   1    0.06    0.01
   0   4   1    0.08    0.02
   0   4   1    0.07    0.02
   0   4   1    0.04    0.02
  -1  -4  -1    1.96    0.09
   1   4   1    1.95    0.07
   1   4   1    1.93    0.07
   1   4   1    2.10    0.08
   1   4   1    2.05    0.09
   1   4   1    1.93    0.08
   1   4   1    1.91    0.09
  -2  -4  -1   37.47    0.86
  -2  -4  -1   35.07    1.03
   2   4   1   35.62    0.96
   2   4   1   36.25    0.89
   2   4   1   34.85    0.88
   2   4   1   35.34    0.89
   2   4   1   37.38    1.03
  -3  -4  -1   13.97    0.36
  -3  -4  -1   12.96    0.42
  -3  -4  -1   13.69    0.35
   3   4   1   14.23    0.42
   3   4   1   13.02    0.35
   3   4   1   13.12    0.35
   3   4   1   13.67    0.36
   3   4   1   13.42    0.39
  -4  -4  -1   15.69    0.40
  -4  -4  -1   15.39    0.48
  -4  -4  -1   15.94    0.41
   4   4   1   15.08    0.41
   4   4   1   15.16    0.44
   4   4   1   15.45    0.40
   4   4   1   15.39    0.40
  -5  -4  -1   11.75    0.32
  -5  -4  -1   10.97    0.37
  -5  -4  -1   11.85    0.31
   5   4   1   11.21    0.35
   5   4   1   11.31    0.32
   5   4   1   11.56    0.30
  -6  -4  -1    0.03    0.03
  -6  -4  -1   -0.02    0.02
  -6  -4  -1    0.04    0.04
   6   4   1   -0.02    0.01
   6   4   1    0.01    0.03
  -7  -4  -1    7.35    0.22
  -7  -4  -1    7.34    0.28
  -7  -4  -1    7.13    0.24
  -7  -4  -1    7.79    0.21
   7   4   1    7.23    0.26
   7   4   1    7.23    0.20
  -8  -4  -1    2.47    0.14
  -8  -4  -1    2.05    0.11
  -8  -4  -1    2.31    0.12
   8   4   1    2.12    0.12
  -9  -4  -1   -0.03    0.05
  -9  -4  -1   -0.01    0.04
  -9  -4  -1    0.03    0.04
   9   4   1    0.06    0.05
 -10  -4  -1    0.56    0.06
 -10  -4  -1    0.33    0.07
  10   4   1    0.53    0.08
 -11  -4  -1    0.33    0.05
  11   4   1    0.29    0.08
 -12  -4  -1    0.84    0.06
  -8   5   1    0.46    0.06
  -7   5   1    0.00    0.03
  -6   5   1    1.22    0.07
  -5   5   1    3.96    0.14
  -5   5   1    3.84    0.13
   4  -5  -1    3.42    0.14
  -4   5   1    3.60    0.13
  -4   5   1    3.74    0.13
  -4   5   1    3.38    0.11
   3  -5  -1    1.25    0.07
   3  -5  -1    1.20    0.08
  -3   5   1    1.23    0.07
  -3   5   1    1.29    0.05
  -3   5   1    1.24    0.07
  -3   5   1    1.24    0.05
   2  -5  -1    1.05    0.06
  -2   5   1    1.08    0.04
  -2   5   1    0.97    0.06
  -2   5   1    0.98    0.06
  -2   5   1    1.09    0.04
   1  -5  -1    1.66    0.09
  -1   5   1    1.94    0.08
  -1   5   1    1.81    0.08
  -1   5   1    1.84    0.06
  -1   5   1    1.89    0.06
  -1   5   1    1.67    0.09
   0  -5  -1    0.52    0.04
   0   5   1    0.56    0.04
   0   5   1    0.55    0.05
   0   5   1    0.43    0.04
   0   5   1    0.53    0.03
   0   5   1    0.50    0.05
   0   5   1    0.51    0.03
  -1  -5  -1    0.39    0.04
   1   5   1    0.40    0.03
   1   5   1    0.44    0.04
   1   5   1    0.40    0.05
   1   5   1    0.44    0.04
   1   5   1    0.41    0.04
   1   5   1    0.38    0.03
   2   5   1    0.60    0.05
   2   5   1    0.61    0.04
   2   5   1    0.56    0.04
   2   5   1    0.62    0.04
   2   5   1    0.54    0.04
  -3  -5  -1    0.37    0.05
  -3  -5  -1    0.52    0.04
   3   5   1    0.49    0.04
   3   5   1    0.41    0.05
   3   5   1    0.52    0.04
   3   5   1    0.56    0.04
  -4  -5  -1   62.77    1.45
  -4  -5  -1   57.84    1.72
  -4  -5  -1   64.58    1.50
   4   5   1   59.50    1.46
   4   5   1   56.82    1.49
   4   5   1   59.83    1.59
   4   5   1   60.61    1.47
  -5  -5  -1    9.08    0.32
  -5  -5  -1    9.63    0.27
  -5  -5  -1   10.16    0.28
   5   5   1    9.00    0.30
   5   5   1    9.40    0.26
   5   5   1    9.15    0.26
   5   5   1    9.02    0.27
  -6  -5  -1    2.33    0.10
  -6  -5  -1    2.10    0.10
  -6  -5  -1    2.32    0.13
   6   5   1    2.24    0.10
   6   5   1    2.30    0.12
   6   5   1    2.29    0.09
  -7  -5  -1    0.98    0.07
  -7  -5  -1    1.05    0.06
  -7  -5  -1    0.98    0.08
  -7  -5  -1    1.10    0.09
   7   5   1    1.10    0.06
   7   5   1    1.04    0.09
  -8  -5  -1   -0.11    0.03
  -8  -5  -1    0.04    0.05
   8   5   1    0.01    0.04
  -9  -5  -1    0.18    0.06
  -9  -5  -1    0.06    0.04
   9   5   1    0.17    0.05
 -10  -5  -1    0.01    0.06
 -10  -5  -1   -0.06    0.04
  10   5   1   -0.02    0.04
 -11  -5  -1    0.39    0.06
  11   5   1    0.43    0.09
 -12  -5  -1    0.10    0.05
  -8   6   1    0.04    0.04
  -7   6   1   -0.04    0.03
  -6   6   1    0.00    0.03
  -5   6   1    0.07    0.03
  -5   6   1    0.14    0.03
  -4   6   1    0.51    0.05
  -4   6   1    0.53    0.05
  -4   6   1    0.47    0.04
   3  -6  -1    1.25    0.08
  -3   6   1    1.33    0.08
  -3   6   1    1.55    0.08
  -3   6   1    1.44    0.06
  -3   6   1    1.43    0.06
   2  -6  -1    0.54    0.05
  -2   6   1    0.61    0.03
  -2   6   1    0.59    0.03
  -2   6   1    0.57    0.05
  -2   6   1    0.50    0.05
   1  -6  -1    0.27    0.04
  -1   6   1    0.32    0.03
  -1   6   1    0.29    0.05
  -1   6   1    0.41    0.04
  -1   6   1    0.36    0.04
  -1   6   1    0.29    0.02
   0  -6  -1    6.01    0.23
   0   6   1    6.48    0.18
   0   6   1    6.41    0.20
   0   6   1    6.46    0.20
   0   6   1    6.45    0.18
   0   6   1    6.18    0.22
  -1  -6  -1    0.32    0.04
   1   6   1    0.29    0.04
   1   6   1    0.26    0.03
   1   6   1    0.31    0.03
   1   6   1    0.33    0.03
   1   6   1    0.26    0.04
  -2  -6  -1    0.04    0.03
   2   6   1    0.07    0.02
   2   6   1    0.04    0.03
   2   6   1    0.05    0.02
   2   6   1    0.04    0.02
   2   6   1    0.04    0.02
  -3  -6  -1    0.12    0.03
  -3  -6  -1    0.12    0.04
   3   6   1    0.14    0.04
   3   6   1    0.15    0.03
   3   6   1    0.13    0.02
   3   6   1    0.14    0.03
  -4  -6  -1    0.19    0.03
  -4  -6  -1    0.15    0.04
   4   6   1    0.17    0.03
   4   6   1    0.18    0.03
   4   6   1    0.22    0.04
   4   6   1    0.12    0.03
  -5  -6  -1    0.53    0.06
  -5  -6  -1    0.39    0.04
   5   6   1    0.43    0.04
   5   6   1    0.40    0.04
   5   6   1    0.45    0.04
   5   6   1    0.41    0.05
  -6  -6  -1    0.54    0.05
  -6  -6  -1    0.49    0.07
   6   6   1    0.50    0.05
   6   6   1    0.58    0.05
   6   6   1    0.54    0.06
  -7  -6  -1   -0.01    0.04
  -7  -6  -1   -0.01    0.04
  -7  -6  -1   -0.01    0.02
   7   6   1   -0.01    0.03
   7   6   1    0.04    0.02
  -8  -6  -1   -0.04    0.03
  -8  -6  -1    0.02    0.05
  -8  -6  -1    0.04    0.03
   8   6   1    0.09    0.04
   8   6   1    0.04    0.03
  -9  -6  -1    2.06    0.15
  -9  -6  -1    2.06    0.11
   9   6   1    2.11    0.13
 -10  -6  -1    0.06    0.06
 -10  -6  -1    0.14    0.05
  10   6   1    0.05    0.05
 -11  -6  -1    0.20    0.05
  11   6   1    0.21    0.07
  -7   7   1    0.06    0.04
  -6   7   1    0.01    0.03
  -5   7   1   -0.01    0.03
  -4   7   1    0.22    0.05
  -4   7   1    0.21    0.03
  -4   7   1    0.12    0.04
  -3   7   1    2.18    0.11
  -3   7   1    1.95    0.08
  -3   7   1    2.13    0.11
   2  -7  -1    0.06    0.03
  -2   7   1    0.09    0.03
  -2   7   1    0.04    0.03
  -2   7   1    0.08    0.02
  -2   7   1    0.08    0.02
   1  -7  -1    0.27    0.04
  -1   7   1    0.22    0.04
  -1   7   1    0.30    0.03
  -1   7   1    0.27    0.03
  -1   7   1    0.28    0.06
  -1   7   1    0.23    0.04
   0  -7  -1    0.80    0.07
   0   7   1    0.83    0.07
   0   7   1    0.78    0.07
   0   7   1    0.90    0.07
   0   7   1    0.86    0.05
   0   7   1    0.91    0.05
  -1  -7  -1    4.22    0.18
   1   7   1    4.58    0.14
   1   7   1    4.17    0.18
   1   7   1    4.43    0.16
   1   7   1    4.41    0.14
   1   7   1    4.39    0.16
  -2  -7  -1    0.10    0.04
   2   7   1    0.07    0.03
   2   7   1    0.01    0.02
   2   7   1    0.02    0.03
   2   7   1    0.00    0.03
  -3  -7  -1    3.35    0.16
   3   7   1    3.34    0.12
   3   7   1    3.41    0.13
   3   7   1    3.34    0.15
   3   7   1    3.44    0.13
  -4  -7  -1    0.98    0.08
   4   7   1    1.02    0.06
   4   7   1    0.85    0.06
   4   7   1    1.12    0.09
   4   7   1    0.98    0.06
  -5  -7  -1    3.44    0.13
  -5  -7  -1    3.44    0.17
   5   7   1    3.20    0.13
   5   7   1    3.15    0.13
   5   7   1    3.16    0.12
   5   7   1    3.28    0.15
  -6  -7  -1    2.85    0.12
  -6  -7  -1    2.77    0.16
   6   7   1    2.78    0.11
   6   7   1    2.64    0.12
   6   7   1    2.97    0.14
   6   7   1    2.83    0.12
  -7  -7  -1    1.41    0.12
  -7  -7  -1    1.21    0.09
   7   7   1    1.29    0.10
   7   7   1    1.31    0.08
   7   7   1    1.27    0.08
  -8  -7  -1    0.30    0.07
  -8  -7  -1    0.37    0.06
  -8  -7  -1    0.44    0.05
   8   7   1    0.42    0.05
   8   7   1    0.47    0.07
  -9  -7  -1   -0.03    0.04
   9   7   1    0.01    0.04
 -10  -7  -1    0.01    0.05
  10   7   1    0.09    0.06
 -11  -7  -1    0.49    0.07
  -6   8   1    0.04    0.03
  -5   8   1    0.08    0.03
  -4   8   1    0.25    0.05
  -4   8   1    0.12    0.03
  -3   8   1    0.52    0.06
  -3   8   1    0.58    0.06
  -3   8   1    0.57    0.05
   2  -8  -1    0.01    0.04
  -2   8   1    0.02    0.02
  -2   8   1   -0.05    0.03
  -2   8   1    0.03    0.03
   1  -8  -1    0.23    0.05
  -1   8   1    0.15    0.04
  -1   8   1    0.16    0.06
  -1   8   1    0.14    0.04
  -1   8   1    0.21    0.03
   0  -8  -1    3.51    0.17
   0   8   1    3.64    0.12
   0   8   1    3.59    0.15
   0   8   1    3.72    0.18
   0   8   1    3.83    0.15
  -1  -8  -1    1.92    0.12
   1   8   1    1.89    0.10
   1   8   1    1.93    0.08
   1   8   1    1.82    0.10
   1   8   1    2.14    0.12
  -2  -8  -1    0.36    0.06
   2   8   1    0.26    0.05
   2   8   1    0.44    0.06
   2   8   1    0.40    0.04
   2   8   1    0.25    0.04
  -3  -8  -1    0.26    0.05
   3   8   1    0.31    0.05
   3   8   1    0.37    0.04
   3   8   1    0.33    0.05
   3   8   1    0.40    0.06
  -4  -8  -1    0.51    0.07
   4   8   1    0.41    0.04
   4   8   1    0.40    0.06
   4   8   1    0.44    0.05
   4   8   1    0.38    0.05
  -5  -8  -1    1.70    0.12
   5   8   1    1.62    0.09
   5   8   1    1.76    0.09
   5   8   1    1.87    0.10
   5   8   1    1.76    0.11
  -6  -8  -1    1.42    0.12
   6   8   1    1.56    0.09
   6   8   1    1.41    0.10
   6   8   1    1.49    0.09
   6   8   1    1.51    0.09
  -7  -8  -1   -0.02    0.04
  -7  -8  -1    0.01    0.05
   7   8   1   -0.03    0.03
   7   8   1    0.06    0.05
   7   8   1    0.03    0.03
  -8  -8  -1    2.66    0.12
  -8  -8  -1    2.51    0.13
   8   8   1    2.65    0.15
   8   8   1    2.52    0.12
  -9  -8  -1    0.17    0.06
   9   8   1    0.06    0.06
 -10  -8  -1    0.06    0.05
  10   8   1    0.04    0.06
 -11  -8  -1    0.12    0.06
  -4   9   1    0.11    0.05
  -4   9   1    0.14    0.03
  -3   9   1    0.93    0.08
  -3   9   1    0.83    0.08
  -3   9   1    0.94    0.06
  -2   9   1    1.00    0.09
  -2   9   1    1.10    0.09
  -2   9   1    1.06    0.06
   1  -9  -1    7.41    0.28
  -1   9   1    6.60    0.28
  -1   9   1    7.16    0.21
  -1   9   1    7.39    0.25
  -1   9   1    7.04    0.25
   0  -9  -1    1.38    0.11
   0   9   1    1.19    0.11
   0   9   1    1.43    0.10
   0   9   1    1.37    0.07
   0   9   1    1.32    0.10
  -1  -9  -1    0.02    0.05
   1   9   1    0.04    0.04
   1   9   1   -0.07    0.04
   1   9   1    0.06    0.03
   1   9   1    0.07    0.04
  -2  -9  -1    2.02    0.13
   2   9   1    1.93    0.11
   2   9   1    2.09    0.09
   2   9   1    2.06    0.12
   2   9   1    2.42    0.14
  -3  -9  -1    2.34    0.14
   3   9   1    2.23    0.12
   3   9   1    2.57    0.12
   3   9   1    2.48    0.10
   3   9   1    2.34    0.14
  -4  -9  -1    4.06    0.20
   4   9   1    3.95    0.16
   4   9   1    3.90    0.15
   4   9   1    4.00    0.19
   4   9   1    4.23    0.17
  -5  -9  -1    0.11    0.05
   5   9   1    0.13    0.04
   5   9   1    0.13    0.05
   5   9   1    0.13    0.04
   5   9   1    0.12    0.04
   6   9   1    0.59    0.06
   6   9   1    0.59    0.07
   6   9   1    0.72    0.06
   6   9   1    0.82    0.09
   7   9   1   -0.03    0.04
   7   9   1    0.03    0.04
   7   9   1   -0.05    0.03
  -8  -9  -1    0.64    0.07
  -8  -9  -1    0.57    0.07
   8   9   1    0.62    0.07
   8   9   1    0.61    0.08
  -9  -9  -1    0.12    0.05
   9   9   1    0.09    0.04
   9   9   1    0.08    0.06
 -10  -9  -1    0.02    0.05
  10   9   1   -0.04    0.05
  -3  10   1   -0.03    0.04
  -3  10   1    0.01    0.03
  -3  10   1    0.01    0.04
  -2  10   1    0.13    0.05
  -2  10   1    0.14    0.05
  -2  10   1    0.07    0.03
  -1  10   1    0.24    0.04
  -1  10   1    0.25    0.06
  -1  10   1    0.34    0.06
  -1  10   1    0.31    0.07
   0 -10  -1    1.55    0.12
   0  10   1    1.86    0.12
   0  10   1    1.73    0.08
   0  10   1    1.59    0.11
   0  10   1    1.70    0.14
  -1 -10  -1    0.94    0.10
   1  10   1    1.01    0.09
   1  10   1    0.87    0.06
   1  10   1    1.14    0.09
   1  10   1    0.85    0.10
  -2 -10  -1    1.44    0.12
   2  10   1    1.55    0.12
   2  10   1    1.40    0.10
   2  10   1    1.50    0.08
   2  10   1    1.49    0.10
   3  10   1    0.19    0.05
   3  10   1    0.27    0.04
   3  10   1    0.16    0.05
   3  10   1    0.26    0.07
   4  10   1   -0.03    0.03
   4  10   1    0.00    0.05
   4  10   1    0.00    0.03
   4  10   1    0.02    0.04
   5  10   1    0.32    0.06
   5  10   1    0.33    0.07
   5  10   1    0.35    0.05
   5  10   1    0.39    0.06
   6  10   1    0.07    0.04
   6  10   1    0.09    0.05
   6  10   1    0.07    0.04
   6  10   1    0.21    0.05
  -7 -10  -1   -0.01    0.04
   7  10   1    0.00    0.04
   7  10   1   -0.02    0.04
   7  10   1    0.04    0.05
  -8 -10  -1    0.09    0.04
   8  10   1    0.06    0.06
   8  10   1    0.07    0.04
  -9 -10  -1    0.42    0.07
   9  10   1    0.43    0.09
   9  10   1    0.52    0.07
  -1  11   1    0.01    0.03
  -1  11   1    0.03    0.05
  -1  11   1    0.00    0.04
   0  11   1    0.85    0.09
   0  11   1    0.75    0.10
   0  11   1    0.76    0.06
   0  11   1    0.76    0.09
   1  11   1    0.96    0.11
   1  11   1    0.89    0.09
   1  11   1    0.88    0.07
   1  11   1    1.06    0.09
   2  11   1    0.14    0.04
   2  11   1    0.16    0.06
   2  11   1    0.25    0.06
   2  11   1    0.08    0.05
   3  11   1    0.58    0.07
   3  11   1    0.46    0.05
   3  11   1    0.45    0.08
   3  11   1    0.56    0.07
   4  11   1    0.07    0.05
   4  11   1    0.07    0.04
   4  11   1    0.06    0.05
   4  11   1    0.13    0.06
   5  11   1    0.54    0.09
   5  11   1    0.48    0.07
   5  11   1    0.38    0.06
   5  11   1    0.30    0.05
   6  11   1    0.06    0.04
   6  11   1    0.02    0.04
   6  11   1    0.02    0.05
  -7 -11  -1    0.02    0.04
   7  11   1    0.02    0.05
   7  11   1    0.05    0.04
   7  11   1   -0.03    0.03
  -8 -11  -1    0.13    0.06
   8  11   1    0.13    0.05
   8  11   1    0.23    0.07
   8  11   1    0.08    0.05
   2  12   1    0.05    0.03
   2  12   1    0.01    0.06
   2  12   1   -0.04    0.04
   2  12   1    0.02    0.04
   3  12   1    0.27    0.06
   3  12   1    0.17    0.07
   3  12   1    0.12    0.04
   3  12   1    0.19    0.06
   4  12   1    0.04    0.04
   4  12   1    0.03    0.06
   4  12   1    0.02    0.04
   4  12   1    0.02    0.03
   5  12   1    0.99    0.09
   5  12   1    0.77    0.09
   5  12   1    1.09    0.12
   5  12   1    1.01    0.08
  -6 -12  -1    0.35    0.07
   6  12   1    0.26    0.07
   6  12   1    0.19    0.05
   5  12  -2    0.02    0.05
  -5 -12   2   -0.01    0.05
   4  12  -2    0.24    0.05
   4  12  -2    0.26    0.06
  -4 -12   2    0.28    0.07
   3  12  -2    0.12    0.04
   3  12  -2    0.09    0.05
  -3 -12   2    0.14    0.06
   2  12  -2    0.20    0.04
   2  12  -2    0.21    0.06
  -2 -12   2    0.14    0.06
   8  11  -2    0.19    0.06
   8  11  -2    0.26    0.07
  -8 -11   2    0.32    0.07
   7  11  -2    0.52    0.07
   7  11  -2    0.50    0.08
  -7 -11   2    0.64    0.08
   6  11  -2    0.46    0.07
   6  11  -2    0.70    0.09
  -6 -11   2    0.44    0.07
   5  11  -2    1.31    0.12
   5  11  -2    1.09    0.10
  -5 -11   2    1.27    0.11
   4  11  -2    0.27    0.07
   4  11  -2    0.08    0.04
   4  11  -2    0.02    0.04
  -4 -11   2    0.13    0.05
   3  11  -2    0.17    0.04
   3  11  -2    0.07    0.06
   3  11  -2    0.11    0.05
  -3 -11   2    0.09    0.05
   2  11  -2    0.52    0.09
   2  11  -2    0.46    0.07
   2  11  -2    0.47    0.05
  -2 -11   2    0.45    0.07
   1  11  -2    0.23    0.04
   1  11  -2    0.26    0.06
   1  11  -2    0.27    0.08
  -1 -11   2    0.24    0.06
   0  11  -2    0.18    0.03
   0  11  -2    0.17    0.06
   0  11  -2    0.09    0.05
   0 -11   2    0.13    0.05
  -1  11  -2    0.16    0.03
  -1  11  -2    0.22    0.06
   1 -11   2    0.25    0.06
   9  10  -2    0.19    0.07
  -9 -10   2    0.35    0.07
   8  10  -2    0.77    0.08
   8  10  -2    0.88    0.10
  -8 -10   2    0.73    0.08
   7  10  -2    0.11    0.05
   7  10  -2    0.09    0.05
  -7 -10   2    0.11    0.05
   6  10  -2    0.05    0.05
   6  10  -2    0.04    0.04
  -6 -10   2    0.06    0.04
   5  10  -2    1.08    0.10
   5  10  -2    1.05    0.09
  -5 -10   2    1.18    0.10
   4  10  -2    0.68    0.07
   4  10  -2    0.73    0.08
   4  10  -2    0.56    0.06
  -4 -10   2    0.66    0.07
   3  10  -2    0.70    0.06
   3  10  -2    0.69    0.07
   3  10  -2    0.93    0.09
  -3 -10   2    0.78    0.08
   2  10  -2    0.03    0.03
   2  10  -2    0.03    0.04
   2  10  -2    0.05    0.05
  -2 -10   2    0.01    0.04
   1  10  -2    0.09    0.03
   1  10  -2    0.03    0.05
   1  10  -2    0.09    0.04
  -1 -10   2    0.15    0.05
   0  10  -2    0.08    0.06
   0  10  -2    0.06    0.02
   0  10  -2    0.10    0.04
   0 -10   2    0.00    0.04
  -1  10  -2    0.00    0.02
  -1  10  -2    0.00    0.04
   1 -10   2   -0.01    0.04
  -2  10  -2    0.08    0.04
   2 -10   2    0.20    0.06
  10   9  -2    0.02    0.06
 -10  -9   2   -0.06    0.05
   9   9  -2    0.04    0.06
  -9  -9   2    0.15    0.06
  -9  -9   2    0.16    0.06
   8   9  -2    0.69    0.07
   8   9  -2    0.63    0.08
  -8  -9   2    0.47    0.07
   7   9  -2    0.60    0.08
   7   9  -2    0.54    0.06
  -7  -9   2    0.48    0.07
   6   9  -2    1.34    0.11
   6   9  -2    1.34    0.09
  -6  -9   2    1.22    0.09
   5   9  -2    0.37    0.06
   5   9  -2    0.47    0.07
  -5  -9   2    0.28    0.07
  -5  -9   2    0.38    0.06
   4   9  -2    6.20    0.20
   4   9  -2    6.06    0.24
   4   9  -2    6.37    0.23
  -4  -9   2    6.38    0.27
  -4  -9   2    5.86    0.22
   3   9  -2    4.36    0.19
   3   9  -2    4.40    0.18
   3   9  -2    4.32    0.15
  -3  -9   2    4.72    0.22
  -3  -9   2    4.32    0.18
   2   9  -2    1.10    0.06
   2   9  -2    1.29    0.10
   2   9  -2    1.22    0.09
  -2  -9   2    1.13    0.09
  -2  -9   2    1.41    0.12
   1   9  -2    0.13    0.04
   1   9  -2    0.13    0.05
   1   9  -2    0.10    0.03
  -1  -9   2    0.17    0.05
  -1  -9   2    0.19    0.05
   0   9  -2    0.18    0.05
   0   9  -2    0.27    0.06
   0   9  -2    0.16    0.05
   0   9  -2    0.19    0.03
   0  -9   2    0.16    0.05
   0  -9   2    0.30    0.06
  -1   9  -2    0.17    0.05
  -1   9  -2    0.34    0.05
   1  -9   2    0.23    0.05
   1  -9   2    0.16    0.05
  -2   9  -2    0.36    0.06
  -2   9  -2    0.42    0.06
   2  -9   2    0.49    0.07
   2  -9   2    0.50    0.07
  -3   9  -2    0.02    0.04
   3  -9   2    0.06    0.04
  10   8  -2    0.05    0.06
 -10  -8   2    0.04    0.06
   9   8  -2    0.49    0.08
  -9  -8   2    0.35    0.06
   8   8  -2    1.90    0.13
   8   8  -2    2.17    0.11
  -8  -8   2    2.30    0.12
  -8  -8   2    2.10    0.12
   7   8  -2    0.18    0.05
   7   8  -2    0.19    0.05
  -7  -8   2    0.10    0.06
  -7  -8   2    0.04    0.04
   6   8  -2    0.03    0.04
   6   8  -2    0.05    0.03
  -6  -8   2    0.02    0.05
  -6  -8   2    0.01    0.03
   5   8  -2    1.79    0.10
   5   8  -2    1.81    0.11
  -5  -8   2    1.67    0.11
  -5  -8   2    1.57    0.12
   4   8  -2   18.12    0.48
   4   8  -2   17.39    0.50
   4   8  -2   18.41    0.54
  -4  -8   2   17.78    0.50
  -4  -8   2   18.36    0.59
   3   8  -2   25.77    0.69
   3   8  -2   26.34    0.74
   3   8  -2   26.18    0.67
  -3  -8   2   25.13    0.69
  -3  -8   2   25.96    0.81
   2   8  -2   -0.01    0.02
   2   8  -2   -0.12    0.04
   2   8  -2    0.06    0.04
  -2  -8   2   -0.01    0.04
  -2  -8   2    0.04    0.04
   1   8  -2    6.70    0.22
   1   8  -2    7.02    0.25
   1   8  -2    6.36    0.19
   1   8  -2    6.67    0.23
  -1  -8   2    6.75    0.23
  -1  -8   2    6.68    0.27
   0   8  -2    3.12    0.09
   0   8  -2    3.10    0.10
   0   8  -2    2.98    0.15
   0   8  -2    3.22    0.14
   0   8  -2    3.13    0.14
   0  -8   2    3.07    0.16
   0  -8   2    3.05    0.14
  -1   8  -2    0.12    0.04
  -1   8  -2    0.00    0.04
  -1   8  -2    0.07    0.03
   1  -8   2    0.10    0.04
   1  -8   2    0.06    0.04
  -2   8  -2    0.07    0.03
  -2   8  -2    0.03    0.03
   2  -8   2    0.01    0.04
   2  -8   2    0.01    0.03
  -3   8  -2    0.13    0.04
  -3   8  -2    0.16    0.04
   3  -8   2    0.06    0.04
   3  -8   2    0.14    0.05
  -5   8  -2    0.05    0.02
  -6   8  -2    0.08    0.03
  11   7  -2    0.18    0.07
 -11  -7   2    0.16    0.06
  10   7  -2    0.25    0.07
 -10  -7   2    0.16    0.05
   9   7  -2    3.86    0.19
  -9  -7   2    3.80    0.17
  -9  -7   2    3.95    0.21
   8   7  -2    0.13    0.05
  -8  -7   2    0.15    0.06
  -8  -7   2    0.17    0.05
  -8  -7   2    0.20    0.05
   7   7  -2    0.05    0.03
   7   7  -2   -0.02    0.04
  -7  -7   2   -0.01    0.03
  -7  -7   2   -0.03    0.03
  -7  -7   2   -0.04    0.04
   6   7  -2    7.12    0.25
   6   7  -2    7.03    0.23
  -6  -7   2    6.99    0.28
  -6  -7   2    7.23    0.23
  -6  -7   2    7.05    0.23
   5   7  -2    3.38    0.14
   5   7  -2    3.55    0.15
  -5  -7   2    3.39    0.14
  -5  -7   2    3.61    0.17
   4   7  -2    3.45    0.15
   4   7  -2    3.61    0.14
   4   7  -2    3.59    0.13
  -4  -7   2    3.50    0.17
  -4  -7   2    3.69    0.15
   3   7  -2    1.80    0.10
   3   7  -2    1.68    0.09
   3   7  -2    1.66    0.08
  -3  -7   2    1.88    0.11
  -3  -7   2    1.82    0.10
   2   7  -2    0.01    0.02
   2   7  -2   -0.02    0.03
   2   7  -2    0.01    0.02
  -2  -7   2   -0.01    0.03
  -2  -7   2    0.00    0.03
   1   7  -2    2.10    0.07
   1   7  -2    2.11    0.10
   1   7  -2    2.12    0.08
   1   7  -2    2.00    0.11
   1   7  -2    1.93    0.10
  -1  -7   2    1.94    0.12
  -1  -7   2    2.07    0.10
   0   7  -2    0.05    0.04
   0   7  -2    0.07    0.01
   0   7  -2    0.05    0.01
   0   7  -2    0.11    0.03
   0   7  -2    0.06    0.03
   0  -7   2    0.08    0.03
   0  -7   2    0.07    0.04
  -1   7  -2    0.33    0.05
  -1   7  -2    0.45    0.05
  -1   7  -2    0.38    0.04
   1  -7   2    0.45    0.06
   1  -7   2    0.42    0.05
  -2   7  -2   -0.01    0.02
  -2   7  -2    0.00    0.03
   2  -7   2    0.06    0.04
   2  -7   2    0.00    0.03
  -3   7  -2   -0.05    0.02
  -3   7  -2   -0.04    0.02
   3  -7   2   -0.01    0.03
   3  -7   2   -0.03    0.02
  -4   7  -2    0.15    0.04
  -4   7  -2    0.11    0.04
   4  -7   2    0.11    0.04
  -5   7  -2    0.26    0.03
  -6   7  -2    0.18    0.03
  -7   7  -2   -0.02    0.03
  11   6  -2    0.03    0.06
 -11  -6   2   -0.04    0.04
  10   6  -2    0.62    0.09
 -10  -6   2    0.59    0.07
   9   6  -2    0.21    0.06
  -9  -6   2    0.29    0.06
  -9  -6   2    0.29    0.07
   8   6  -2    1.71    0.11
  -8  -6   2    1.37    0.12
  -8  -6   2    1.38    0.09
  -8  -6   2    1.51    0.09
   7   6  -2    0.95    0.08
  -7  -6   2    0.95    0.07
  -7  -6   2    0.83    0.08
  -7  -6   2    0.81    0.07
   6   6  -2    0.06    0.03
   6   6  -2    0.00    0.03
  -6  -6   2    0.02    0.04
  -6  -6   2    0.05    0.03
  -6  -6   2    0.09    0.04
   5   6  -2    0.64    0.05
   5   6  -2    0.63    0.06
  -5  -6   2    0.64    0.05
  -5  -6   2    0.65    0.06
  -5  -6   2    0.46    0.06
   4   6  -2   12.55    0.39
   4   6  -2   13.48    0.37
  -4  -6   2   13.43    0.38
  -4  -6   2   14.36    0.36
  -4  -6   2   13.09    0.44
   3   6  -2    4.10    0.14
   3   6  -2    4.35    0.16
   3   6  -2    4.29    0.15
  -3  -6   2    4.67    0.14
  -3  -6   2    4.41    0.16
  -3  -6   2    4.38    0.18
   2   6  -2   10.24    0.30
   2   6  -2   10.39    0.28
   2   6  -2   10.81    0.28
   2   6  -2   10.70    0.32
  -2  -6   2   10.19    0.30
  -2  -6   2    9.76    0.35
   1   6  -2    1.38    0.05
   1   6  -2    1.37    0.05
   1   6  -2    1.34    0.07
   1   6  -2    1.31    0.08
  -1  -6   2    1.29    0.08
  -1  -6   2    1.35    0.08
   0   6  -2    1.24    0.04
   0   6  -2    1.10    0.07
   0   6  -2    1.30    0.07
   0   6  -2    1.32    0.08
   0  -6   2    1.23    0.08
   0  -6   2    1.24    0.08
  -1   6  -2    0.08    0.03
  -1   6  -2    0.14    0.03
  -1   6  -2    0.05    0.02
   1  -6   2    0.07    0.03
   1  -6   2    0.11    0.04
  -2   6  -2    2.86    0.12
  -2   6  -2    3.00    0.12
   2  -6   2    3.17    0.12
   2  -6   2    2.91    0.14
  -3   6  -2    0.23    0.04
  -3   6  -2    0.26    0.04
   3  -6   2    0.22    0.04
   3  -6   2    0.26    0.05
  -4   6  -2    1.51    0.08
  -4   6  -2    1.39    0.08
   4  -6   2    1.24    0.08
   4  -6   2    1.22    0.09
  -5   6  -2    0.03    0.02
  -6   6  -2   -0.02    0.02
  -7   6  -2    0.41    0.05
  11   5  -2    0.06    0.06
 -11  -5   2    0.00    0.04
  10   5  -2    0.07    0.05
 -10  -5   2    0.09    0.05
   9   5  -2    0.28    0.06
  -9  -5   2    0.20    0.05
  -9  -5   2    0.24    0.06
   8   5  -2    0.11    0.05
  -8  -5   2    0.13    0.04
  -8  -5   2    0.10    0.05
  -8  -5   2    0.09    0.03
   7   5  -2    0.96    0.08
  -7  -5   2    0.92    0.06
  -7  -5   2    0.93    0.09
  -7  -5   2    1.02    0.07
   6   5  -2    0.91    0.07
  -6  -5   2    0.95    0.06
  -6  -5   2    0.86    0.07
  -6  -5   2    0.83    0.07
   5   5  -2    9.54    0.31
   5   5  -2    9.83    0.28
  -5  -5   2    9.60    0.33
  -5  -5   2   10.18    0.29
  -5  -5   2   10.15    0.28
  -5  -5   2   10.14    0.29
   4   5  -2    1.04    0.04
   4   5  -2    0.90    0.06
   4   5  -2    1.03    0.06
  -4  -5   2    0.91    0.06
  -4  -5   2    1.04    0.07
  -4  -5   2    1.02    0.06
   3   5  -2    0.62    0.04
   3   5  -2    0.68    0.05
   3   5  -2    0.72    0.05
  -3  -5   2    0.72    0.05
  -3  -5   2    0.62    0.06
  -3  -5   2    0.60    0.05
   2   5  -2   14.80    0.39
   2   5  -2   15.49    0.40
   2   5  -2   15.44    0.43
   2   5  -2   15.32    0.41
  -2  -5   2   15.32    0.41
  -2  -5   2   14.94    0.47
   1   5  -2    0.24    0.03
   1   5  -2    0.27    0.02
   1   5  -2    0.21    0.03
   1   5  -2    0.24    0.02
  -1  -5   2    0.22    0.03
  -1  -5   2    0.26    0.04
   0   5  -2   10.97    0.32
   0   5  -2   10.72    0.30
   0   5  -2   11.05    0.30
   0  -5   2   11.18    0.31
   0  -5   2   10.69    0.35
  -1   5  -2   10.02    0.28
  -1   5  -2   10.25    0.28
  -1   5  -2    9.84    0.30
   1  -5   2    9.90    0.33
   1  -5   2    9.70    0.28
  -2   5  -2    6.26    0.19
  -2   5  -2    6.24    0.19
   2  -5   2    5.94    0.22
   2  -5   2    5.94    0.19
  -3   5  -2    3.07    0.11
  -3   5  -2    2.97    0.11
   3  -5   2    3.04    0.11
   3  -5   2    2.95    0.14
  -4   5  -2    0.04    0.02
  -4   5  -2    0.05    0.02
  -4   5  -2    0.07    0.01
   4  -5   2    0.10    0.03
  -5   5  -2    0.43    0.03
  -6   5  -2    0.12    0.03
  -7   5  -2    0.89    0.07
  -8   5  -2    0.33    0.05
  11   4  -2   -0.02    0.05
 -11  -4   2    0.00    0.04
  10   4  -2   -0.01    0.04
 -10  -4   2    0.01    0.04
   9   4  -2    0.08    0.05
  -9  -4   2    0.06    0.04
   8   4  -2    0.45    0.06
  -8  -4   2    0.40    0.06
  -8  -4   2    0.41    0.06
  -8  -4   2    0.57    0.06
   7   4  -2    1.83    0.11
  -7  -4   2    1.76    0.09
  -7  -4   2    1.97    0.11
  -7  -4   2    1.78    0.10
  -7  -4   2    1.91    0.09
   6   4  -2    3.65    0.15
  -6  -4   2    4.02    0.15
  -6  -4   2    3.90    0.13
  -6  -4   2    3.74    0.16
  -6  -4   2    3.80    0.14
   5   4  -2   20.02    0.56
  -5  -4   2   20.75    0.54
  -5  -4   2   19.50    0.52
  -5  -4   2   20.92    0.52
  -5  -4   2   19.45    0.61
   4   4  -2    0.96    0.06
   4   4  -2    1.07    0.06
   4   4  -2    1.09    0.07
  -4  -4   2    0.96    0.06
  -4  -4   2    1.22    0.06
  -4  -4   2    1.04    0.07
  -4  -4   2    0.98    0.06
   3   4  -2    0.00    0.01
   3   4  -2    0.03    0.01
   3   4  -2    0.02    0.02
   3   4  -2    0.04    0.02
  -3  -4   2   -0.01    0.02
  -3  -4   2    0.03    0.02
  -3  -4   2    0.01    0.02
   2   4  -2    8.41    0.22
   2   4  -2    7.95    0.23
   2   4  -2    8.34    0.24
   2   4  -2    8.01    0.22
  -2  -4   2    7.94    0.27
  -2  -4   2    8.42    0.23
   1   4  -2    0.00    0.01
   1   4  -2    0.03    0.02
   1   4  -2    0.00    0.01
   1   4  -2    0.00    0.01
  -1  -4   2   -0.01    0.01
  -1  -4   2   -0.01    0.02
   0   4  -2    3.56    0.14
   0   4  -2    4.71    0.14
   0   4  -2    4.55    0.14
   0  -4   2    4.37    0.16
   0  -4   2    4.66    0.14
  -1   4  -2  101.34    2.44
  -1   4  -2  100.89    2.42
  -1   4  -2  102.64    2.62
   1  -4   2  100.73    2.83
   1  -4   2  104.36    2.84
   1  -4   2   98.56    2.44
  -2   4  -2   19.65    0.50
  -2   4  -2   19.82    0.50
   2  -4   2   19.43    0.51
   2  -4   2   20.17    0.60
  -3   4  -2   10.39    0.27
  -3   4  -2   10.34    0.27
   3  -4   2    9.46    0.27
   3  -4   2    9.87    0.33
  -4   4  -2    9.34    0.25
  -4   4  -2    9.69    0.26
  -4   4  -2    9.68    0.26
   4  -4   2    9.31    0.26
  -5   4  -2    0.34    0.03
   5  -4   2    0.38    0.04
  -6   4  -2    0.49    0.04
  -7   4  -2   -0.01    0.03
  -8   4  -2    0.70    0.06
  -9   4  -2    0.31    0.06
  11   3  -2    0.04    0.05
 -11  -3   2   -0.03    0.03
  10   3  -2    0.08    0.05
 -10  -3   2    0.06    0.04
 -10  -3   2    0.06    0.05
   9   3  -2    0.10    0.05
  -9  -3   2    0.11    0.04
  -9  -3   2    0.13    0.05
   8   3  -2    0.35    0.06
  -8  -3   2    0.37    0.05
  -8  -3   2    0.30    0.05
  -8  -3   2    0.32    0.06
   7   3  -2    0.27    0.05
  -7  -3   2    0.21    0.04
  -7  -3   2    0.24    0.03
  -7  -3   2    0.18    0.04
  -7  -3   2    0.18    0.04
   6   3  -2    9.97    0.32
   6   3  -2   10.16    0.32
  -6  -3   2   10.54    0.28
  -6  -3   2   10.22    0.28
  -6  -3   2   10.22    0.30
  -6  -3   2    8.91    0.32
   5   3  -2    0.28    0.04
   5   3  -2    0.28    0.04
  -5  -3   2    0.31    0.03
  -5  -3   2    0.24    0.03
  -5  -3   2    0.18    0.03
  -5  -3   2    0.27    0.04
   4   3  -2    0.03    0.02
   4   3  -2    0.05    0.02
  -4  -3   2    0.07    0.02
  -4  -3   2    0.06    0.02
  -4  -3   2    0.05    0.02
  -4  -3   2    0.04    0.02
   3   3  -2    8.67    0.25
   3   3  -2    9.14    0.28
   3   3  -2    8.66    0.24
  -3  -3   2    8.59    0.24
  -3  -3   2    8.79    0.24
  -3  -3   2    8.85    0.23
  -3  -3   2    8.25    0.28
   2   3  -2    2.37    0.10
   2   3  -2    2.37    0.08
   2   3  -2    2.00    0.08
  -2  -3   2    2.39    0.10
  -2  -3   2    2.37    0.07
  -2  -3   2    2.22    0.08
   1   3  -2   11.02    0.28
   1   3  -2   10.82    0.28
   1   3  -2    9.52    0.30
   1   3  -2   10.83    0.28
  -1  -3   2   11.57    0.30
  -1  -3   2   11.07    0.33
  -1  -3   2   10.86    0.29
   0   3  -2   49.55    1.19
   0   3  -2   45.14    1.27
   0  -3   2   49.55    1.19
   0  -3   2   48.56    1.38
   0  -3   2   51.85    1.27
  -1   3  -2    0.70    0.04
   1  -3   2    0.68    0.04
   1  -3   2    0.74    0.06
  -2   3  -2    0.03    0.01
  -2   3  -2    0.01    0.01
   2  -3   2    0.02    0.02
   2  -3   2    0.09    0.03
  -3   3  -2    2.06    0.10
  -3   3  -2    2.18    0.07
  -3   3  -2    2.15    0.08
   3  -3   2    2.21    0.08
   3  -3   2    2.14    0.10
  -4   3  -2    0.49    0.03
  -4   3  -2    0.30    0.04
  -4   3  -2    0.52    0.03
  -4   3  -2    0.53    0.04
   4  -3   2    0.48    0.04
   4  -3   2    0.52    0.05
  -5   3  -2   -0.01    0.02
  -5   3  -2   -0.04    0.03
   5  -3   2    0.02    0.02
  -6   3  -2    0.08    0.03
  -6   3  -2    0.06    0.04
  -7   3  -2    0.69    0.06
  -8   3  -2    0.23    0.04
  -9   3  -2    0.15    0.05
 -10   3  -2    0.05    0.05
  11   2  -2    0.03    0.05
 -11  -2   2    0.06    0.05
  10   2  -2    0.54    0.08
 -10  -2   2    0.47    0.04
 -10  -2   2    0.49    0.07
   9   2  -2    0.34    0.06
  -9  -2   2    0.27    0.06
  -9  -2   2    0.31    0.04
   8   2  -2    0.05    0.04
  -8  -2   2    0.06    0.03
  -8  -2   2    0.17    0.04
   7   2  -2    1.27    0.09
   7   2  -2    1.25    0.07
  -7  -2   2    1.19    0.08
  -7  -2   2    1.21    0.06
  -7  -2   2    1.13    0.07
  -7  -2   2    1.10    0.08
   6   2  -2    2.57    0.11
   6   2  -2    2.54    0.12
  -6  -2   2    2.53    0.11
  -6  -2   2    2.44    0.09
  -6  -2   2    2.51    0.10
  -6  -2   2    2.41    0.11
   5   2  -2   29.15    0.84
   5   2  -2   29.18    0.80
  -5  -2   2   28.72    0.72
  -5  -2   2   29.35    0.84
  -5  -2   2   29.07    0.75
  -5  -2   2   30.00    0.72
   4   2  -2    3.69    0.13
   4   2  -2    3.60    0.13
  -4  -2   2    3.46    0.12
  -4  -2   2    3.49    0.11
  -4  -2   2    3.51    0.11
   3   2  -2    1.55    0.07
   3   2  -2    1.60    0.07
  -3  -2   2    1.56    0.06
  -3  -2   2    1.50    0.07
  -3  -2   2    1.53    0.06
  -3  -2   2    1.68    0.07
   2   2  -2   -0.01    0.01
   2   2  -2   -0.01    0.01
  -2  -2   2    0.01    0.01
  -2  -2   2    0.02    0.01
  -2  -2   2    0.00    0.01
  -2  -2   2    0.00    0.01
  -2  -2   2    0.03    0.01
   1   2  -2   68.19    1.65
   1   2  -2   67.70    1.68
   1   2  -2   70.13    1.77
  -1  -2   2   67.64    1.66
  -1  -2   2   71.13    1.77
  -1  -2   2   68.42    1.92
   0   2  -2  389.96    9.89
   0   2  -2  385.35    9.45
   0   2  -2  369.58    9.22
   0  -2   2  392.15    9.86
   0  -2   2  373.83    9.23
   0  -2   2  391.48   10.70
  -1   2  -2  222.61    5.33
  -1   2  -2  216.96    6.15
   1  -2   2  225.98    5.72
   1  -2   2  228.83    6.15
   1  -2   2  219.44    5.31
  -2   2  -2    1.48    0.05
  -2   2  -2    1.40    0.07
   2  -2   2    1.42    0.07
   2  -2   2    1.43    0.05
  -3   2  -2    0.02    0.01
  -3   2  -2    0.03    0.02
   3  -2   2    0.05    0.02
   3  -2   2    0.06    0.01
  -4   2  -2    6.70    0.26
  -4   2  -2    8.62    0.22
   4  -2   2    8.25    0.21
   4  -2   2    8.28    0.27
  -5   2  -2    3.08    0.11
   5  -2   2    3.06    0.09
   5  -2   2    3.10    0.14
  -6   2  -2   12.92    0.35
  -6   2  -2   12.76    0.42
  -7   2  -2    1.66    0.09
  -7   2  -2    1.83    0.11
  -8   2  -2    0.03    0.03
  -9   2  -2    0.01    0.03
 -10   2  -2    0.11    0.05
  10  -2   2    0.12    0.06
 -11  -1   2    0.02    0.05
  10   1  -2    0.05    0.05
 -10  -1   2    0.05    0.05
   9   1  -2   -0.05    0.03
  -9  -1   2    0.02    0.04
   8   1  -2    3.15    0.15
  -8  -1   2    3.03    0.14
  -8  -1   2    3.02    0.10
  -7  -1   2    1.48    0.07
  -7  -1   2    1.43    0.07
  -7  -1   2    1.53    0.09
  -7  -1   2    1.40    0.08
   6   1  -2    1.44    0.07
  -6  -1   2    1.37    0.07
  -6  -1   2    1.53    0.07
  -6  -1   2    1.50    0.06
  -6  -1   2    1.47    0.08
  -6  -1   2    1.34    0.07
   5   1  -2    0.02    0.02
  -5  -1   2    0.00    0.02
  -5  -1   2    0.01    0.02
  -5  -1   2   -0.02    0.02
   4   1  -2   10.59    0.32
  -4  -1   2   10.47    0.29
  -4  -1   2   10.78    0.32
  -4  -1   2   10.96    0.28
  -4  -1   2   10.46    0.28
   3   1  -2   12.33    0.35
  -3  -1   2   12.07    0.31
  -3  -1   2   12.04    0.32
  -3  -1   2   11.86    0.35
  -3  -1   2   12.28    0.31
   2   1  -2   92.32    2.50
  -2  -1   2   88.03    2.13
  -2  -1   2   90.36    2.16
  -2  -1   2   89.43    2.20
   1   1  -2   13.76    0.37
  -1  -1   2   13.63    0.35
  -1  -1   2   13.96    0.34
  -1  -1   2   13.99    0.35
   0   1  -2    6.62    0.20
   0   1  -2    6.54    0.19
   0   1  -2    6.68    0.17
   0  -1   2    6.69    0.21
   0  -1   2    6.41    0.17
   0  -1   2    6.81    0.19
  -1   1  -2   65.33    1.81
  -1   1  -2   62.42    1.61
  -1   1  -2   64.47    1.60
   1  -1   2   66.23    1.56
   1  -1   2   66.55    1.81
  -2   1  -2   52.11    1.31
  -2   1  -2   55.74    1.30
  -2   1  -2   52.62    1.50
   2  -1   2   52.15    1.49
   2  -1   2   53.55    1.28
  -3   1  -2   17.04    0.42
  -3   1  -2   16.19    0.42
  -3   1  -2   16.44    0.50
   3  -1   2   16.63    0.41
   3  -1   2   16.79    0.49
  -4   1  -2    1.88    0.09
  -4   1  -2    1.90    0.07
   4  -1   2    1.92    0.06
   4  -1   2    1.82    0.06
   4  -1   2    2.02    0.09
  -5   1  -2    0.30    0.03
  -5   1  -2    0.24    0.03
   5  -1   2    0.29    0.04
  -6   1  -2    1.81    0.10
  -6   1  -2    2.03    0.09
   6  -1   2    2.22    0.12
  -7   1  -2    0.34    0.04
  -7   1  -2    0.35    0.05
  -8   1  -2    1.62    0.09
  -9   1  -2    0.23    0.05
   9  -1   2    0.24    0.06
 -10   1  -2    0.01    0.04
  10  -1   2   -0.01    0.04
 -11   1  -2   -0.06    0.04
 -11   0   2   -0.01    0.05
  10   0  -2    0.03    0.05
 -10   0   2    0.02    0.04
  -9   0   2    0.94    0.08
  -8   0   2    0.28    0.05
  -7   0   2    0.25    0.04
   6   0  -2    0.38    0.03
  -6   0   2    0.37    0.03
  -6   0   2    0.36    0.03
  -6   0   2    0.43    0.03
  -6   0   2    0.34    0.04
  -6   0   2    0.35    0.03
  -6   0   2    0.41    0.04
   5   0  -2    0.13    0.02
  -5   0   2    0.12    0.02
  -5   0   2    0.18    0.02
  -5   0   2    0.14    0.02
  -5   0   2    0.10    0.02
  -5   0   2    0.14    0.02
  -5   0   2    0.11    0.03
   4   0  -2    2.44    0.08
   4   0  -2    2.57    0.09
  -4   0   2    2.52    0.09
  -4   0   2    2.50    0.08
  -4   0   2    2.45    0.09
  -4   0   2    2.54    0.09
  -4   0   2    2.43    0.08
   3   0  -2   39.32    0.96
   3   0  -2   38.23    0.93
   3   0  -2   38.87    1.08
  -3   0   2   38.25    0.93
  -3   0   2   37.96    0.96
  -3   0   2   38.60    0.94
  -3   0   2   39.22    0.94
  -3   0   2   38.53    1.09
   2   0  -2  263.50    6.42
   2   0  -2  271.83    6.21
  -2   0   2  259.54    7.43
  -2   0   2  255.53    6.23
  -2   0   2  254.67    6.45
  -2   0   2  271.88    6.34
   1   0  -2    3.28    0.10
  -1   0   2    3.31    0.10
  -1   0   2    3.22    0.09
  -1   0   2    3.25    0.09
  -1   0   2    3.19    0.09
   0   0  -2    2.96    0.08
   0   0  -2    2.89    0.10
   0   0  -2    2.89    0.08
   0   0  -2    2.98    0.08
   0   0   2    2.92    0.08
   0   0   2    2.82    0.08
   0   0   2    2.99    0.10
  -1   0  -2  129.84    3.05
  -1   0  -2  129.88    3.53
  -1   0  -2  125.16    3.11
  -1   0  -2  127.77    3.30
   1   0   2  125.82    3.11
   1   0   2  127.58    3.53
   1   0   2  127.43    3.08
   1   0   2  126.80    3.33
  -2   0  -2   61.71    1.74
  -2   0  -2   59.58    1.52
  -2   0  -2   63.23    1.49
  -2   0  -2   63.62    1.49
   2   0   2   62.01    1.60
   2   0   2   61.44    1.74
   2   0   2   63.49    1.50
  -3   0  -2   58.98    1.68
  -3   0  -2   58.44    1.47
  -3   0  -2   62.18    1.44
   3   0   2   61.25    1.45
   3   0   2   60.11    1.68
   3   0   2   59.16    1.56
  -4   0  -2    4.66    0.12
  -4   0  -2    4.46    0.14
  -4   0  -2    4.58    0.17
   4   0   2    4.62    0.17
  -5   0  -2    2.36    0.11
  -5   0  -2    2.26    0.09
   5   0   2    2.34    0.11
  -6   0  -2   61.65    1.57
   6   0   2   61.56    1.66
   6   0   2   65.53    1.79
  -7   0  -2    0.69    0.06
   7   0   2    0.68    0.07
  -8   0  -2    0.05    0.03
  -8   0  -2    0.12    0.04
   8   0   2    0.12    0.04
  -9   0  -2    1.14    0.09
   9   0   2    1.08    0.10
 -10   0  -2    0.06    0.04
  10   0   2    0.02    0.05
 -11   0  -2    0.06    0.05
 -10   1   2    0.27    0.06
  -9   1   2    0.30    0.06
  -8   1   2    2.44    0.12
  -7   1   2    3.14    0.13
  -6   1   2    4.36    0.14
  -6   1   2    4.14    0.12
  -6   1   2    4.13    0.15
  -6   1   2    4.14    0.14
   5  -1  -2   -0.01    0.01
  -5   1   2    0.02    0.01
  -5   1   2   -0.01    0.01
  -5   1   2    0.00    0.02
  -5   1   2    0.02    0.02
   4  -1  -2    2.24    0.08
  -4   1   2    2.34    0.08
  -4   1   2    2.29    0.09
  -4   1   2    2.10    0.09
   3  -1  -2    1.93    0.07
  -3   1   2    1.96    0.07
  -3   1   2    1.92    0.07
  -3   1   2    2.01    0.07
   2  -1  -2 1000.00   22.34
  -2   1   2  929.20   23.03
  -2   1   2  997.58   22.50
  -2   1   2  991.42   22.63
  -2   1   2  814.17   22.76
   1  -1  -2  169.07    4.01
   1  -1  -2  169.28    4.81
   1  -1  -2  179.11    4.31
  -1   1   2  150.78    4.18
  -1   1   2  169.72    4.00
  -1   1   2  168.65    4.12
  -1   1   2  167.82    4.02
  -1   1   2  172.00    4.06
  -1   1   2  169.70    4.80
   0  -1  -2  345.44    8.18
   0  -1  -2  335.08    9.62
   0  -1  -2  348.10    8.44
   0  -1  -2  362.48    8.88
   0   1   2  337.95    8.89
   0   1   2  340.28    8.30
   0   1   2  355.43    8.44
   0   1   2  338.46    8.22
   0   1   2  349.66    8.18
   0   1   2  335.97    9.62
  -1  -1  -2   81.91    2.00
  -1  -1  -2   78.88    1.85
  -1  -1  -2   76.06    2.17
   1   1   2   76.88    2.17
   1   1   2   76.51    1.86
   1   1   2   79.11    2.01
   1   1   2   78.40    1.90
   1   1   2   76.87    1.87
  -2  -1  -2   54.58    1.29
  -2  -1  -2   53.07    1.33
  -2  -1  -2   55.14    1.52
  -2  -1  -2   55.37    1.40
   2   1   2   53.28    1.30
   2   1   2   53.47    1.33
   2   1   2   53.70    1.40
   2   1   2   54.84    1.52
   2   1   2   54.36    1.31
  -3  -1  -2   14.92    0.36
  -3  -1  -2   14.31    0.38
  -3  -1  -2   13.99    0.44
   3   1   2   14.83    0.36
   3   1   2   14.35    0.40
   3   1   2   14.92    0.38
   3   1   2   14.49    0.36
   3   1   2   15.40    0.44
  -4  -1  -2    2.52    0.09
  -4  -1  -2    2.46    0.11
  -4  -1  -2    2.61    0.07
  -4  -1  -2    2.37    0.08
   4   1   2    2.50    0.11
   4   1   2    2.33    0.10
   4   1   2    2.50    0.07
  -5  -1  -2    1.54    0.09
  -5  -1  -2    1.50    0.07
  -5  -1  -2    1.69    0.06
   5   1   2    1.70    0.08
   5   1   2    1.68    0.09
  -6  -1  -2    0.30    0.04
  -6  -1  -2    0.34    0.03
  -6  -1  -2    0.34    0.03
  -6  -1  -2    0.31    0.05
   6   1   2    0.30    0.04
  -7  -1  -2    1.34    0.09
  -7  -1  -2    1.38    0.08
   7   1   2    1.26    0.09
  -8  -1  -2    1.74    0.10
   8   1   2    1.57    0.11
  -9  -1  -2    2.74    0.13
   9   1   2    2.83    0.15
 -10  -1  -2    2.09    0.12
  10   1   2    1.74    0.13
 -11  -1  -2    0.71    0.08
  11   1   2    0.68    0.09
 -10   2   2    0.52    0.07
  -9   2   2    0.82    0.08
  -8   2   2    0.88    0.08
  -7   2   2    0.51    0.05
  -6   2   2    0.29    0.03
  -6   2   2    0.20    0.04
  -5   2   2    2.18    0.08
  -5   2   2    2.10    0.09
  -5   2   2    2.18    0.09
  -4   2   2    0.82    0.05
  -4   2   2    0.73    0.04
  -4   2   2    0.79    0.05
   3  -2  -2    9.62    0.29
  -3   2   2   10.27    0.27
  -3   2   2   10.30    0.27
  -3   2   2   10.02    0.27
  -3   2   2   10.23    0.27
   2  -2  -2    0.01    0.01
  -2   2   2    0.03    0.02
  -2   2   2    0.02    0.01
  -2   2   2    0.03    0.01
  -2   2   2    0.01    0.02
   1  -2  -2   99.85    2.83
  -1   2   2  100.21    2.42
  -1   2   2  101.61    2.82
  -1   2   2  100.77    2.46
  -1   2   2  103.02    2.60
  -1   2   2  101.64    2.41
  -1   2   2  100.83    2.46
   0  -2  -2   22.41    0.65
   0   2   2   23.30    0.57
   0   2   2   22.93    0.61
   0   2   2   23.01    0.57
   0   2   2   23.26    0.65
   0   2   2   23.52    0.58
  -1  -2  -2  145.96    3.52
  -1  -2  -2  134.28    3.25
  -1  -2  -2  133.53    3.81
  -1  -2  -2  137.14    3.34
   1   2   2  134.40    3.27
   1   2   2  140.59    3.52
   1   2   2  136.93    3.34
   1   2   2  134.97    3.29
   1   2   2  140.44    3.81
  -2  -2  -2  172.11    4.08
  -2  -2  -2  166.55    4.20
  -2  -2  -2  167.88    4.78
   2   2   2  180.14    4.46
   2   2   2  173.25    4.23
   2   2   2  178.68    4.78
   2   2   2  173.42    4.12
   2   2   2  170.56    4.12
  -3  -2  -2   12.36    0.32
  -3  -2  -2   12.64    0.33
  -3  -2  -2   12.35    0.39
   3   2   2   12.70    0.31
   3   2   2   12.51    0.33
   3   2   2   12.53    0.35
   3   2   2   12.96    0.39
   3   2   2   12.64    0.32
  -4  -2  -2    9.33    0.26
  -4  -2  -2    9.21    0.25
  -4  -2  -2    9.39    0.31
   4   2   2    9.50    0.24
   4   2   2    9.41    0.26
   4   2   2    9.55    0.24
   4   2   2    9.20    0.28
   4   2   2    9.51    0.30
  -5  -2  -2    0.02    0.02
  -5  -2  -2    0.00    0.03
  -5  -2  -2    0.04    0.02
   5   2   2    0.01    0.02
   5   2   2    0.00    0.01
   5   2   2    0.04    0.03
  -6  -2  -2    4.85    0.16
  -6  -2  -2    4.74    0.15
  -6  -2  -2    4.71    0.19
   6   2   2    4.68    0.18
   6   2   2    4.83    0.13
  -7  -2  -2    0.01    0.03
  -7  -2  -2    0.04    0.03
  -7  -2  -2    0.08    0.04
   7   2   2    0.06    0.03
  -8  -2  -2    1.56    0.10
  -8  -2  -2    1.79    0.11
  -8  -2  -2    1.56    0.07
   8   2   2    1.58    0.10
  -9  -2  -2    0.16    0.02
  -9  -2  -2    0.21    0.05
  -9  -2  -2    0.22    0.06
   9   2   2    0.21    0.05
 -10  -2  -2    1.32    0.10
  10   2   2    1.28    0.11
 -11  -2  -2   -0.01    0.04
  11   2   2   -0.05    0.05
  -9   3   2    0.03    0.04
  -8   3   2    0.34    0.06
  -7   3   2    1.72    0.10
  -6   3   2    1.48    0.08
  -6   3   2    1.57    0.08
  -5   3   2    0.78    0.05
  -5   3   2    0.61    0.05
  -5   3   2    0.77    0.05
   4  -3  -2    0.29    0.03
   4  -3  -2    0.29    0.02
  -4   3   2    0.23    0.03
  -4   3   2    0.21    0.03
  -4   3   2    0.26    0.03
  -4   3   2    0.27    0.03
   3  -3  -2    3.30    0.11
   3  -3  -2    3.05    0.10
  -3   3   2    3.23    0.10
  -3   3   2    3.10    0.11
  -3   3   2    3.23    0.10
  -3   3   2    3.03    0.11
   2  -3  -2   22.85    0.67
  -2   3   2   23.64    0.59
  -2   3   2   24.04    0.60
  -2   3   2   24.06    0.60
  -2   3   2   23.98    0.60
   1  -3  -2   31.15    0.90
  -1   3   2   31.97    0.78
  -1   3   2   31.89    0.79
  -1   3   2   33.48    0.90
  -1   3   2   31.00    0.79
  -1   3   2   31.41    0.79
  -1   3   2   31.60    0.85
   0  -3  -2    3.59    0.13
   0   3   2    3.70    0.13
   0   3   2    3.99    0.11
   0   3   2    3.66    0.11
   0   3   2    3.92    0.13
   0   3   2    3.73    0.12
   0   3   2    3.66    0.12
  -1  -3  -2  206.16    5.73
  -1  -3  -2  203.42    4.89
   1   3   2  212.24    5.73
   1   3   2  207.29    5.09
   1   3   2  209.16    5.30
   1   3   2  210.27    4.95
   1   3   2  204.17    4.92
  -2  -3  -2    0.09    0.02
  -2  -3  -2    0.08    0.02
  -2  -3  -2    0.03    0.01
   2   3   2    0.08    0.02
   2   3   2    0.07    0.02
   2   3   2    0.08    0.02
   2   3   2    0.15    0.03
   2   3   2    0.09    0.02
  -3  -3  -2    2.18    0.10
  -3  -3  -2    2.15    0.08
   3   3   2    2.35    0.10
   3   3   2    2.17    0.08
   3   3   2    2.09    0.08
   3   3   2    2.14    0.07
   3   3   2    2.13    0.09
  -4  -3  -2    2.51    0.09
  -4  -3  -2    2.55    0.09
  -4  -3  -2    2.55    0.12
   4   3   2    2.49    0.12
   4   3   2    2.47    0.08
   4   3   2    2.52    0.08
   4   3   2    2.47    0.09
   4   3   2    2.51    0.10
  -5  -3  -2   14.72    0.41
  -5  -3  -2   15.51    0.40
  -5  -3  -2   14.83    0.48
   5   3   2   15.48    0.39
   5   3   2   14.79    0.44
   5   3   2   15.38    0.38
   5   3   2   15.43    0.41
  -6  -3  -2    0.97    0.06
  -6  -3  -2    0.96    0.06
  -6  -3  -2    0.70    0.07
   6   3   2    0.82    0.04
   6   3   2    0.92    0.07
  -7  -3  -2    0.84    0.04
  -7  -3  -2    0.98    0.06
  -7  -3  -2    0.96    0.08
  -7  -3  -2    0.82    0.06
   7   3   2    0.91    0.04
   7   3   2    0.88    0.07
  -8  -3  -2   -0.04    0.03
  -8  -3  -2    0.03    0.04
  -8  -3  -2   -0.01    0.03
   8   3   2    0.07    0.04
  -9  -3  -2    2.94    0.14
  -9  -3  -2    2.76    0.16
  -9  -3  -2    2.88    0.11
   9   3   2    2.97    0.16
 -10  -3  -2    4.45    0.15
 -10  -3  -2    5.00    0.20
  10   3   2    4.32    0.21
 -11  -3  -2    0.69    0.08
  11   3   2    0.66    0.10
  -9   4   2    0.01    0.04
  -8   4   2    0.13    0.05
  -7   4   2    0.50    0.06
  -6   4   2    0.10    0.03
  -5   4   2    0.06    0.03
  -5   4   2    0.07    0.03
  -5   4   2    0.04    0.02
   4  -4  -2    0.46    0.03
  -4   4   2    0.48    0.04
  -4   4   2    0.51    0.04
  -4   4   2    0.46    0.04
   3  -4  -2    1.03    0.06
   3  -4  -2    0.84    0.05
  -3   4   2    0.89    0.05
  -3   4   2    0.85    0.05
  -3   4   2    0.95    0.06
  -3   4   2    0.99    0.05
   2  -4  -2    0.79    0.05
  -2   4   2    0.84    0.04
  -2   4   2    0.85    0.04
  -2   4   2    0.75    0.05
  -2   4   2    0.76    0.05
   1  -4  -2    0.03    0.02
  -1   4   2    0.00    0.02
  -1   4   2    0.03    0.01
  -1   4   2    0.03    0.02
  -1   4   2    0.03    0.02
  -1   4   2    0.02    0.01
  -1   4   2    0.00    0.02
   0  -4  -2   10.02    0.32
   0   4   2   10.15    0.28
   0   4   2   10.68    0.32
   0   4   2   10.48    0.32
   0   4   2   10.92    0.28
   0   4   2   10.60    0.29
   0   4   2   10.45    0.27
  -1  -4  -2    6.13    0.21
   1   4   2    6.05    0.18
   1   4   2    5.95    0.17
   1   4   2    6.02    0.20
   1   4   2    6.27    0.17
   1   4   2    6.14    0.18
   1   4   2    6.32    0.21
  -2  -4  -2   84.83    2.47
  -2  -4  -2   90.05    2.10
   2   4   2   86.65    2.16
   2   4   2   88.98    2.29
   2   4   2   91.44    2.10
   2   4   2   90.45    2.10
   2   4   2   91.72    2.47
   2   4   2   85.18    2.12
   2   4   2   86.90    2.13
  -3  -4  -2   26.93    0.81
  -3  -4  -2   27.81    0.68
  -3  -4  -2   28.10    0.70
   3   4   2   27.64    0.75
   3   4   2   27.62    0.68
   3   4   2   27.51    0.69
   3   4   2   26.81    0.70
   3   4   2   28.20    0.81
  -4  -4  -2   17.72    0.45
  -4  -4  -2   17.31    0.54
  -4  -4  -2   18.04    0.46
   4   4   2   17.28    0.45
   4   4   2   17.14    0.50
   4   4   2   17.24    0.46
   4   4   2   17.55    0.44
  -5  -4  -2    4.45    0.18
  -5  -4  -2    4.27    0.14
  -5  -4  -2    4.45    0.15
   5   4   2    4.31    0.14
   5   4   2    4.29    0.16
   5   4   2    4.50    0.14
   5   4   2    4.40    0.13
  -6  -4  -2    0.36    0.04
  -6  -4  -2    0.29    0.04
  -6  -4  -2    0.36    0.06
   6   4   2    0.42    0.03
   6   4   2    0.43    0.04
   6   4   2    0.35    0.05
  -7  -4  -2    8.55    0.26
  -7  -4  -2    8.98    0.28
  -7  -4  -2    9.09    0.33
   7   4   2    9.03    0.24
   7   4   2    9.20    0.30
  -8  -4  -2    6.91    0.24
  -8  -4  -2    6.76    0.22
  -8  -4  -2    6.95    0.28
   8   4   2    7.02    0.26
  -9  -4  -2    0.06    0.06
  -9  -4  -2    0.06    0.04
  -9  -4  -2    0.11    0.04
   9   4   2    0.10    0.05
 -10  -4  -2    9.15    0.36
 -10  -4  -2    9.84    0.32
 -10  -4  -2    9.08    0.27
  10   4   2    8.88    0.34
 -11  -4  -2    0.01    0.04
  11   4   2    0.01    0.05
  -8   5   2   -0.01    0.04
  -7   5   2    0.07    0.04
  -6   5   2    1.54    0.09
  -5   5   2   -0.01    0.03
  -5   5   2   -0.03    0.02
  -4   5   2    1.72    0.09
  -4   5   2    1.74    0.08
  -4   5   2    1.63    0.08
   3  -5  -2    5.51    0.19
   3  -5  -2    5.33    0.19
  -3   5   2    5.46    0.18
  -3   5   2    5.32    0.18
  -3   5   2    5.57    0.16
  -3   5   2    5.45    0.16
   2  -5  -2    0.03    0.02
  -2   5   2    0.07    0.03
  -2   5   2    0.10    0.02
  -2   5   2    0.04    0.02
  -2   5   2    0.07    0.02
   1  -5  -2    1.07    0.06
  -1   5   2    1.14    0.08
  -1   5   2    1.04    0.05
  -1   5   2    1.05    0.06
  -1   5   2    1.08    0.05
  -1   5   2    0.95    0.06
  -1   5   2    1.07    0.06
   0  -5  -2    1.76    0.09
   0   5   2    1.84    0.09
   0   5   2    1.71    0.06
   0   5   2    1.87    0.07
   0   5   2    1.74    0.08
   0   5   2    1.54    0.09
  -1  -5  -2   23.63    0.73
   1   5   2   24.27    0.69
   1   5   2   25.98    0.73
   1   5   2   24.11    0.63
   1   5   2   24.24    0.63
   1   5   2   24.86    0.63
   1   5   2   26.62    0.63
  -2  -5  -2   23.45    0.74
  -2  -5  -2   26.45    0.62
   2   5   2   24.60    0.64
   2   5   2   26.59    0.64
   2   5   2   25.25    0.64
   2   5   2   25.11    0.70
   2   5   2   24.91    0.64
  -3  -5  -2    7.97    0.29
  -3  -5  -2    8.58    0.23
   3   5   2    8.26    0.27
   3   5   2    8.30    0.24
   3   5   2    8.05    0.24
   3   5   2    8.76    0.21
   3   5   2    8.49    0.24
   3   5   2    8.46    0.21
  -4  -5  -2    5.29    0.16
  -4  -5  -2    5.02    0.20
  -4  -5  -2    5.52    0.16
   4   5   2    4.89    0.16
   4   5   2    5.13    0.16
   4   5   2    5.26    0.17
   4   5   2    5.07    0.19
  -5  -5  -2    4.07    0.14
  -5  -5  -2    3.87    0.13
  -5  -5  -2    3.77    0.17
   5   5   2    3.58    0.15
   5   5   2    3.88    0.13
   5   5   2    3.73    0.13
   5   5   2    3.84    0.13
  -6  -5  -2    2.27    0.13
  -6  -5  -2    2.36    0.10
  -6  -5  -2    2.37    0.10
   6   5   2    2.15    0.12
   6   5   2    2.38    0.09
   6   5   2    2.40    0.09
   6   5   2    2.19    0.10
  -7  -5  -2   -0.05    0.02
  -7  -5  -2    0.00    0.04
  -7  -5  -2    0.10    0.05
   7   5   2    0.00    0.04
   7   5   2    0.02    0.02
  -8  -5  -2   -0.11    0.03
  -8  -5  -2    0.03    0.05
  -8  -5  -2   -0.02    0.04
   8   5   2   -0.05    0.03
  -9  -5  -2    1.08    0.11
  -9  -5  -2    1.06    0.08
   9   5   2    1.17    0.10
 -10  -5  -2    0.93    0.11
 -10  -5  -2    1.02    0.08
  10   5   2    0.81    0.10
 -11  -5  -2    0.12    0.05
  11   5   2    0.20    0.07
  -7   6   2    0.01    0.04
  -6   6   2   -0.02    0.03
  -5   6   2   -0.01    0.03
  -5   6   2    0.02    0.03
  -4   6   2    1.88    0.10
  -4   6   2    1.84    0.09
  -4   6   2    1.77    0.08
   3  -6  -2    3.15    0.13
  -3   6   2    3.25    0.11
  -3   6   2    3.34    0.13
  -3   6   2    3.30    0.13
   2  -6  -2    0.70    0.06
  -2   6   2    0.67    0.06
  -2   6   2    0.74    0.06
  -2   6   2    0.70    0.04
  -2   6   2    0.68    0.04
   1  -6  -2    0.10    0.03
  -1   6   2    0.11    0.03
  -1   6   2    0.09    0.03
  -1   6   2    0.11    0.04
  -1   6   2    0.14    0.02
  -1   6   2    0.12    0.02
   0  -6  -2    0.29    0.04
   0   6   2    0.38    0.03
   0   6   2    0.38    0.03
   0   6   2    0.26    0.04
   0   6   2    0.32    0.05
   0   6   2    0.31    0.04
  -1  -6  -2    2.69    0.13
   1   6   2    3.03    0.10
   1   6   2    2.89    0.12
   1   6   2    3.22    0.10
   1   6   2    2.90    0.12
   1   6   2    2.84    0.13
  -2  -6  -2    0.21    0.04
   2   6   2    0.17    0.03
   2   6   2    0.25    0.04
   2   6   2    0.25    0.03
   2   6   2    0.19    0.03
   2   6   2    0.15    0.04
  -3  -6  -2    0.21    0.03
  -3  -6  -2    0.20    0.04
   3   6   2    0.26    0.04
   3   6   2    0.20    0.03
   3   6   2    0.16    0.04
   3   6   2    0.17    0.03
  -4  -6  -2   10.02    0.36
  -4  -6  -2   10.50    0.29
   4   6   2    9.93    0.33
   4   6   2   10.42    0.30
   4   6   2    9.99    0.29
   4   6   2   10.70    0.26
   4   6   2   10.50    0.26
   4   6   2   10.11    0.29
  -5  -6  -2    0.04    0.03
  -5  -6  -2    0.08    0.04
   5   6   2    0.08    0.03
   5   6   2    0.06    0.02
   5   6   2    0.06    0.04
   5   6   2    0.07    0.02
  -6  -6  -2    2.06    0.10
  -6  -6  -2    1.99    0.13
   6   6   2    2.21    0.10
   6   6   2    2.08    0.12
   6   6   2    2.15    0.09
   6   6   2    2.13    0.09
  -7  -6  -2    0.21    0.06
  -7  -6  -2    0.13    0.04
   7   6   2    0.14    0.05
   7   6   2    0.20    0.03
   7   6   2    0.10    0.04
  -8  -6  -2    0.70    0.09
  -8  -6  -2    0.54    0.06
   8   6   2    0.63    0.08
   8   6   2    0.60    0.05
  -9  -6  -2    0.23    0.05
  -9  -6  -2    0.23    0.07
   9   6   2    0.29    0.06
 -10  -6  -2   -0.05    0.04
  10   6   2   -0.01    0.05
 -11  -6  -2    0.08    0.05
  11   6   2    0.08    0.06
  -7   7   2    0.02    0.04
  -6   7   2    0.06    0.03
  -5   7   2    0.73    0.07
  -5   7   2    0.57    0.05
  -4   7   2    2.80    0.13
  -4   7   2    2.72    0.12
  -4   7   2    2.71    0.11
  -3   7   2    0.95    0.06
  -3   7   2    1.03    0.08
  -3   7   2    0.97    0.07
   2  -7  -2    0.26    0.04
  -2   7   2    0.16    0.04
  -2   7   2    0.22    0.03
  -2   7   2    0.21    0.04
   1  -7  -2    0.60    0.06
  -1   7   2    0.42    0.05
  -1   7   2    0.51    0.04
  -1   7   2    0.55    0.07
  -1   7   2    0.45    0.05
   0  -7  -2    0.08    0.03
   0   7   2    0.11    0.02
   0   7   2    0.18    0.05
   0   7   2    0.12    0.03
   0   7   2    0.13    0.04
  -1  -7  -2    5.98    0.23
   1   7   2    5.69    0.19
   1   7   2    5.73    0.22
   1   7   2    5.75    0.20
   1   7   2    5.96    0.18
  -2  -7  -2    0.04    0.03
   2   7   2    0.05    0.02
   2   7   2    0.05    0.04
   2   7   2    0.08    0.03
   2   7   2    0.03    0.02
  -3  -7  -2    0.68    0.07
   3   7   2    0.82    0.07
   3   7   2    0.73    0.06
   3   7   2    0.64    0.05
   3   7   2    0.67    0.06
  -4  -7  -2    0.66    0.05
  -4  -7  -2    0.54    0.07
   4   7   2    0.67    0.05
   4   7   2    0.61    0.05
   4   7   2    0.57    0.06
   4   7   2    0.55    0.05
  -5  -7  -2    1.42    0.11
  -5  -7  -2    1.41    0.08
   5   7   2    1.29    0.08
   5   7   2    1.36    0.09
   5   7   2    1.27    0.07
   5   7   2    1.33    0.05
   5   7   2    1.44    0.08
  -6  -7  -2    0.39    0.05
  -6  -7  -2    0.45    0.07
   6   7   2    0.37    0.05
   6   7   2    0.31    0.06
   6   7   2    0.34    0.05
   6   7   2    0.47    0.05
  -7  -7  -2    3.77    0.15
  -7  -7  -2    3.55    0.19
   7   7   2    3.69    0.15
   7   7   2    3.79    0.14
   7   7   2    3.42    0.17
  -8  -7  -2    0.09    0.06
  -8  -7  -2    0.09    0.04
   8   7   2    0.10    0.03
   8   7   2    0.04    0.05
  -9  -7  -2    0.06    0.04
   9   7   2    0.09    0.05
 -10  -7  -2    0.55    0.07
  10   7   2    0.53    0.08
 -11  -7  -2   -0.01    0.05
  -6   8   2    0.00    0.04
  -5   8   2    0.18    0.04
  -4   8   2    0.18    0.04
  -4   8   2    0.18    0.05
  -3   8   2    0.12    0.04
  -3   8   2    0.10    0.03
  -3   8   2    0.11    0.04
  -2   8   2    0.00    0.02
  -2   8   2    0.00    0.03
  -2   8   2   -0.07    0.03
   1  -8  -2    0.17    0.04
  -1   8   2    0.13    0.04
  -1   8   2    0.24    0.05
  -1   8   2    0.10    0.05
  -1   8   2    0.17    0.03
   0  -8  -2    2.69    0.14
   0   8   2    2.65    0.12
   0   8   2    2.75    0.15
   0   8   2    2.79    0.13
   0   8   2    2.56    0.10
  -1  -8  -2    2.19    0.13
   1   8   2    2.18    0.09
   1   8   2    2.21    0.13
   1   8   2    2.05    0.11
   1   8   2    1.94    0.11
  -2  -8  -2    2.10    0.12
   2   8   2    1.93    0.10
   2   8   2    2.01    0.12
   2   8   2    2.04    0.09
   2   8   2    2.15    0.11
  -3  -8  -2    0.03    0.04
   3   8   2    0.01    0.04
   3   8   2    0.01    0.03
   3   8   2   -0.01    0.02
   3   8   2    0.00    0.03
  -4  -8  -2    1.37    0.11
   4   8   2    1.41    0.08
   4   8   2    1.30    0.10
   4   8   2    1.30    0.07
   4   8   2    1.28    0.08
  -5  -8  -2    1.02    0.10
   5   8   2    1.06    0.09
   5   8   2    0.93    0.07
   5   8   2    1.05    0.07
   5   8   2    1.12    0.07
  -6  -8  -2   -0.02    0.04
  -6  -8  -2    0.09    0.05
   6   8   2    0.14    0.05
   6   8   2    0.08    0.03
   6   8   2    0.13    0.04
   6   8   2    0.08    0.03
  -7  -8  -2    0.21    0.05
  -7  -8  -2    0.14    0.06
   7   8   2    0.15    0.04
   7   8   2    0.21    0.05
   7   8   2    0.18    0.04
   7   8   2    0.28    0.06
  -8  -8  -2    0.00    0.04
   8   8   2    0.11    0.04
   8   8   2    0.03    0.05
   8   8   2   -0.04    0.03
  -9  -8  -2    0.75    0.08
   9   8   2    0.65    0.09
 -10  -8  -2    0.04    0.05
  10   8   2    0.02    0.05
 -11  -8  -2    0.12    0.06
  -4   9   2    0.17    0.06
  -4   9   2    0.20    0.04
  -3   9   2    4.06    0.15
  -3   9   2    4.45    0.18
  -3   9   2    4.31    0.18
  -2   9   2    0.29    0.04
  -2   9   2    0.26    0.06
  -2   9   2    0.35    0.06
  -1   9   2    2.83    0.11
  -1   9   2    2.55    0.16
  -1   9   2    2.93    0.14
  -1   9   2    2.69    0.14
   0  -9  -2    0.73    0.08
   0   9   2    0.73    0.07
   0   9   2    0.67    0.07
   0   9   2    0.71    0.06
   0   9   2    0.66    0.09
  -1  -9  -2    0.12    0.05
   1   9   2    0.18    0.05
   1   9   2    0.22    0.05
   1   9   2    0.24    0.04
   1   9   2    0.20    0.06
  -2  -9  -2    3.21    0.17
   2   9   2    3.23    0.12
   2   9   2    3.11    0.15
   2   9   2    3.20    0.14
   2   9   2    3.20    0.17
  -3  -9  -2    1.70    0.12
   3   9   2    1.73    0.09
   3   9   2    1.68    0.10
   3   9   2    1.74    0.11
   3   9   2    1.74    0.12
  -4  -9  -2    0.30    0.07
   4   9   2    0.30    0.04
   4   9   2    0.24    0.05
   4   9   2    0.38    0.07
   4   9   2    0.24    0.05
  -5  -9  -2    0.02    0.05
   5   9   2    0.06    0.04
   5   9   2    0.03    0.03
   5   9   2    0.06    0.04
   5   9   2    0.06    0.04
   6   9   2    2.10    0.14
   6   9   2    2.23    0.11
   6   9   2    2.33    0.11
   6   9   2    2.01    0.11
   7   9   2    5.11    0.19
   7   9   2    5.21    0.19
   7   9   2    4.87    0.23
   7   9   2    4.92    0.19
  -8  -9  -2    0.60    0.07
   8   9   2    0.46    0.08
   8   9   2    0.61    0.07
   8   9   2    0.53    0.06
  -9  -9  -2    0.12    0.05
   9   9   2    0.09    0.06
 -10  -9  -2   -0.01    0.05
  -3  10   2    0.16    0.06
  -3  10   2    0.15    0.04
  -3  10   2    0.08    0.05
  -2  10   2    1.40    0.08
  -2  10   2    1.34    0.11
  -2  10   2    1.28    0.10
  -1  10   2    2.57    0.17
  -1  10   2    2.54    0.14
  -1  10   2    2.81    0.14
  -1  10   2    2.76    0.11
   0 -10  -2    5.93    0.26
   0  10   2    6.09    0.20
   0  10   2    6.10    0.23
   0  10   2    5.95    0.27
   0  10   2    6.28    0.23
  -1 -10  -2   -0.01    0.05
   1  10   2   -0.02    0.04
   1  10   2    0.00    0.05
   1  10   2    0.00    0.04
   1  10   2    0.02    0.03
  -2 -10  -2    1.82    0.14
   2  10   2    1.99    0.12
   2  10   2    1.81    0.13
   2  10   2    1.88    0.12
   2  10   2    1.78    0.09
   3  10   2    0.10    0.04
   3  10   2    0.18    0.04
   3  10   2    0.14    0.05
   3  10   2    0.09    0.05
   4  10   2    0.65    0.08
   4  10   2    0.74    0.06
   4  10   2    0.62    0.07
   4  10   2    0.80    0.07
   5  10   2    0.41    0.07
   5  10   2    0.31    0.05
   5  10   2    0.33    0.06
   5  10   2    0.36    0.06
   6  10   2    1.92    0.11
   6  10   2    2.03    0.11
   6  10   2    1.80    0.13
   6  10   2    1.87    0.11
   7  10   2    0.42    0.06
   7  10   2    0.51    0.08
   7  10   2    0.41    0.06
   7  10   2    0.49    0.06
   8  10   2    0.28    0.06
   8  10   2    0.38    0.08
   8  10   2    0.37    0.06
  -9 -10  -2    0.00    0.04
  -9 -10  -2    0.03    0.05
   9  10   2    0.00    0.04
  -1  11   2    0.29    0.06
  -1  11   2    0.24    0.04
  -1  11   2    0.30    0.07
   0  11   2    1.08    0.12
   0  11   2    1.10    0.10
   0  11   2    1.15    0.08
   0  11   2    1.33    0.10
   1  11   2    0.26    0.06
   1  11   2    0.15    0.04
   1  11   2    0.11    0.06
   1  11   2    0.21    0.06
   2  11   2    0.31    0.05
   2  11   2    0.36    0.06
   2  11   2    0.30    0.08
   2  11   2    0.31    0.06
   3  11   2    0.13    0.04
   3  11   2    0.11    0.06
   3  11   2    0.09    0.05
   3  11   2    0.01    0.04
   4  11   2    0.13    0.05
   4  11   2    0.15    0.06
   4  11   2    0.20    0.04
   4  11   2    0.18    0.06
   5  11   2    0.02    0.03
   5  11   2    0.05    0.04
   5  11   2    0.04    0.04
   5  11   2    0.01    0.05
   6  11   2    0.23    0.05
   6  11   2    0.23    0.05
   6  11   2    0.19    0.07
   6  11   2    0.19    0.05
   7  11   2    0.01    0.05
   7  11   2    0.00    0.04
   7  11   2    0.02    0.04
  -8 -11  -2    0.01    0.04
   8  11   2    0.04    0.04
   8  11   2    0.01    0.04
   2  12   2    0.26    0.06
   2  12   2    0.16    0.06
   2  12   2    0.14    0.04
   3  12   2    0.03    0.03
   3  12   2    0.05    0.05
   3  12   2    0.03    0.06
   3  12   2    0.03    0.05
   4  12   2    0.18    0.07
   4  12   2    0.11    0.05
   4  12   2    0.18    0.04
   4  12   2    0.10    0.06
   5  12   2    0.19    0.06
   5  12   2    0.12    0.04
   5  12   2    0.09    0.05
   6  12   2    0.18    0.05
   6  12   2    0.05    0.05
   6  12   2    0.15    0.06
   4  12  -3    0.05    0.05
  -4 -12   3    0.02    0.05
   3  12  -3    0.04    0.05
  -3 -12   3    0.06    0.05
   7  11  -3    0.02    0.05
   7  11  -3    0.02    0.05
  -7 -11   3    0.07    0.05
   6  11  -3    0.01    0.04
  -6 -11   3   -0.01    0.05
   5  11  -3    0.21    0.06
  -5 -11   3    0.14    0.06
   4  11  -3    1.58    0.11
  -4 -11   3    1.72    0.12
   3  11  -3    1.44    0.11
  -3 -11   3    1.68    0.12
   2  11  -3    0.04    0.05
   2  11  -3    0.11    0.03
  -2 -11   3    0.06    0.05
   1  11  -3    0.03    0.03
   1  11  -3    0.06    0.05
  -1 -11   3    0.02    0.04
   0  11  -3   -0.02    0.02
   0  11  -3   -0.06    0.04
   0 -11   3    0.02    0.05
  -1  11  -3    0.16    0.03
  -1  11  -3    0.13    0.05
   1 -11   3    0.18    0.06
   9  10  -3    0.02    0.06
  -9 -10   3    0.02    0.05
   8  10  -3    0.27    0.07
  -8 -10   3    0.21    0.06
   7  10  -3   -0.03    0.05
   7  10  -3   -0.01    0.03
  -7 -10   3    0.08    0.05
   6  10  -3    0.11    0.05
   6  10  -3    0.03    0.04
  -6 -10   3    0.03    0.04
   5  10  -3    0.02    0.04
   5  10  -3    0.02    0.04
  -5 -10   3   -0.02    0.04
   4  10  -3    0.11    0.05
   4  10  -3    0.14    0.05
  -4 -10   3    0.14    0.05
   3  10  -3    0.05    0.04
   3  10  -3    0.08    0.05
   3  10  -3    0.08    0.03
  -3 -10   3    0.09    0.05
   2  10  -3    0.08    0.05
   2  10  -3    0.08    0.04
   2  10  -3    0.05    0.03
  -2 -10   3    0.02    0.04
   1  10  -3    0.39    0.07
   1  10  -3    0.30    0.06
   1  10  -3    0.41    0.04
  -1 -10   3    0.38    0.06
   0  10  -3   -0.01    0.02
   0  10  -3   -0.04    0.03
   0 -10   3    0.01    0.04
  -1  10  -3    0.05    0.02
  -1  10  -3    0.04    0.04
   1 -10   3    0.03    0.04
  -2  10  -3    0.65    0.08
   2 -10   3    0.71    0.08
  10   9  -3    0.21    0.07
 -10  -9   3    0.36    0.07
   9   9  -3    1.62    0.13
  -9  -9   3    1.37    0.11
  -9  -9   3    1.46    0.11
   8   9  -3    0.04    0.05
  -8  -9   3    0.16    0.05
   7   9  -3    0.01    0.04
   7   9  -3   -0.01    0.04
  -7  -9   3    0.04    0.04
   6   9  -3    1.24    0.10
   6   9  -3    1.41    0.11
  -6  -9   3    1.24    0.10
   5   9  -3    4.87    0.21
   5   9  -3    4.80    0.19
  -5  -9   3    4.97    0.20
   4   9  -3    0.12    0.05
   4   9  -3    0.25    0.05
  -4  -9   3    0.22    0.05
  -4  -9   3    0.11    0.06
   3   9  -3   -0.09    0.02
   3   9  -3    0.00    0.03
   3   9  -3   -0.01    0.04
  -3  -9   3    0.02    0.04
  -3  -9   3   -0.04    0.03
   2   9  -3    0.05    0.04
   2   9  -3    0.06    0.04
   2   9  -3    0.07    0.03
  -2  -9   3    0.15    0.06
  -2  -9   3    0.10    0.04
   1   9  -3    1.34    0.11
   1   9  -3    1.31    0.09
   1   9  -3    1.28    0.06
  -1  -9   3    1.39    0.10
  -1  -9   3    1.27    0.11
   0   9  -3    0.78    0.04
   0   9  -3    0.94    0.09
   0   9  -3    0.62    0.07
   0  -9   3    0.64    0.07
   0  -9   3    0.82    0.09
  -1   9  -3    0.06    0.02
  -1   9  -3    0.04    0.04
   1  -9   3    0.04    0.04
   1  -9   3    0.07    0.05
  -2   9  -3   -0.03    0.04
   2  -9   3    0.04    0.04
  -3   9  -3    0.72    0.07
   3  -9   3    0.86    0.08
  10   8  -3    0.59    0.09
 -10  -8   3    0.47    0.07
   9   8  -3    0.06    0.05
  -9  -8   3    0.06    0.05
   8   8  -3    0.04    0.05
  -8  -8   3    0.10    0.05
  -8  -8   3    0.07    0.05
   7   8  -3    3.40    0.17
  -7  -8   3    3.61    0.16
  -7  -8   3    3.56    0.19
   6   8  -3    0.79    0.08
   6   8  -3    0.76    0.07
  -6  -8   3    0.64    0.08
  -6  -8   3    0.61    0.07
   5   8  -3    5.67    0.21
   5   8  -3    5.73    0.22
  -5  -8   3    5.71    0.21
  -5  -8   3    5.77    0.25
   4   8  -3    0.16    0.05
   4   8  -3    0.34    0.05
  -4  -8   3    0.29    0.06
  -4  -8   3    0.27    0.05
   3   8  -3    3.67    0.15
   3   8  -3    3.62    0.16
   3   8  -3    3.40    0.13
  -3  -8   3    3.65    0.16
  -3  -8   3    3.83    0.18
   2   8  -3   12.68    0.41
   2   8  -3   13.65    0.36
   2   8  -3   13.75    0.39
  -2  -8   3   13.67    0.40
  -2  -8   3   13.67    0.46
   1   8  -3    0.00    0.03
   1   8  -3   -0.02    0.02
   1   8  -3   -0.06    0.04
  -1  -8   3   -0.03    0.03
  -1  -8   3    0.03    0.04
   0   8  -3    2.20    0.07
   0   8  -3    2.58    0.13
   0   8  -3    2.18    0.11
   0  -8   3    2.12    0.12
   0  -8   3    2.24    0.13
  -1   8  -3    0.48    0.06
   1  -8   3    0.44    0.06
   1  -8   3    0.45    0.07
  -2   8  -3    0.03    0.03
   2  -8   3    0.16    0.04
   2  -8   3    0.13    0.05
  -3   8  -3   -0.03    0.03
   3  -8   3    0.00    0.04
   3  -8   3    0.01    0.04
  -5   8  -3    0.54    0.04
 -11  -7   3    0.09    0.05
  10   7  -3    0.30    0.07
 -10  -7   3    0.26    0.06
   9   7  -3    0.50    0.08
  -9  -7   3    0.42    0.07
  -9  -7   3    0.46    0.09
   8   7  -3    0.02    0.05
  -8  -7   3    0.10    0.04
  -8  -7   3    0.11    0.06
  -8  -7   3    0.08    0.04
   7   7  -3    0.06    0.05
  -7  -7   3   -0.02    0.03
  -7  -7   3   -0.04    0.04
  -7  -7   3    0.03    0.04
   6   7  -3    3.57    0.16
   6   7  -3    3.62    0.15
  -6  -7   3    3.49    0.15
  -6  -7   3    3.75    0.15
  -6  -7   3    3.31    0.17
   5   7  -3    6.53    0.21
   5   7  -3    6.30    0.22
  -5  -7   3    5.70    0.21
  -5  -7   3    5.66    0.25
   4   7  -3    0.92    0.07
   4   7  -3    0.82    0.07
  -4  -7   3    0.74    0.08
  -4  -7   3    1.01    0.08
   3   7  -3   12.83    0.36
   3   7  -3   12.40    0.38
  -3  -7   3   12.63    0.43
  -3  -7   3   12.57    0.37
   2   7  -3    0.18    0.04
   2   7  -3    0.25    0.03
   2   7  -3    0.21    0.04
  -2  -7   3    0.32    0.05
  -2  -7   3    0.19    0.05
   1   7  -3    9.66    0.26
   1   7  -3    9.50    0.26
   1   7  -3    9.97    0.31
   1   7  -3    9.62    0.29
  -1  -7   3    9.41    0.34
  -1  -7   3    9.45    0.29
   0   7  -3    0.23    0.05
   0   7  -3    0.20    0.02
   0   7  -3    0.18    0.04
   0   7  -3    0.23    0.02
   0  -7   3    0.25    0.04
   0  -7   3    0.17    0.05
  -1   7  -3    0.78    0.06
   1  -7   3    0.71    0.07
   1  -7   3    0.74    0.08
  -2   7  -3    0.06    0.03
   2  -7   3    0.02    0.03
   2  -7   3    0.05    0.04
  -3   7  -3    0.35    0.05
   3  -7   3    0.35    0.05
   3  -7   3    0.40    0.06
   4  -7   3    0.14    0.04
   4  -7   3    0.15    0.05
  -5   7  -3    0.30    0.03
  -6   7  -3    0.41    0.04
  11   6  -3    0.21    0.07
 -11  -6   3    0.23    0.06
  10   6  -3    0.06    0.05
 -10  -6   3    0.05    0.05
   9   6  -3    0.14    0.05
  -9  -6   3    0.22    0.05
  -9  -6   3    0.23    0.07
   8   6  -3    1.35    0.10
  -8  -6   3    1.36    0.09
  -8  -6   3    1.51    0.12
  -8  -6   3    1.53    0.09
   7   6  -3    0.11    0.04
  -7  -6   3    0.14    0.04
  -7  -6   3    0.07    0.05
  -7  -6   3    0.13    0.04
   6   6  -3    0.05    0.04
  -6  -6   3    0.01    0.03
  -6  -6   3    0.01    0.03
  -6  -6   3   -0.02    0.03
   5   6  -3    0.23    0.04
   5   6  -3    0.13    0.03
  -5  -6   3    0.15    0.04
  -5  -6   3    0.21    0.04
  -5  -6   3    0.28    0.04
   4   6  -3   45.33    1.13
   4   6  -3   44.64    1.20
  -4  -6   3   43.70    1.31
  -4  -6   3   47.53    1.10
  -4  -6   3   44.15    1.13
   3   6  -3    0.49    0.05
   3   6  -3    0.49    0.05
  -3  -6   3    0.42    0.05
  -3  -6   3    0.45    0.05
   2   6  -3   -0.01    0.02
   2   6  -3    0.04    0.02
   2   6  -3    0.02    0.02
   2   6  -3   -0.01    0.02
  -2  -6   3    0.05    0.03
  -2  -6   3    0.04    0.03
   1   6  -3    1.20    0.05
   1   6  -3    1.10    0.07
   1   6  -3    1.19    0.05
  -1  -6   3    1.18    0.08
  -1  -6   3    1.07    0.07
   0   6  -3   20.17    0.54
   0   6  -3   20.98    0.51
   0   6  -3   20.79    0.51
   0  -6   3   20.59    0.55
   0  -6   3   20.22    0.63
  -1   6  -3    0.24    0.04
   1  -6   3    0.29    0.04
   1  -6   3    0.30    0.05
  -2   6  -3    0.05    0.02
   2  -6   3    0.00    0.02
   2  -6   3    0.04    0.03
  -3   6  -3    0.59    0.05
   3  -6   3    0.52    0.05
   3  -6   3    0.51    0.06
  -4   6  -3    0.11    0.03
   4  -6   3    0.11    0.04
   4  -6   3    0.18    0.04
  -5   6  -3    0.59    0.04
  -6   6  -3    1.21    0.07
  -7   6  -3    0.40    0.05
  11   5  -3   -0.07    0.04
 -11  -5   3   -0.03    0.04
  10   5  -3   -0.06    0.04
 -10  -5   3    0.03    0.04
   9   5  -3    0.66    0.08
  -9  -5   3    0.76    0.07
   8   5  -3    0.15    0.05
  -8  -5   3    0.09    0.04
  -8  -5   3    0.09    0.05
  -8  -5   3    0.16    0.05
   7   5  -3    0.08    0.04
  -7  -5   3    0.16    0.05
  -7  -5   3    0.15    0.04
  -7  -5   3    0.12    0.04
   6   5  -3    0.33    0.05
  -6  -5   3    0.18    0.04
  -6  -5   3    0.18    0.04
  -6  -5   3    0.15    0.04
   5   5  -3    0.56    0.05
  -5  -5   3    0.41    0.05
  -5  -5   3    0.49    0.05
  -5  -5   3    0.45    0.05
   4   5  -3    6.77    0.21
   4   5  -3    7.23    0.18
   4   5  -3    7.29    0.23
  -4  -5   3    6.93    0.25
  -4  -5   3    6.75    0.22
  -4  -5   3    7.52    0.21
   3   5  -3    0.82    0.05
   3   5  -3    0.77    0.05
  -3  -5   3    0.96    0.05
  -3  -5   3    0.77    0.06
  -3  -5   3    0.76    0.06
   2   5  -3    7.08    0.20
  -2  -5   3    6.63    0.24
  -2  -5   3    6.74    0.21
   1   5  -3    3.82    0.14
   1   5  -3    3.66    0.14
   1   5  -3    4.03    0.12
   1   5  -3    4.11    0.12
  -1  -5   3    3.99    0.16
  -1  -5   3    4.15    0.14
   0   5  -3    2.29    0.07
   0   5  -3    1.81    0.09
   0   5  -3    2.29    0.06
   0   5  -3    2.24    0.09
   0  -5   3    2.31    0.10
   0  -5   3    2.26    0.11
  -1   5  -3    4.89    0.16
   1  -5   3    5.02    0.16
   1  -5   3    5.06    0.20
  -2   5  -3    0.22    0.03
   2  -5   3    0.22    0.04
  -3   5  -3    0.01    0.02
   3  -5   3    0.00    0.02
  -4   5  -3   -0.05    0.02
  -4   5  -3    0.01    0.01
   4  -5   3   -0.01    0.02
  -5   5  -3    4.77    0.14
  -6   5  -3    0.04    0.03
  -7   5  -3   -0.02    0.03
  -8   5  -3    2.22    0.11
  11   4  -3    0.03    0.05
 -11  -4   3    0.02    0.04
  10   4  -3    0.06    0.05
 -10  -4   3    0.09    0.04
   9   4  -3    0.25    0.06
  -9  -4   3    0.23    0.05
   8   4  -3    2.92    0.15
  -8  -4   3    2.66    0.12
   7   4  -3    0.50    0.06
  -7  -4   3    0.50    0.06
  -7  -4   3    0.46    0.05
  -7  -4   3    0.46    0.05
  -7  -4   3    0.61    0.06
   6   4  -3    0.62    0.06
  -6  -4   3    0.56    0.05
  -6  -4   3    0.65    0.06
  -6  -4   3    0.52    0.05
  -6  -4   3    0.69    0.06
   5   4  -3    0.38    0.04
  -5  -4   3    0.45    0.05
  -5  -4   3    0.38    0.04
  -5  -4   3    0.39    0.05
  -5  -4   3    0.42    0.04
   4   4  -3    7.37    0.23
  -4  -4   3    7.52    0.22
  -4  -4   3    7.44    0.21
  -4  -4   3    7.01    0.25
  -4  -4   3    7.95    0.22
   3   4  -3    0.07    0.03
   3   4  -3    0.10    0.02
  -3  -4   3    0.15    0.03
  -3  -4   3    0.15    0.02
  -3  -4   3    0.09    0.03
   2   4  -3    4.18    0.14
   2   4  -3    4.32    0.14
   2   4  -3    4.21    0.13
  -2  -4   3    4.08    0.14
  -2  -4   3    4.12    0.16
  -2  -4   3    4.45    0.12
   1   4  -3    0.80    0.05
   1   4  -3    0.80    0.04
   1   4  -3    0.80    0.05
  -1  -4   3    0.85    0.05
  -1  -4   3    0.73    0.06
   0   4  -3   90.16    2.31
   0   4  -3   89.67    2.16
   0   4  -3   91.14    2.19
   0   4  -3   88.29    2.19
   0  -4   3   93.39    2.52
   0  -4   3   87.06    2.16
   0  -4   3   87.32    2.51
  -1   4  -3    1.01    0.06
   1  -4   3    1.07    0.06
  -2   4  -3    5.89    0.18
   2  -4   3    6.02    0.18
  -3   4  -3    1.13    0.06
   3  -4   3    1.06    0.06
  -4   4  -3    0.01    0.01
   4  -4   3   -0.01    0.02
  -5   4  -3    0.44    0.04
   5  -4   3    0.46    0.04
  -6   4  -3    0.65    0.05
  -7   4  -3    0.22    0.04
  -8   4  -3    1.55    0.09
  -9   4  -3    1.23    0.09
  11   3  -3    0.10    0.06
 -11  -3   3    0.13    0.04
  10   3  -3    0.00    0.04
 -10  -3   3   -0.03    0.04
 -10  -3   3    0.01    0.04
   9   3  -3    0.00    0.04
  -9  -3   3    0.05    0.04
  -9  -3   3   -0.04    0.03
   8   3  -3    1.38    0.10
  -8  -3   3    1.53    0.09
  -8  -3   3    1.32    0.09
   7   3  -3    6.49    0.24
  -7  -3   3    6.53    0.21
  -7  -3   3    6.66    0.24
  -7  -3   3    7.06    0.20
  -7  -3   3    6.51    0.23
   6   3  -3    2.83    0.13
   6   3  -3    3.01    0.13
  -6  -3   3    2.90    0.11
  -6  -3   3    2.82    0.12
  -6  -3   3    2.78    0.11
   5   3  -3    0.09    0.03
   5   3  -3    0.11    0.03
  -5  -3   3    0.10    0.03
  -5  -3   3    0.08    0.03
  -5  -3   3    0.09    0.03
  -5  -3   3    0.15    0.03
   4   3  -3    0.29    0.03
   4   3  -3    0.33    0.04
  -4  -3   3    0.37    0.04
  -4  -3   3    0.37    0.04
  -4  -3   3    0.32    0.04
  -4  -3   3    0.34    0.04
   3   3  -3   10.15    0.31
   3   3  -3    9.31    0.27
  -3  -3   3    9.23    0.30
  -3  -3   3    9.86    0.27
  -3  -3   3    9.53    0.26
  -3  -3   3    9.51    0.26
   2   3  -3    5.71    0.17
  -2  -3   3    5.94    0.16
  -2  -3   3    5.93    0.17
  -2  -3   3    5.65    0.20
  -2  -3   3    5.50    0.17
   1   3  -3   19.97    0.50
   1   3  -3   20.26    0.53
  -1  -3   3   20.89    0.52
  -1  -3   3   19.20    0.51
  -1  -3   3   18.86    0.59
   0   3  -3   38.53    1.01
   0   3  -3   38.12    0.95
   0   3  -3   39.21    0.95
   0  -3   3   37.71    0.95
   0  -3   3   39.75    1.01
   0  -3   3   38.81    1.11
  -1   3  -3   15.96    0.41
   1  -3   3   16.00    0.49
   1  -3   3   15.61    0.41
  -2   3  -3   19.78    0.60
   2  -3   3   19.48    0.50
   2  -3   3   20.16    0.60
  -3   3  -3    0.61    0.03
  -3   3  -3    0.62    0.06
   3  -3   3    0.66    0.04
   3  -3   3    0.69    0.07
  -4   3  -3    6.68    0.25
  -4   3  -3    6.76    0.19
   4  -3   3    6.99    0.19
  -5   3  -3    0.00    0.02
  -5   3  -3   -0.02    0.03
   5  -3   3    0.02    0.02
  -6   3  -3    0.29    0.04
  -6   3  -3    0.07    0.03
  -7   3  -3    0.36    0.05
  -8   3  -3    0.02    0.03
  -9   3  -3    0.55    0.06
  11   2  -3    0.06    0.06
 -11  -2   3    0.04    0.06
  10   2  -3    0.09    0.05
 -10  -2   3    0.08    0.03
 -10  -2   3    0.06    0.05
   9   2  -3    0.00    0.04
  -9  -2   3   -0.08    0.03
  -9  -2   3    0.03    0.04
   8   2  -3    0.07    0.04
  -8  -2   3    0.18    0.05
  -8  -2   3    0.13    0.04
   7   2  -3    2.80    0.14
  -7  -2   3    2.83    0.13
  -7  -2   3    2.85    0.13
  -7  -2   3    2.97    0.12
  -7  -2   3    2.98    0.11
   6   2  -3    0.45    0.04
   6   2  -3    0.33    0.05
  -6  -2   3    0.30    0.04
  -6  -2   3    0.39    0.04
  -6  -2   3    0.36    0.04
  -6  -2   3    0.31    0.04
   5   2  -3    0.69    0.05
   5   2  -3    0.61    0.06
  -5  -2   3    0.67    0.05
  -5  -2   3    0.57    0.05
  -5  -2   3    0.67    0.05
  -5  -2   3    0.76    0.05
   4   2  -3    3.22    0.12
   4   2  -3    3.42    0.12
  -4  -2   3    2.61    0.11
  -4  -2   3    3.39    0.12
  -4  -2   3    3.27    0.11
  -4  -2   3    3.36    0.11
   3   2  -3    0.52    0.04
   3   2  -3    0.49    0.03
  -3  -2   3    0.47    0.04
  -3  -2   3    0.50    0.04
  -3  -2   3    0.42    0.03
  -3  -2   3    0.51    0.04
   2   2  -3   22.65    0.60
  -2  -2   3   22.33    0.65
  -2  -2   3   22.84    0.57
  -2  -2   3   22.94    0.57
  -2  -2   3   22.66    0.56
   1   2  -3    0.03    0.01
  -1  -2   3    0.05    0.02
  -1  -2   3    0.02    0.01
  -1  -2   3    0.00    0.02
  -1  -2   3    0.00    0.01
   0   2  -3    1.22    0.04
   0   2  -3    1.18    0.04
   0  -2   3    1.13    0.05
   0  -2   3    1.15    0.07
   0  -2   3    1.24    0.04
  -1   2  -3   15.71    0.39
  -1   2  -3   15.42    0.47
   1  -2   3   16.19    0.48
   1  -2   3   15.90    0.42
   1  -2   3   15.73    0.40
  -2   2  -3   10.89    0.34
  -2   2  -3   11.02    0.28
  -2   2  -3   10.84    0.27
   2  -2   3   10.78    0.28
   2  -2   3   10.79    0.34
  -3   2  -3    0.13    0.01
  -3   2  -3    0.09    0.03
  -3   2  -3    0.13    0.02
   3  -2   3    0.15    0.03
   3  -2   3    0.19    0.02
  -4   2  -3    0.01    0.03
  -4   2  -3    0.03    0.02
  -4   2  -3    0.04    0.01
   4  -2   3    0.09    0.02
   4  -2   3    0.05    0.03
  -5   2  -3    1.39    0.09
  -5   2  -3    1.58    0.07
  -5   2  -3    1.47    0.07
   5  -2   3    1.48    0.06
  -6   2  -3    4.34    0.19
  -6   2  -3    4.52    0.15
  -7   2  -3    0.03    0.03
  -7   2  -3    0.02    0.03
  -8   2  -3    0.09    0.04
  -9   2  -3    0.03    0.04
   9  -2   3    0.01    0.04
 -10   2  -3    0.09    0.05
  10  -2   3    0.10    0.06
 -11  -1   3    0.34    0.07
  10   1  -3    0.02    0.05
 -10  -1   3   -0.02    0.04
   9   1  -3    0.21    0.06
  -9  -1   3    0.16    0.05
   8   1  -3    0.06    0.04
  -8  -1   3    0.17    0.03
  -8  -1   3    0.12    0.04
  -7  -1   3    7.73    0.23
  -7  -1   3    7.49    0.25
  -7  -1   3    7.88    0.22
   6   1  -3    0.11    0.02
  -6  -1   3    0.13    0.03
  -6  -1   3    0.12    0.03
  -6  -1   3    0.33    0.04
  -6  -1   3    0.10    0.03
   5   1  -3    3.22    0.11
  -5  -1   3    3.18    0.11
  -5  -1   3    3.14    0.11
  -5  -1   3    3.16    0.12
  -5  -1   3    3.25    0.12
   4   1  -3    3.87    0.13
  -4  -1   3    3.67    0.13
  -4  -1   3    3.54    0.12
  -4  -1   3    3.76    0.12
  -4  -1   3    3.53    0.13
  -3  -1   3   13.40    0.35
  -3  -1   3   13.17    0.34
  -3  -1   3   12.88    0.34
  -3  -1   3   13.29    0.39
  -2  -1   3    1.24    0.05
  -2  -1   3    1.29    0.06
  -1  -1   3   25.05    0.62
  -1  -1   3   24.62    0.60
  -1  -1   3   24.64    0.70
  -1  -1   3   24.37    0.61
   0   1  -3   74.49    1.84
   0   1  -3   73.46    2.10
   0  -1   3   76.51    1.81
   0  -1   3   77.10    2.10
  -1   1  -3   76.50    1.85
  -1   1  -3   74.02    2.11
  -1   1  -3   75.70    1.85
   1  -1   3   76.66    2.11
   1  -1   3   75.72    1.82
  -2   1  -3    1.00    0.06
  -2   1  -3    0.98    0.04
  -2   1  -3    1.02    0.04
   2  -1   3    0.94    0.04
   2  -1   3    0.94    0.06
  -3   1  -3    0.33    0.02
  -3   1  -3    0.26    0.04
  -3   1  -3    0.31    0.03
   3  -1   3    0.29    0.04
   3  -1   3    0.30    0.02
  -4   1  -3    0.55    0.04
  -4   1  -3    0.51    0.05
  -4   1  -3    0.54    0.04
   4  -1   3    0.50    0.03
   4  -1   3    0.51    0.05
  -5   1  -3   35.94    0.86
  -5   1  -3   33.36    1.00
  -5   1  -3   32.84    0.86
   5  -1   3   34.51    0.83
  -6   1  -3    2.03    0.09
  -6   1  -3    2.19    0.12
  -7   1  -3    2.56    0.14
  -7   1  -3    2.68    0.11
  -8   1  -3    0.28    0.05
   8  -1   3    0.17    0.05
  -9   1  -3    0.00    0.03
   9  -1   3    0.03    0.04
 -10   1  -3    0.18    0.05
  10  -1   3    0.17    0.06
 -11   0   3    0.03    0.05
  10   0  -3   -0.04    0.04
 -10   0   3   -0.05    0.04
  -9   0   3    0.08    0.05
  -8   0   3    0.13    0.04
  -7   0   3    3.33    0.14
  -7   0   3    3.18    0.12
   6   0  -3    2.13    0.08
  -6   0   3    2.18    0.09
  -6   0   3    2.17    0.07
  -6   0   3    2.06    0.10
  -6   0   3    2.02    0.08
  -6   0   3    2.18    0.08
   5   0  -3    5.83    0.18
   5   0  -3    5.83    0.17
  -5   0   3    5.38    0.17
  -5   0   3    5.34    0.16
  -5   0   3    5.45    0.17
  -5   0   3    5.61    0.16
  -5   0   3    5.58    0.16
  -5   0   3    5.49    0.18
   4   0  -3   39.30    0.96
  -4   0   3   38.38    0.93
  -4   0   3   37.49    0.96
  -4   0   3   37.35    1.07
  -4   0   3   38.60    0.93
  -4   0   3   37.09    0.92
   3   0  -3    5.43    0.16
   3   0  -3    5.39    0.15
  -3   0   3    5.52    0.16
  -3   0   3    5.40    0.16
  -3   0   3    5.44    0.15
  -3   0   3    5.46    0.16
  -3   0   3    5.54    0.17
  -3   0   3    5.63    0.17
   2   0  -3    2.59    0.08
   2   0  -3    2.70    0.09
  -2   0   3    2.49    0.09
  -2   0   3    2.54    0.08
  -2   0   3    2.62    0.09
  -2   0   3    2.60    0.09
   1   0  -3   13.20    0.33
   1   0  -3   13.25    0.38
   1   0  -3   13.49    0.35
  -1   0   3   13.26    0.34
  -1   0   3   13.28    0.33
  -1   0   3   12.87    0.38
  -1   0   3   12.99    0.34
   0   0  -3   28.83    0.70
   0   0  -3   29.07    0.83
   0   0  -3   30.13    0.76
   0   0  -3   28.59    0.73
   0   0   3   29.34    0.83
   0   0   3   29.25    0.76
   0   0   3   29.71    0.73
   0   0   3   28.98    0.72
  -1   0  -3   25.97    0.66
  -1   0  -3   26.37    0.68
  -1   0  -3   25.52    0.75
  -1   0  -3   26.36    0.63
   1   0   3   27.00    0.65
   1   0   3   26.32    0.75
   1   0   3   26.20    0.68
   1   0   3   26.09    0.65
  -2   0  -3   20.10    0.52
  -2   0  -3   21.08    0.50
  -2   0  -3   20.55    0.61
   2   0   3   20.47    0.51
   2   0   3   21.00    0.61
   2   0   3   20.91    0.55
  -3   0  -3    3.48    0.11
  -3   0  -3    3.54    0.14
   3   0   3    3.75    0.10
   3   0   3    3.49    0.14
   3   0   3    3.75    0.11
   3   0   3    3.56    0.12
  -4   0  -3  125.01    3.47
  -4   0  -3  120.99    3.04
   4   0   3  123.64    3.20
   4   0   3  125.82    3.47
   4   0   3  127.27    2.98
  -5   0  -3    0.27    0.03
  -5   0  -3    0.25    0.02
  -5   0  -3    0.28    0.05
   5   0   3    0.26    0.02
   5   0   3    0.22    0.05
   5   0   3    0.22    0.02
   5   0   3    0.23    0.04
  -6   0  -3    6.09    0.23
  -6   0  -3    5.98    0.19
   6   0   3    5.58    0.21
  -7   0  -3    0.39    0.06
  -7   0  -3    0.38    0.05
   7   0   3    0.35    0.05
  -8   0  -3    1.00    0.08
  -8   0  -3    1.05    0.09
   8   0   3    0.86    0.08
  -9   0  -3    2.33    0.12
   9   0   3    2.08    0.13
 -10   0  -3    0.03    0.04
  10   0   3    0.01    0.04
 -11   0  -3    0.01    0.05
 -10   1   3    0.09    0.05
  -9   1   3    0.04    0.04
  -8   1   3    0.75    0.07
  -7   1   3    1.45    0.09
  -6   1   3    4.42    0.17
  -6   1   3    4.95    0.16
  -6   1   3    4.80    0.14
   5  -1  -3    0.11    0.03
  -5   1   3    0.17    0.03
  -5   1   3    0.17    0.03
  -5   1   3    0.19    0.03
   4  -1  -3  145.49    3.37
  -4   1   3  142.39    3.41
  -4   1   3  139.97    3.48
  -4   1   3  142.23    3.39
  -4   1   3  142.15    3.37
  -4   1   3  141.99    3.38
   3  -1  -3   22.92    0.56
  -3   1   3   22.89    0.57
  -3   1   3   22.34    0.55
  -3   1   3   22.27    0.58
  -3   1   3   22.73    0.57
  -3   1   3   23.53    0.55
   2  -1  -3    5.71    0.16
   2  -1  -3    5.59    0.17
   2  -1  -3    5.80    0.16
  -2   1   3    5.83    0.17
  -2   1   3    5.71    0.17
  -2   1   3    5.68    0.17
  -2   1   3    5.74    0.15
  -2   1   3    5.54    0.17
   1  -1  -3  108.27    3.00
   1  -1  -3  107.67    2.62
   1  -1  -3  104.36    2.54
  -1   1   3  108.03    2.62
  -1   1   3  106.25    2.54
  -1   1   3  107.93    2.58
  -1   1   3  109.66    3.00
  -1   1   3  109.15    2.57
   0  -1  -3  104.21    2.51
   0  -1  -3  109.89    2.72
   0  -1  -3  104.20    2.59
   0  -1  -3  104.52    2.95
   0   1   3  106.64    2.53
   0   1   3  107.67    2.51
   0   1   3  103.67    2.59
   0   1   3  109.06    2.95
   0   1   3  106.99    2.73
  -1  -1  -3   31.74    0.78
  -1  -1  -3   29.85    0.72
  -1  -1  -3   29.21    0.85
  -1  -1  -3   29.20    0.75
   1   1   3   29.60    0.73
   1   1   3   31.00    0.86
   1   1   3   29.72    0.78
   1   1   3   29.72    0.75
   1   1   3   30.09    0.74
  -2  -1  -3    2.03    0.07
  -2  -1  -3    2.07    0.09
  -2  -1  -3    2.24    0.08
  -2  -1  -3    2.04    0.07
   2   1   3    2.13    0.07
   2   1   3    2.15    0.09
   2   1   3    2.08    0.07
   2   1   3    2.14    0.07
   2   1   3    2.15    0.08
  -3  -1  -3    2.10    0.10
  -3  -1  -3    2.04    0.08
  -3  -1  -3    2.21    0.07
   3   1   3    2.12    0.08
   3   1   3    2.17    0.07
   3   1   3    2.21    0.07
   3   1   3    2.14    0.10
   3   1   3    2.19    0.07
  -4  -1  -3   15.14    0.38
  -4  -1  -3   14.73    0.41
  -4  -1  -3   15.12    0.47
   4   1   3   15.66    0.40
   4   1   3   15.69    0.37
   4   1   3   16.12    0.47
   4   1   3   15.02    0.38
   4   1   3   15.20    0.43
  -5  -1  -3   -0.02    0.02
  -5  -1  -3   -0.02    0.02
  -5  -1  -3    0.00    0.02
   5   1   3    0.02    0.03
   5   1   3   -0.01    0.01
   5   1   3    0.01    0.02
  -6  -1  -3    2.51    0.11
  -6  -1  -3    2.51    0.13
  -6  -1  -3    2.65    0.08
  -6  -1  -3    2.76    0.08
   6   1   3    2.85    0.12
  -7  -1  -3    1.46    0.10
  -7  -1  -3    1.43    0.08
   7   1   3    1.53    0.09
  -8  -1  -3    1.52    0.09
  -8  -1  -3    1.49    0.11
   8   1   3    1.60    0.11
  -9  -1  -3    0.54    0.08
  -9  -1  -3    0.58    0.07
   9   1   3    0.61    0.08
 -10  -1  -3    0.66    0.07
  10   1   3    0.81    0.09
 -11  -1  -3    0.07    0.05
  11   1   3    0.12    0.06
 -10   2   3    0.27    0.07
  -9   2   3    0.57    0.07
  -8   2   3    0.14    0.05
  -7   2   3    0.07    0.04
  -6   2   3    0.11    0.03
  -6   2   3    0.08    0.03
  -5   2   3    4.35    0.15
  -5   2   3    4.64    0.15
  -5   2   3    4.54    0.14
   4  -2  -3    6.40    0.18
  -4   2   3    6.16    0.19
  -4   2   3    6.31    0.19
  -4   2   3    6.48    0.19
   3  -2  -3    7.05    0.19
  -3   2   3    7.04    0.21
  -3   2   3    7.33    0.21
  -3   2   3    7.35    0.20
  -3   2   3    6.86    0.20
   2  -2  -3   81.76    2.35
   2  -2  -3   83.64    1.98
  -2   2   3   84.84    2.35
  -2   2   3   83.27    2.05
  -2   2   3   83.57    2.01
  -2   2   3   84.43    2.05
  -2   2   3   83.45    2.01
   1  -2  -3   53.97    1.50
   1  -2  -3   53.97    1.28
  -1   2   3   54.15    1.30
  -1   2   3   51.83    1.32
  -1   2   3   53.95    1.28
  -1   2   3   54.43    1.28
  -1   2   3   53.91    1.40
  -1   2   3   53.75    1.50
  -1   2   3   52.84    1.30
   0  -2  -3   10.64    0.26
   0  -2  -3   10.48    0.31
   0  -2  -3   10.47    0.27
   0   2   3   10.43    0.28
   0   2   3   10.39    0.26
   0   2   3   10.21    0.27
   0   2   3    9.92    0.27
   0   2   3   10.08    0.29
   0   2   3   10.37    0.31
  -1  -2  -3   38.71    0.92
  -1  -2  -3   38.33    0.95
  -1  -2  -3   38.19    1.09
   1   2   3   37.74    0.94
   1   2   3   39.94    1.09
   1   2   3   38.20    0.94
   1   2   3   38.56    0.95
   1   2   3   38.49    1.01
  -2  -2  -3   14.34    0.44
   2   2   3   14.51    0.37
   2   2   3   14.73    0.44
   2   2   3   14.49    0.40
   2   2   3   14.42    0.37
   2   2   3   14.25    0.36
  -3  -2  -3    8.84    0.25
  -3  -2  -3    8.56    0.29
  -3  -2  -3    9.09    0.24
   3   2   3    8.70    0.24
   3   2   3    9.11    0.29
   3   2   3    8.97    0.24
   3   2   3    9.14    0.23
   3   2   3    9.06    0.26
  -4  -2  -3   12.97    0.41
  -4  -2  -3   13.05    0.34
   4   2   3   13.10    0.33
   4   2   3   13.08    0.38
   4   2   3   13.04    0.34
   4   2   3   13.63    0.41
   4   2   3   13.04    0.35
  -5  -2  -3    0.24    0.04
  -5  -2  -3    0.16    0.03
  -5  -2  -3    0.17    0.03
   5   2   3    0.15    0.03
   5   2   3    0.19    0.02
   5   2   3    0.16    0.02
   5   2   3    0.17    0.02
  -6  -2  -3    5.71    0.23
  -6  -2  -3    6.00    0.19
  -6  -2  -3    5.87    0.17
   6   2   3    5.98    0.16
   6   2   3    5.86    0.21
  -7  -2  -3    0.39    0.04
  -7  -2  -3    0.39    0.06
  -7  -2  -3    0.39    0.04
   7   2   3    0.37    0.05
  -8  -2  -3    0.65    0.08
  -8  -2  -3    0.56    0.06
  -8  -2  -3    0.43    0.04
   8   2   3    0.59    0.07
  -9  -2  -3    3.31    0.15
  -9  -2  -3    3.49    0.18
   9   2   3    3.50    0.17
 -10  -2  -3    0.68    0.08
  10   2   3    0.80    0.09
 -11  -2  -3   -0.03    0.04
  11   2   3    0.06    0.06
  -9   3   3    0.51    0.07
  -8   3   3    0.13    0.05
  -7   3   3   -0.03    0.03
  -6   3   3   -0.01    0.03
  -6   3   3    0.02    0.02
  -5   3   3    0.02    0.02
  -5   3   3    0.00    0.02
  -5   3   3    0.08    0.03
  -4   3   3    4.80    0.15
  -4   3   3    4.95    0.16
  -4   3   3    4.69    0.16
   3  -3  -3   16.86    0.48
   3  -3  -3   16.86    0.48
  -3   3   3   16.87    0.44
  -3   3   3   16.69    0.44
  -3   3   3   16.66    0.44
  -3   3   3   17.45    0.44
   2  -3  -3   76.23    2.17
  -2   3   3   78.29    1.92
  -2   3   3   80.40    1.92
  -2   3   3   77.33    1.88
  -2   3   3   76.44    1.89
  -2   3   3   80.62    2.17
   1  -3  -3    0.57    0.04
  -1   3   3    0.57    0.04
  -1   3   3    0.53    0.05
  -1   3   3    0.63    0.04
  -1   3   3    0.50    0.04
  -1   3   3    0.64    0.04
  -1   3   3    0.57    0.04
   0  -3  -3    1.56    0.07
   0  -3  -3    1.58    0.06
   0   3   3    1.55    0.07
   0   3   3    1.59    0.06
   0   3   3    1.54    0.07
   0   3   3    1.45    0.07
   0   3   3    1.47    0.06
   0   3   3    1.49    0.07
  -1  -3  -3    9.71    0.25
  -1  -3  -3    9.55    0.30
  -1  -3  -3    9.91    0.26
   1   3   3   10.07    0.24
   1   3   3    9.49    0.26
   1   3   3    9.90    0.24
   1   3   3    9.51    0.29
   1   3   3   10.22    0.31
   1   3   3    9.72    0.27
   1   3   3    9.54    0.26
  -2  -3  -3   27.34    0.66
  -2  -3  -3   26.69    0.78
  -2  -3  -3   26.86    0.68
   2   3   3   27.09    0.67
   2   3   3   26.50    0.68
   2   3   3   26.61    0.72
   2   3   3   25.74    0.66
   2   3   3   28.68    0.79
  -3  -3  -3    1.04    0.05
  -3  -3  -3    1.00    0.07
  -3  -3  -3    1.06    0.05
   3   3   3    1.04    0.05
   3   3   3    1.07    0.06
   3   3   3    1.03    0.05
   3   3   3    1.10    0.07
   3   3   3    1.02    0.05
  -4  -3  -3    2.44    0.09
  -4  -3  -3    2.51    0.12
   4   3   3    2.68    0.12
   4   3   3    2.43    0.09
   4   3   3    2.52    0.08
   4   3   3    2.51    0.11
   4   3   3    2.55    0.09
  -5  -3  -3    4.06    0.14
  -5  -3  -3    4.00    0.13
  -5  -3  -3    4.00    0.17
   5   3   3    4.16    0.12
   5   3   3    3.99    0.15
   5   3   3    3.95    0.13
   5   3   3    4.12    0.12
  -6  -3  -3    0.31    0.06
  -6  -3  -3    0.38    0.04
  -6  -3  -3    0.34    0.04
   6   3   3    0.42    0.05
   6   3   3    0.41    0.03
   6   3   3    0.32    0.03
   6   3   3    0.34    0.03
  -7  -3  -3    0.04    0.03
  -7  -3  -3    0.04    0.03
  -7  -3  -3    0.01    0.04
   7   3   3    0.02    0.01
   7   3   3    0.05    0.03
  -8  -3  -3    4.52    0.21
  -8  -3  -3    4.18    0.15
  -8  -3  -3    4.34    0.17
   8   3   3    4.64    0.19
  -9  -3  -3    5.01    0.23
  -9  -3  -3    5.25    0.17
  -9  -3  -3    5.57    0.21
   9   3   3    5.34    0.22
 -10  -3  -3    0.23    0.06
 -10  -3  -3    0.18    0.03
  10   3   3    0.26    0.07
 -11  -3  -3    1.45    0.11
  11   3   3    1.34    0.12
  -9   4   3    0.03    0.05
  -8   4   3    0.17    0.05
  -7   4   3    0.53    0.06
  -6   4   3    0.75    0.06
  -6   4   3    0.70    0.06
  -5   4   3    0.31    0.04
  -5   4   3    0.29    0.04
  -5   4   3    0.25    0.04
  -4   4   3    0.51    0.04
  -4   4   3    0.44    0.05
  -4   4   3    0.58    0.05
   3  -4  -3    4.79    0.16
   3  -4  -3    4.92    0.16
  -3   4   3    4.88    0.15
  -3   4   3    4.77    0.16
  -3   4   3    4.74    0.16
  -3   4   3    4.86    0.15
   2  -4  -3    0.71    0.05
  -2   4   3    0.78    0.05
  -2   4   3    0.80    0.05
  -2   4   3    0.78    0.05
  -2   4   3    0.77    0.05
  -2   4   3    0.78    0.05
   1  -4  -3    4.58    0.16
  -1   4   3    4.58    0.15
  -1   4   3    4.54    0.17
  -1   4   3    4.64    0.15
  -1   4   3    4.35    0.14
  -1   4   3    4.82    0.14
  -1   4   3    4.70    0.16
   0  -4  -3    3.04    0.12
   0   4   3    3.39    0.12
   0   4   3    3.04    0.10
   0   4   3    3.29    0.11
   0   4   3    2.85    0.12
   0   4   3    3.11    0.11
   0   4   3    3.18    0.11
  -1  -4  -3   39.16    1.14
  -1  -4  -3   41.21    0.96
   1   4   3   39.50    0.99
   1   4   3   41.73    1.14
   1   4   3   40.57    0.99
   1   4   3   40.01    1.00
   1   4   3   38.66    1.07
  -2  -4  -3   91.08    2.63
  -2  -4  -3   95.42    2.24
   2   4   3   92.11    2.30
   2   4   3   92.93    2.26
   2   4   3   94.03    2.44
   2   4   3   96.07    2.23
   2   4   3   97.52    2.63
   2   4   3   94.82    2.27
   2   4   3   93.78    2.23
  -3  -4  -3   14.36    0.37
  -3  -4  -3   14.27    0.45
  -3  -4  -3   14.65    0.38
   3   4   3   14.27    0.38
   3   4   3   14.34    0.42
   3   4   3   13.74    0.37
   3   4   3   14.45    0.38
   3   4   3   15.38    0.45
  -4  -4  -3    0.89    0.05
  -4  -4  -3    0.91    0.06
  -4  -4  -3    0.85    0.07
   4   4   3    0.86    0.05
   4   4   3    0.86    0.06
   4   4   3    0.72    0.05
  -5  -4  -3    8.60    0.24
  -5  -4  -3    8.57    0.25
  -5  -4  -3    8.23    0.30
   5   4   3    8.43    0.23
   5   4   3    8.53    0.25
   5   4   3    8.43    0.27
   5   4   3    8.49    0.24
  -6  -4  -3    1.80    0.09
  -6  -4  -3    1.80    0.09
  -6  -4  -3    1.70    0.11
   6   4   3    1.74    0.08
   6   4   3    1.88    0.10
   6   4   3    1.79    0.07
   6   4   3    1.81    0.07
  -7  -4  -3    0.56    0.07
  -7  -4  -3    0.54    0.06
  -7  -4  -3    0.53    0.05
   7   4   3    0.46    0.04
   7   4   3    0.61    0.07
  -8  -4  -3    5.41    0.19
  -8  -4  -3    5.91    0.21
  -8  -4  -3    6.10    0.25
   8   4   3    5.72    0.23
  -9  -4  -3    1.75    0.09
  -9  -4  -3    1.86    0.13
  -9  -4  -3    1.57    0.11
   9   4   3    1.72    0.12
 -10  -4  -3    0.27    0.07
 -10  -4  -3    0.27    0.06
 -10  -4  -3    0.28    0.05
  10   4   3    0.34    0.07
 -11  -4  -3    0.08    0.04
  11   4   3    0.06    0.06
  -8   5   3    0.02    0.04
  -7   5   3    0.98    0.08
  -6   5   3    0.57    0.06
  -5   5   3    1.01    0.07
  -5   5   3    0.93    0.06
  -5   5   3    0.84    0.06
  -4   5   3    0.13    0.03
  -4   5   3    0.13    0.04
  -4   5   3    0.20    0.04
   3  -5  -3    0.51    0.04
  -3   5   3    0.60    0.05
  -3   5   3    0.47    0.05
  -3   5   3    0.48    0.05
   2  -5  -3    0.80    0.05
  -2   5   3    0.80    0.05
  -2   5   3    0.88    0.05
  -2   5   3    0.91    0.06
  -2   5   3    0.89    0.06
   1  -5  -3    0.30    0.04
  -1   5   3    0.30    0.03
  -1   5   3    0.32    0.04
  -1   5   3    0.27    0.03
  -1   5   3    0.26    0.05
  -1   5   3    0.30    0.04
  -1   5   3    0.28    0.04
   0  -5  -3    4.84    0.18
   0   5   3    4.87    0.16
   0   5   3    4.78    0.15
   0   5   3    4.92    0.16
   0   5   3    4.77    0.18
   0   5   3    5.09    0.18
   0   5   3    5.08    0.15
  -1  -5  -3   40.90    1.20
   1   5   3   44.00    1.05
   1   5   3   41.16    1.13
   1   5   3   40.79    1.04
   1   5   3   43.44    1.20
   1   5   3   41.06    1.04
   1   5   3   41.86    1.04
  -2  -5  -3   16.96    0.52
  -2  -5  -3   17.53    0.43
   2   5   3   16.73    0.49
   2   5   3   17.07    0.45
   2   5   3   16.64    0.45
   2   5   3   17.07    0.45
  -3  -5  -3    1.76    0.07
  -3  -5  -3    1.53    0.09
   3   5   3    1.67    0.09
   3   5   3    1.71    0.08
   3   5   3    1.58    0.07
   3   5   3    1.69    0.06
   3   5   3    1.67    0.06
   3   5   3    1.55    0.08
  -4  -5  -3    2.66    0.10
  -4  -5  -3    2.70    0.11
  -4  -5  -3    2.55    0.13
   4   5   3    2.63    0.10
   4   5   3    2.87    0.10
   4   5   3    2.69    0.10
   4   5   3    2.82    0.12
  -5  -5  -3    3.30    0.12
  -5  -5  -3    3.35    0.13
  -5  -5  -3    3.29    0.16
   5   5   3    3.14    0.14
   5   5   3    3.45    0.12
   5   5   3    3.29    0.11
   5   5   3    3.11    0.12
  -6  -5  -3    8.47    0.32
  -6  -5  -3    8.30    0.25
  -6  -5  -3    8.72    0.26
   6   5   3    8.49    0.26
   6   5   3    8.56    0.24
   6   5   3    8.62    0.25
   6   5   3    8.26    0.28
  -7  -5  -3    0.62    0.06
  -7  -5  -3    0.66    0.07
  -7  -5  -3    0.71    0.08
   7   5   3    0.60    0.05
   7   5   3    0.74    0.05
   7   5   3    0.68    0.07
   7   5   3    0.65    0.06
  -8  -5  -3    1.65    0.13
  -8  -5  -3    1.44    0.10
  -8  -5  -3    1.47    0.10
   8   5   3    1.61    0.12
  -9  -5  -3    0.05    0.06
  -9  -5  -3    0.05    0.04
   9   5   3   -0.04    0.04
 -10  -5  -3    3.34    0.20
 -10  -5  -3    2.88    0.13
  10   5   3    3.30    0.18
 -11  -5  -3    0.60    0.06
  11   5   3    0.52    0.09
  -7   6   3    0.10    0.04
  -6   6   3    1.41    0.09
  -5   6   3   -0.05    0.03
  -5   6   3    0.04    0.03
  -4   6   3    0.96    0.07
  -4   6   3    0.94    0.08
  -4   6   3    0.95    0.06
  -3   6   3    0.01    0.03
  -3   6   3    0.00    0.03
  -3   6   3    0.00    0.02
   2  -6  -3    0.05    0.03
  -2   6   3    0.05    0.03
  -2   6   3    0.00    0.02
  -2   6   3    0.04    0.03
   1  -6  -3    1.75    0.09
  -1   6   3    1.92    0.09
  -1   6   3    1.82    0.11
  -1   6   3    1.68    0.07
  -1   6   3    1.93    0.10
  -1   6   3    1.70    0.09
   0  -6  -3    0.30    0.04
   0   6   3    0.24    0.05
   0   6   3    0.29    0.03
   0   6   3    0.32    0.04
   0   6   3    0.28    0.03
   0   6   3    0.35    0.04
  -1  -6  -3    2.03    0.11
   1   6   3    2.17    0.10
   1   6   3    2.09    0.10
   1   6   3    2.08    0.08
   1   6   3    1.97    0.11
   1   6   3    2.22    0.09
  -2  -6  -3   29.09    0.88
  -2  -6  -3   30.76    0.73
   2   6   3   29.84    0.75
   2   6   3   29.24    0.75
   2   6   3   29.21    0.82
  -3  -6  -3   27.81    0.67
  -3  -6  -3   26.12    0.81
   3   6   3   26.90    0.69
   3   6   3   26.19    0.75
   3   6   3   27.56    0.69
   3   6   3   26.51    0.69
  -4  -6  -3    0.01    0.03
  -4  -6  -3    0.08    0.03
   4   6   3   -0.01    0.02
   4   6   3   -0.03    0.02
   4   6   3   -0.01    0.02
   4   6   3    0.00    0.03
   4   6   3   -0.01    0.02
  -5  -6  -3    0.31    0.06
  -5  -6  -3    0.27    0.04
   5   6   3    0.24    0.04
   5   6   3    0.26    0.04
   5   6   3    0.30    0.04
   5   6   3    0.20    0.05
  -6  -6  -3    1.20    0.10
  -6  -6  -3    1.13    0.08
   6   6   3    1.17    0.07
   6   6   3    1.04    0.08
   6   6   3    0.98    0.07
   6   6   3    1.05    0.07
  -7  -6  -3    0.99    0.10
  -7  -6  -3    0.75    0.07
   7   6   3    0.82    0.06
   7   6   3    0.87    0.07
   7   6   3    0.82    0.08
   7   6   3    0.90    0.06
  -8  -6  -3    0.36    0.07
  -8  -6  -3    0.35    0.06
   8   6   3    0.36    0.04
   8   6   3    0.39    0.06
  -9  -6  -3   -0.04    0.05
  -9  -6  -3    0.02    0.04
   9   6   3   -0.08    0.04
 -10  -6  -3    0.25    0.05
  10   6   3    0.24    0.07
 -11  -6  -3    0.12    0.05
  11   6   3    0.02    0.05
  -6   7   3    0.80    0.07
  -5   7   3    0.30    0.05
  -5   7   3    0.34    0.06
  -4   7   3    0.52    0.06
  -4   7   3    0.60    0.05
  -4   7   3    0.62    0.07
  -3   7   3    0.15    0.04
  -3   7   3    0.12    0.04
  -3   7   3    0.12    0.03
   2  -7  -3    0.49    0.05
  -2   7   3    0.54    0.06
  -2   7   3    0.41    0.06
  -2   7   3    0.48    0.04
   1  -7  -3    0.49    0.06
  -1   7   3    0.51    0.07
  -1   7   3    0.48    0.05
  -1   7   3    0.54    0.06
  -1   7   3    0.55    0.05
   0  -7  -3    0.09    0.04
   0   7   3    0.10    0.04
   0   7   3    0.06    0.02
   0   7   3    0.14    0.04
   0   7   3    0.10    0.04
  -1  -7  -3    0.02    0.03
   1   7   3    0.06    0.02
   1   7   3    0.04    0.03
   1   7   3    0.05    0.03
   1   7   3    0.09    0.04
  -2  -7  -3    0.10    0.04
   2   7   3    0.09    0.03
   2   7   3    0.09    0.03
   2   7   3    0.15    0.05
   2   7   3    0.11    0.03
  -3  -7  -3    1.92    0.12
   3   7   3    1.62    0.11
   3   7   3    1.93    0.09
   3   7   3    1.94    0.10
   3   7   3    1.82    0.09
  -4  -7  -3    0.02    0.03
  -4  -7  -3    0.04    0.04
   4   7   3    0.00    0.02
   4   7   3   -0.01    0.02
   4   7   3   -0.04    0.03
   4   7   3   -0.02    0.02
  -5  -7  -3    1.38    0.11
  -5  -7  -3    1.60    0.09
   5   7   3    1.50    0.08
   5   7   3    1.66    0.09
   5   7   3    1.50    0.10
   5   7   3    1.55    0.06
   5   7   3    1.50    0.09
  -6  -7  -3    4.72    0.17
  -6  -7  -3    4.56    0.22
   6   7   3    4.24    0.19
   6   7   3    4.62    0.16
   6   7   3    4.59    0.17
   6   7   3    4.38    0.16
  -7  -7  -3    1.71    0.13
  -7  -7  -3    1.65    0.10
   7   7   3    1.62    0.11
   7   7   3    1.72    0.09
   7   7   3    1.50    0.09
   7   7   3    1.52    0.09
  -8  -7  -3    0.19    0.05
  -8  -7  -3    0.27    0.07
   8   7   3    0.04    0.03
   8   7   3    0.10    0.05
   8   7   3    0.21    0.04
  -9  -7  -3    1.33    0.10
   9   7   3    1.36    0.12
 -10  -7  -3    0.22    0.05
  10   7   3    0.17    0.07
 -11  -7  -3    0.01    0.05
  -5   8   3    0.02    0.03
  -4   8   3    0.03    0.03
  -4   8   3   -0.03    0.04
  -3   8   3    0.03    0.03
  -3   8   3    0.03    0.04
  -3   8   3    0.04    0.04
  -2   8   3    1.79    0.09
  -2   8   3    1.96    0.11
  -2   8   3    1.70    0.11
   1  -8  -3    2.38    0.13
  -1   8   3    2.31    0.10
  -1   8   3    2.23    0.12
  -1   8   3    2.36    0.12
  -1   8   3    2.40    0.14
   0  -8  -3    0.00    0.03
   0   8   3   -0.01    0.02
   0   8   3   -0.05    0.03
   0   8   3    0.01    0.04
   0   8   3   -0.05    0.03
  -1  -8  -3    0.41    0.06
   1   8   3    0.41    0.05
   1   8   3    0.47    0.04
   1   8   3    0.58    0.08
   1   8   3    0.38    0.05
  -2  -8  -3    0.34    0.06
   2   8   3    0.31    0.05
   2   8   3    0.36    0.05
   2   8   3    0.44    0.07
   2   8   3    0.37    0.04
  -3  -8  -3    0.53    0.07
   3   8   3    0.61    0.07
   3   8   3    0.54    0.06
   3   8   3    0.55    0.06
   3   8   3    0.58    0.05
  -4  -8  -3    0.06    0.05
   4   8   3    0.02    0.04
   4   8   3    0.03    0.03
   4   8   3    0.05    0.03
   4   8   3    0.10    0.04
  -5  -8  -3    1.31    0.11
   5   8   3    1.19    0.08
   5   8   3    1.24    0.10
   5   8   3    1.18    0.08
   5   8   3    1.29    0.08
  -6  -8  -3    4.21    0.16
  -6  -8  -3    3.72    0.20
   6   8   3    3.96    0.16
   6   8   3    4.19    0.19
   6   8   3    4.21    0.16
   6   8   3    4.10    0.16
   6   8   3    4.19    0.12
  -7  -8  -3    0.45    0.06
  -7  -8  -3    0.52    0.08
   7   8   3    0.48    0.05
   7   8   3    0.44    0.05
   7   8   3    0.45    0.07
   7   8   3    0.37    0.05
  -8  -8  -3    0.02    0.04
   8   8   3    0.06    0.03
   8   8   3    0.06    0.05
   8   8   3   -0.02    0.04
  -9  -8  -3    0.03    0.05
   9   8   3   -0.06    0.04
 -10  -8  -3    0.09    0.05
  10   8   3    0.08    0.06
 -11  -8  -3    0.17    0.06
  -4   9   3    0.24    0.05
  -4   9   3    0.24    0.06
  -3   9   3    0.39    0.05
  -3   9   3    0.33    0.07
  -3   9   3    0.48    0.07
  -2   9   3    0.01    0.03
  -2   9   3    0.00    0.04
  -2   9   3    0.03    0.05
  -1   9   3    1.10    0.09
  -1   9   3    1.09    0.07
  -1   9   3    1.24    0.10
  -1   9   3    1.35    0.12
   0  -9  -3   -0.03    0.04
   0   9   3   -0.04    0.04
   0   9   3    0.03    0.03
   0   9   3    0.06    0.05
   0   9   3    0.01    0.04
  -1  -9  -3    0.23    0.06
   1   9   3    0.17    0.06
   1   9   3    0.23    0.05
   1   9   3    0.24    0.05
   1   9   3    0.27    0.04
  -2  -9  -3    1.06    0.10
   2   9   3    1.04    0.07
   2   9   3    1.01    0.08
   2   9   3    1.16    0.10
   2   9   3    1.03    0.08
  -3  -9  -3    1.98    0.13
   3   9   3    1.62    0.09
   3   9   3    1.78    0.10
   3   9   3    1.89    0.13
   3   9   3    1.70    0.10
  -4  -9  -3    0.58    0.08
   4   9   3    0.58    0.06
   4   9   3    0.57    0.06
   4   9   3    0.48    0.07
   4   9   3    0.53    0.05
  -5  -9  -3    1.30    0.12
   5   9   3    1.42    0.09
   5   9   3    1.31    0.08
   5   9   3    1.42    0.09
   5   9   3    1.37    0.11
   6   9   3    0.69    0.07
   6   9   3    0.99    0.10
   6   9   3    0.76    0.07
   6   9   3    0.71    0.07
   7   9   3    0.57    0.06
   7   9   3    0.59    0.08
   7   9   3    0.49    0.06
   7   9   3    0.61    0.07
  -8  -9  -3   -0.01    0.04
   8   9   3    0.13    0.06
   8   9   3    0.05    0.04
   8   9   3    0.07    0.04
  -9  -9  -3    0.09    0.05
   9   9   3    0.02    0.05
 -10  -9  -3    0.00    0.05
  -3  10   3    0.55    0.06
  -3  10   3    0.72    0.09
  -3  10   3    0.55    0.08
  -2  10   3    0.63    0.08
  -2  10   3    0.60    0.06
  -2  10   3    0.67    0.08
  -1  10   3    0.02    0.05
  -1  10   3    0.01    0.03
  -1  10   3    0.01    0.05
  -1  10   3    0.03    0.06
   0  10   3    0.45    0.07
   0  10   3    0.45    0.07
   0  10   3    0.50    0.05
   0  10   3    0.41    0.08
  -1 -10  -3    2.63    0.16
   1  10   3    2.55    0.14
   1  10   3    2.36    0.11
   1  10   3    2.54    0.16
   1  10   3    2.55    0.14
  -2 -10  -3    0.03    0.05
   2  10   3   -0.01    0.03
   2  10   3    0.03    0.05
   2  10   3    0.04    0.04
   2  10   3   -0.01    0.03
   3  10   3    0.01    0.04
   3  10   3    0.04    0.04
   3  10   3   -0.02    0.04
   3  10   3    0.00    0.03
   4  10   3    0.75    0.07
   4  10   3    0.69    0.06
   4  10   3    0.69    0.09
   4  10   3    0.63    0.07
   5  10   3    0.24    0.05
   5  10   3    0.26    0.05
   5  10   3    0.26    0.06
   5  10   3    0.22    0.06
   6  10   3    0.09    0.04
   6  10   3    0.02    0.05
   6  10   3   -0.03    0.03
   6  10   3    0.06    0.04
   7  10   3    0.07    0.05
   7  10   3    0.00    0.04
   7  10   3    0.03    0.04
   7  10   3    0.01    0.04
   8  10   3    0.04    0.04
   8  10   3    0.03    0.04
   8  10   3   -0.02    0.05
  -9 -10  -3    0.05    0.05
   9  10   3    0.15    0.05
  -1  11   3    0.05    0.04
  -1  11   3    0.13    0.06
  -1  11   3    0.15    0.06
   0  11   3    0.15    0.06
   0  11   3    0.14    0.05
   0  11   3    0.03    0.06
   0  11   3    0.10    0.04
   1  11   3   -0.01    0.04
   1  11   3    0.04    0.06
   1  11   3    0.07    0.05
   1  11   3    0.04    0.03
   2  11   3    0.15    0.05
   2  11   3    0.19    0.06
   2  11   3    0.18    0.04
   2  11   3    0.09    0.06
   3  11   3    0.52    0.07
   3  11   3    0.43    0.07
   3  11   3    0.36    0.08
   3  11   3    0.40    0.05
   4  11   3   -0.01    0.04
   4  11   3    0.08    0.05
   4  11   3    0.04    0.04
   4  11   3    0.05    0.03
   5  11   3    0.06    0.05
   5  11   3    0.06    0.04
   5  11   3    0.05    0.05
   5  11   3    0.09    0.04
   6  11   3    0.40    0.08
   6  11   3    0.45    0.07
   6  11   3    0.36    0.06
   6  11   3    0.32    0.05
   7  11   3    0.45    0.07
   7  11   3    0.45    0.06
   7  11   3    0.52    0.09
   7  11   3    0.40    0.06
   8  11   3    0.03    0.04
   8  11   3    0.05    0.05
   2  12   3    0.24    0.06
   2  12   3    0.08    0.04
   2  12   3    0.10    0.05
   3  12   3    0.03    0.05
   3  12   3    0.07    0.05
   3  12   3    0.00    0.04
   4  12   3    0.43    0.06
   4  12   3    0.38    0.07
   4  12   3    0.50    0.07
   5  12   3   -0.03    0.04
   5  12   3    0.08    0.04
   5  12   3   -0.01    0.04
   6  12   3   -0.03    0.04
   6  12   3    0.01    0.04
   6  12   3   -0.02    0.04
  -7 -11   4    0.22    0.06
   6  11  -4   -0.03    0.04
  -6 -11   4    0.15    0.06
   5  11  -4    0.22    0.06
  -5 -11   4    0.13    0.06
   4  11  -4    1.03    0.10
  -4 -11   4    0.90    0.10
   3  11  -4    0.03    0.04
  -3 -11   4    0.00    0.05
   2  11  -4   -0.02    0.04
  -2 -11   4   -0.02    0.04
   1  11  -4    0.16    0.06
  -1 -11   4    0.32    0.07
   0  11  -4    0.02    0.05
   0 -11   4   -0.01    0.04
  -8 -10   4    0.08    0.05
  -7 -10   4    0.53    0.08
  -6 -10   4    0.53    0.08
   5  10  -4    0.09    0.05
  -5 -10   4    0.04    0.05
   4  10  -4    0.78    0.08
  -4 -10   4    0.61    0.08
   3  10  -4    0.53    0.07
  -3 -10   4    0.52    0.07
   2  10  -4    0.42    0.06
  -2 -10   4    0.47    0.07
   1  10  -4    0.38    0.06
  -1 -10   4    0.36    0.07
   0  10  -4   -0.06    0.03
   0 -10   4   -0.04    0.04
  -1  10  -4    0.02    0.04
   1 -10   4    0.04    0.05
  -2  10  -4    0.52    0.07
   2 -10   4    0.52    0.08
   9   9  -4    0.61    0.09
  -9  -9   4    0.40    0.07
   8   9  -4    0.09    0.05
  -8  -9   4    0.13    0.05
   7   9  -4    0.39    0.07
  -7  -9   4    0.40    0.07
   6   9  -4    0.58    0.07
  -6  -9   4    0.69    0.08
   5   9  -4    0.04    0.04
   5   9  -4    0.00    0.04
  -5  -9   4    0.03    0.04
   4   9  -4    0.05    0.04
   4   9  -4    0.04    0.04
  -4  -9   4   -0.02    0.04
   3   9  -4    1.79    0.11
   3   9  -4    1.92    0.11
  -3  -9   4    1.73    0.12
   2   9  -4   -0.03    0.03
   2   9  -4    0.09    0.04
  -2  -9   4   -0.01    0.03
   1   9  -4    0.01    0.04
   1   9  -4   -0.01    0.04
  -1  -9   4   -0.03    0.04
   0   9  -4    0.06    0.04
   0   9  -4    0.04    0.02
   0  -9   4    0.03    0.04
  -1   9  -4    0.10    0.04
   1  -9   4    0.12    0.05
  -2   9  -4    1.59    0.11
   2  -9   4    1.52    0.11
   3  -9   4    0.05    0.04
  10   8  -4    0.35    0.08
 -10  -8   4    0.25    0.06
   9   8  -4    0.47    0.08
  -9  -8   4    0.45    0.07
   8   8  -4    0.33    0.07
  -8  -8   4    0.40    0.06
  -8  -8   4    0.27    0.06
   7   8  -4    0.91    0.09
  -7  -8   4    0.76    0.08
   6   8  -4    7.55    0.28
  -6  -8   4    8.32    0.32
  -6  -8   4    7.52    0.27
   5   8  -4    6.70    0.25
   5   8  -4    6.89    0.24
  -5  -8   4    6.99    0.29
  -5  -8   4    7.25    0.25
   4   8  -4    4.13    0.17
   4   8  -4    4.07    0.17
  -4  -8   4    4.14    0.20
  -4  -8   4    4.32    0.18
   3   8  -4   -0.04    0.03
   3   8  -4    0.00    0.04
  -3  -8   4    0.00    0.04
  -3  -8   4    0.08    0.04
   2   8  -4    0.57    0.07
  -2  -8   4    0.82    0.08
  -2  -8   4    0.77    0.08
   1   8  -4    0.48    0.06
  -1  -8   4    0.48    0.06
  -1  -8   4    0.60    0.07
   0   8  -4    0.34    0.05
   0   8  -4    0.40    0.03
   0  -8   4    0.43    0.07
   0  -8   4    0.27    0.05
  -1   8  -4    0.11    0.04
  -1   8  -4    0.21    0.02
   1  -8   4    0.21    0.05
   1  -8   4    0.18    0.06
  -2   8  -4    0.79    0.07
   2  -8   4    0.91    0.09
   2  -8   4    0.96    0.08
  -3   8  -4    3.07    0.14
   3  -8   4    2.88    0.14
   3  -8   4    2.93    0.17
  -5   8  -4    0.61    0.04
  10   7  -4    0.03    0.05
 -10  -7   4    0.00    0.05
   9   7  -4    0.21    0.06
  -9  -7   4    0.23    0.06
  -9  -7   4    0.14    0.07
   8   7  -4    0.79    0.09
  -8  -7   4    0.81    0.08
  -8  -7   4    0.86    0.08
  -8  -7   4    0.73    0.09
   7   7  -4    2.45    0.13
  -7  -7   4    2.29    0.12
  -7  -7   4    2.51    0.15
  -7  -7   4    2.22    0.12
   6   7  -4    4.72    0.19
  -6  -7   4    4.66    0.22
  -6  -7   4    5.00    0.18
  -6  -7   4    4.90    0.19
   5   7  -4   25.16    0.72
  -5  -7   4   25.75    0.80
  -5  -7   4   26.10    0.69
   4   7  -4   -0.01    0.03
   4   7  -4    0.06    0.03
  -4  -7   4    0.03    0.04
  -4  -7   4    0.05    0.04
   3   7  -4   11.76    0.34
  -3  -7   4   11.03    0.39
  -3  -7   4   11.16    0.34
   2   7  -4    2.54    0.12
   2   7  -4    2.61    0.12
  -2  -7   4    2.87    0.13
  -2  -7   4    2.78    0.15
   1   7  -4    0.14    0.04
   1   7  -4    0.12    0.04
  -1  -7   4    0.09    0.04
  -1  -7   4    0.16    0.05
   0   7  -4    0.49    0.06
   0   7  -4    0.56    0.04
   0   7  -4    0.57    0.06
   0  -7   4    0.47    0.06
   0  -7   4    0.48    0.07
  -1   7  -4    1.48    0.05
  -1   7  -4    1.55    0.09
   1  -7   4    1.39    0.09
   1  -7   4    1.28    0.10
  -2   7  -4    0.75    0.06
   2  -7   4    0.78    0.08
   2  -7   4    0.66    0.07
  -3   7  -4    0.23    0.04
   3  -7   4    0.14    0.04
   3  -7   4    0.14    0.05
   4  -7   4    0.02    0.04
  -5   7  -4    2.20    0.08
  -6   7  -4    0.82    0.06
  11   6  -4    0.14    0.06
 -11  -6   4    0.14    0.06
  10   6  -4    0.02    0.05
 -10  -6   4   -0.05    0.04
   9   6  -4    0.04    0.05
  -9  -6   4   -0.05    0.04
   8   6  -4    2.20    0.13
  -8  -6   4    2.21    0.14
  -8  -6   4    2.38    0.12
  -8  -6   4    2.32    0.12
   7   6  -4   10.47    0.35
  -7  -6   4   11.33    0.39
  -7  -6   4   10.91    0.33
  -7  -6   4   10.95    0.33
   6   6  -4    0.75    0.07
  -6  -6   4    0.68    0.07
  -6  -6   4    0.70    0.07
  -6  -6   4    0.69    0.08
   5   6  -4    0.00    0.03
  -5  -6   4    0.05    0.04
  -5  -6   4    0.02    0.03
  -5  -6   4    0.00    0.03
   4   6  -4    0.02    0.03
  -4  -6   4    0.04    0.03
  -4  -6   4    0.20    0.04
  -4  -6   4    0.02    0.03
   3   6  -4    3.29    0.13
   3   6  -4    3.53    0.14
  -3  -6   4    3.74    0.17
  -3  -6   4    3.86    0.15
   2   6  -4    2.79    0.12
   2   6  -4    2.97    0.12
  -2  -6   4    3.09    0.15
  -2  -6   4    3.28    0.13
   1   6  -4    0.26    0.04
   1   6  -4    0.28    0.03
   1   6  -4    0.30    0.04
  -1  -6   4    0.34    0.05
  -1  -6   4    0.36    0.05
   0   6  -4    0.46    0.05
   0   6  -4    0.58    0.05
   0   6  -4    0.48    0.03
   0  -6   4    0.46    0.06
   0  -6   4    0.46    0.05
  -1   6  -4    1.86    0.09
  -1   6  -4    1.92    0.06
   1  -6   4    1.82    0.11
   1  -6   4    2.00    0.10
  -2   6  -4    1.96    0.10
   2  -6   4    1.84    0.10
   2  -6   4    1.89    0.12
   3  -6   4    0.03    0.03
   3  -6   4   -0.04    0.03
  -4   6  -4    0.16    0.02
   4  -6   4    0.20    0.04
  -5   6  -4   -0.03    0.02
  -6   6  -4    0.12    0.03
  -7   6  -4    0.01    0.03
  11   5  -4    0.06    0.06
 -11  -5   4    0.21    0.05
  10   5  -4    0.17    0.06
 -10  -5   4    0.20    0.05
   9   5  -4    0.18    0.06
  -9  -5   4    0.17    0.05
   8   5  -4    0.85    0.08
  -8  -5   4    0.98    0.09
  -8  -5   4    0.97    0.08
  -8  -5   4    1.07    0.08
   7   5  -4    1.91    0.12
  -7  -5   4    2.02    0.11
  -7  -5   4    2.17    0.13
  -7  -5   4    2.14    0.11
   6   5  -4    4.15    0.17
  -6  -5   4    4.24    0.18
  -6  -5   4    4.30    0.16
  -6  -5   4    4.38    0.16
   5   5  -4    8.10    0.26
  -5  -5   4    8.60    0.26
  -5  -5   4    8.52    0.25
  -5  -5   4    8.32    0.30
   4   5  -4    6.08    0.20
  -4  -5   4    6.02    0.20
  -4  -5   4    6.57    0.19
  -4  -5   4    6.04    0.23
   3   5  -4    0.14    0.03
  -3  -5   4    0.06    0.03
  -3  -5   4    0.10    0.03
  -3  -5   4    0.10    0.03
   2   5  -4   10.81    0.31
   2   5  -4   11.00    0.30
  -2  -5   4   10.59    0.31
  -2  -5   4   10.40    0.36
   1   5  -4    1.45    0.07
   1   5  -4    1.49    0.06
   1   5  -4    1.56    0.08
  -1  -5   4    1.40    0.09
  -1  -5   4    1.43    0.08
   0   5  -4    1.54    0.08
   0   5  -4    1.58    0.06
   0   5  -4    1.68    0.08
   0  -5   4    1.62    0.08
   0  -5   4    1.70    0.10
  -1   5  -4    7.61    0.20
  -1   5  -4    7.82    0.23
   1  -5   4    7.65    0.23
   2  -5   4    5.91    0.19
   3  -5   4    0.01    0.03
  -4   5  -4    0.54    0.04
  -4   5  -4    0.53    0.03
   4  -5   4    0.52    0.05
  -5   5  -4    0.40    0.04
  -6   5  -4    7.52    0.22
  -7   5  -4    2.10    0.10
  -8   5  -4   -0.02    0.03
  11   4  -4    0.00    0.05
 -11  -4   4    0.03    0.04
  10   4  -4    0.01    0.05
 -10  -4   4   -0.04    0.04
   9   4  -4    0.01    0.04
  -9  -4   4    0.06    0.04
   8   4  -4    0.59    0.07
  -8  -4   4    0.60    0.06
   7   4  -4    0.35    0.06
  -7  -4   4    0.40    0.05
  -7  -4   4    0.32    0.05
  -7  -4   4    0.35    0.05
   6   4  -4    0.91    0.07
  -6  -4   4    0.91    0.07
  -6  -4   4    0.73    0.06
  -6  -4   4    0.75    0.06
  -6  -4   4    0.98    0.07
   5   4  -4    0.01    0.02
  -5  -4   4    0.01    0.03
  -5  -4   4    0.06    0.03
  -5  -4   4    0.00    0.02
  -5  -4   4    0.00    0.03
   4   4  -4    5.20    0.17
  -4  -4   4    5.01    0.16
  -4  -4   4    4.98    0.17
  -4  -4   4    5.44    0.17
  -4  -4   4    5.18    0.19
   3   4  -4    1.07    0.06
  -3  -4   4    0.96    0.07
  -3  -4   4    0.98    0.06
  -3  -4   4    1.01    0.06
   2   4  -4   31.93    0.78
   2   4  -4   31.08    0.82
  -2  -4   4   31.71    0.75
  -2  -4   4   29.00    0.90
  -2  -4   4   31.37    0.79
   1   4  -4   28.68    0.76
   1   4  -4   29.25    0.73
  -1  -4   4   27.68    0.85
  -1  -4   4   29.18    0.74
  -1  -4   4   30.36    0.76
   0   4  -4   14.99    0.38
   0   4  -4   15.03    0.41
   0  -4   4   14.66    0.40
  -1   4  -4   12.42    0.31
   1  -4   4   12.45    0.34
  -2   4  -4   13.67    0.34
   2  -4   4   13.70    0.37
  -3   4  -4    2.83    0.08
  -3   4  -4    2.75    0.08
   3  -4   4    2.71    0.11
  -4   4  -4    0.15    0.02
  -4   4  -4    0.16    0.02
   4  -4   4    0.11    0.03
  -5   4  -4    0.31    0.06
  -5   4  -4    0.33    0.04
  -6   4  -4    0.59    0.05
  -6   4  -4    0.61    0.08
  -7   4  -4    7.38    0.23
  -8   4  -4    0.41    0.05
  -9   4  -4    0.88    0.08
  11   3  -4    0.01    0.05
 -11  -3   4   -0.02    0.04
  10   3  -4    0.48    0.08
 -10  -3   4    0.55    0.06
   9   3  -4    0.64    0.08
  -9  -3   4    0.66    0.08
  -9  -3   4    0.70    0.06
   8   3  -4    0.53    0.07
  -8  -3   4    0.58    0.07
  -8  -3   4    0.57    0.06
   7   3  -4   11.25    0.37
  -7  -3   4   11.98    0.38
  -7  -3   4   11.75    0.36
  -7  -3   4   11.60    0.33
  -7  -3   4   11.89    0.33
   6   3  -4    0.78    0.06
   6   3  -4    0.79    0.07
  -6  -3   4    0.69    0.06
  -6  -3   4    0.81    0.06
  -6  -3   4    0.76    0.06
  -6  -3   4    0.59    0.05
   5   3  -4    0.11    0.03
   5   3  -4    0.08    0.03
  -5  -3   4    0.12    0.03
  -5  -3   4    0.13    0.03
  -5  -3   4    0.12    0.03
  -5  -3   4    0.08    0.03
   4   3  -4    3.12    0.12
  -4  -3   4    3.05    0.12
  -4  -3   4    3.09    0.11
  -4  -3   4    3.26    0.12
  -4  -3   4    3.11    0.13
   3   3  -4    9.56    0.27
  -3  -3   4    9.50    0.27
  -3  -3   4    9.94    0.27
  -3  -3   4    9.37    0.31
  -3  -3   4    9.55    0.26
   2   3  -4   43.92    1.13
  -2  -3   4   41.54    1.24
  -2  -3   4   44.98    1.13
  -2  -3   4   43.55    1.08
  -2  -3   4   44.03    1.05
   1   3  -4   22.22    0.58
   1   3  -4   21.97    0.56
  -1  -3   4   22.96    0.66
  -1  -3   4   21.65    0.57
  -1  -3   4   22.22    0.58
   0   3  -4    1.28    0.05
   0   3  -4    1.33    0.05
   0  -3   4    1.33    0.08
   0  -3   4    1.27    0.06
   0  -3   4    1.23    0.05
  -1   3  -4   83.14    2.01
   1  -3   4   79.81    1.99
   1  -3   4   84.56    2.32
   1  -3   4   81.82    2.11
  -2   3  -4   67.75    1.64
  -2   3  -4   64.66    1.90
  -2   3  -4   67.32    1.63
   2  -3   4   67.60    1.62
  -3   3  -4    0.32    0.05
  -3   3  -4    0.39    0.03
  -3   3  -4    0.35    0.03
   3  -3   4    0.34    0.03
  -4   3  -4    0.03    0.01
  -4   3  -4    0.06    0.02
  -4   3  -4    0.01    0.03
   4  -3   4    0.09    0.02
  -5   3  -4    0.07    0.02
  -5   3  -4    0.09    0.04
   5  -3   4    0.08    0.03
  -6   3  -4    1.79    0.12
  -6   3  -4    1.80    0.09
  -7   3  -4    1.23    0.11
  -7   3  -4    1.17    0.08
  -8   3  -4    0.03    0.03
  -9   3  -4    0.31    0.06
  10   2  -4    0.10    0.05
 -10  -2   4    0.07    0.05
 -10  -2   4    0.04    0.03
   9   2  -4   -0.03    0.04
  -9  -2   4    0.01    0.04
  -9  -2   4   -0.02    0.03
   8   2  -4    4.19    0.19
  -8  -2   4    4.34    0.15
  -8  -2   4    4.26    0.16
  -8  -2   4    4.24    0.18
   7   2  -4    0.61    0.07
  -7  -2   4    0.70    0.06
  -7  -2   4    0.64    0.06
  -7  -2   4    0.70    0.06
   6   2  -4    0.58    0.06
   6   2  -4    0.54    0.05
  -6  -2   4    0.54    0.05
  -6  -2   4    0.55    0.05
  -6  -2   4    0.50    0.05
  -6  -2   4    0.63    0.05
   5   2  -4    0.45    0.05
  -5  -2   4    0.50    0.04
  -5  -2   4    0.52    0.05
  -5  -2   4    0.55    0.04
  -5  -2   4    0.50    0.05
   4   2  -4    0.53    0.04
  -4  -2   4    0.37    0.04
  -4  -2   4    0.47    0.04
  -4  -2   4    0.56    0.05
  -4  -2   4    0.55    0.04
  -3  -2   4    1.62    0.07
  -3  -2   4    1.48    0.07
  -3  -2   4    1.55    0.07
  -3  -2   4    1.52    0.07
   2   2  -4    7.94    0.23
  -2  -2   4    8.36    0.27
  -2  -2   4    8.35    0.23
  -2  -2   4    8.07    0.26
  -2  -2   4    8.17    0.22
  -2  -2   4    8.10    0.23
   1   2  -4   12.36    0.33
  -1  -2   4   12.13    0.33
  -1  -2   4   12.44    0.31
  -1  -2   4   12.35    0.38
   0   2  -4   30.34    0.74
   0   2  -4   28.45    0.85
   0  -2   4   30.14    0.86
   0  -2   4   28.98    0.73
  -1   2  -4    1.05    0.04
  -1   2  -4    1.00    0.07
  -1   2  -4    1.11    0.04
   1  -2   4    1.10    0.07
   1  -2   4    1.11    0.04
   1  -2   4    1.09    0.06
  -2   2  -4   61.41    1.51
  -2   2  -4   62.47    1.50
  -2   2  -4   59.92    1.74
   2  -2   4   62.40    1.74
   2  -2   4   61.59    1.49
  -3   2  -4    0.73    0.04
  -3   2  -4    0.81    0.04
  -3   2  -4    0.75    0.06
   3  -2   4    0.78    0.05
  -4   2  -4    0.14    0.02
  -4   2  -4    0.13    0.02
  -4   2  -4    0.07    0.03
   4  -2   4    0.15    0.03
  -5   2  -4    0.60    0.05
  -5   2  -4    0.55    0.07
   5  -2   4    0.56    0.04
  -6   2  -4    2.13    0.13
  -6   2  -4    1.99    0.09
  -7   2  -4    3.26    0.17
  -7   2  -4    3.41    0.13
  -8   2  -4    0.05    0.03
   8  -2   4    0.02    0.04
  -9   2  -4    0.02    0.04
   9  -2   4    0.03    0.04
 -10   2  -4    0.49    0.07
  10  -2   4    0.44    0.08
 -11  -1   4    0.17    0.07
  10   1  -4   -0.01    0.05
 -10  -1   4   -0.04    0.04
   9   1  -4    0.82    0.09
  -9  -1   4    0.92    0.08
  -9  -1   4    0.79    0.05
  -8  -1   4    0.43    0.06
  -8  -1   4    0.42    0.04
  -7  -1   4   14.13    0.40
  -7  -1   4   13.40    0.38
  -7  -1   4   13.14    0.36
  -6  -1   4    0.72    0.06
  -6  -1   4    0.82    0.07
  -6  -1   4    0.83    0.06
  -6  -1   4    0.81    0.05
  -6  -1   4    0.74    0.06
   5   1  -4    0.08    0.02
  -5  -1   4    0.12    0.03
  -5  -1   4    0.16    0.03
  -5  -1   4    0.11    0.02
  -5  -1   4    0.11    0.03
  -4  -1   4    1.38    0.07
  -4  -1   4    1.45    0.07
  -4  -1   4    1.54    0.07
  -4  -1   4    1.43    0.06
  -3  -1   4    2.44    0.09
  -3  -1   4    2.26    0.09
  -3  -1   4    2.38    0.09
  -3  -1   4    2.27    0.09
  -3  -1   4    2.41    0.09
   2   1  -4   23.68    0.61
  -2  -1   4   24.29    0.59
  -2  -1   4   23.72    0.60
  -2  -1   4   24.35    0.69
  -2  -1   4   23.74    0.61
   1   1  -4    0.08    0.02
   1   1  -4    0.07    0.02
  -1  -1   4    0.04    0.01
  -1  -1   4    0.05    0.02
  -1  -1   4    0.07    0.02
  -1  -1   4    0.08    0.02
   0   1  -4    9.38    0.30
   0   1  -4    9.43    0.26
   0  -1   4    9.82    0.25
   0  -1   4    9.62    0.26
   0  -1   4    9.78    0.30
  -1   1  -4    8.45    0.28
  -1   1  -4    8.90    0.23
  -1   1  -4    8.43    0.23
   1  -1   4    8.67    0.24
   1  -1   4    8.92    0.28
   1  -1   4    8.89    0.23
  -2   1  -4    5.36    0.20
  -2   1  -4    5.62    0.15
  -2   1  -4    5.53    0.16
   2  -1   4    5.66    0.20
   2  -1   4    5.46    0.16
   2  -1   4    5.50    0.16
  -3   1  -4   69.55    1.75
  -3   1  -4   71.91    1.74
  -3   1  -4   70.96    2.01
   3  -1   4   70.61    1.71
   3  -1   4   71.69    2.00
   3  -1   4   71.78    1.84
  -4   1  -4   14.21    0.46
  -4   1  -4   13.92    0.38
  -4   1  -4   15.05    0.38
   4  -1   4   14.15    0.37
  -5   1  -4    0.82    0.07
  -5   1  -4    0.83    0.05
   5  -1   4    0.83    0.06
   5  -1   4    0.85    0.04
  -6   1  -4    0.04    0.02
  -6   1  -4    0.03    0.04
   6  -1   4    0.02    0.03
  -7   1  -4    0.29    0.04
  -7   1  -4    0.32    0.06
   7  -1   4    0.29    0.05
  -8   1  -4    0.47    0.07
  -8   1  -4    0.39    0.05
   8  -1   4    0.40    0.06
  -9   1  -4    0.51    0.06
   9  -1   4    0.50    0.07
 -10   1  -4    0.53    0.07
  10  -1   4    0.46    0.08
 -10   0   4    0.19    0.06
  -9   0   4   -0.02    0.04
  -8   0   4    1.85    0.11
  -7   0   4    0.77    0.06
  -7   0   4    0.88    0.07
  -7   0   4    0.76    0.04
  -6   0   4    3.00    0.10
  -6   0   4    3.05    0.13
  -6   0   4    3.03    0.11
  -6   0   4    3.03    0.12
   5   0  -4    0.05    0.02
  -5   0   4    0.00    0.01
  -5   0   4   -0.02    0.02
  -5   0   4    0.02    0.02
  -5   0   4   -0.01    0.01
  -5   0   4    0.15    0.03
  -5   0   4    0.06    0.03
   4   0  -4    1.23    0.07
   4   0  -4    1.36    0.07
  -4   0   4    1.36    0.05
  -4   0   4    1.27    0.07
  -4   0   4    1.32    0.07
  -4   0   4    1.29    0.07
  -4   0   4    1.37    0.06
  -4   0   4    1.32    0.05
   3   0  -4   12.48    0.33
   3   0  -4   13.17    0.35
  -3   0   4   13.11    0.37
  -3   0   4   12.54    0.33
  -3   0   4   12.81    0.35
  -3   0   4   12.89    0.34
  -3   0   4   12.84    0.37
  -3   0   4   12.94    0.35
   2   0  -4    1.67    0.07
   2   0  -4    1.56    0.06
  -2   0   4    1.63    0.06
  -2   0   4    1.61    0.07
  -2   0   4    1.64    0.07
  -2   0   4    1.59    0.07
   1   0  -4   12.42    0.32
   1   0  -4   12.64    0.33
   1   0  -4   12.89    0.34
   1   0  -4   12.34    0.37
  -1   0   4   12.46    0.33
  -1   0   4   12.97    0.38
  -1   0   4   12.75    0.32
  -1   0   4   12.67    0.33
   0   0  -4    1.59    0.06
   0   0  -4    1.64    0.05
   0   0  -4    1.54    0.07
   0   0  -4    1.56    0.06
   0   0   4    1.56    0.06
   0   0   4    1.61    0.08
   0   0   4    1.54    0.07
   0   0   4    1.61    0.05
  -1   0  -4    1.90    0.09
  -1   0  -4    2.11    0.06
  -1   0  -4    1.90    0.07
  -1   0  -4    1.98    0.06
   1   0   4    1.90    0.07
   1   0   4    2.06    0.09
   1   0   4    1.97    0.06
   1   0   4    1.92    0.07
  -2   0  -4   36.50    1.07
  -2   0  -4   36.92    0.89
  -2   0  -4   38.34    0.97
  -2   0  -4   36.34    0.93
   2   0   4   36.97    0.91
   2   0   4   38.66    1.07
   2   0   4   36.78    0.97
  -3   0  -4   11.30    0.38
  -3   0  -4   12.16    0.29
  -3   0  -4   11.41    0.32
   3   0   4   12.13    0.30
   3   0   4   12.04    0.33
   3   0   4   12.32    0.31
   3   0   4   12.04    0.38
  -4   0  -4   24.48    0.65
  -4   0  -4   24.91    0.75
   4   0   4   25.75    0.61
   4   0   4   25.45    0.62
   4   0   4   25.45    0.68
   4   0   4   25.43    0.75
  -5   0  -4    3.96    0.14
  -5   0  -4    4.01    0.17
   5   0   4    3.98    0.15
   5   0   4    4.06    0.12
  -6   0  -4    2.35    0.13
  -6   0  -4    2.16    0.10
   6   0   4    2.22    0.11
  -7   0  -4    1.81    0.09
  -7   0  -4    1.69    0.12
   7   0   4    1.70    0.10
  -8   0  -4    1.14    0.08
  -8   0  -4    1.29    0.11
   8   0   4    1.23    0.09
  -9   0  -4    0.29    0.05
   9   0   4    0.17    0.05
 -10   0  -4    0.22    0.06
  10   0   4    0.11    0.05
 -11   0  -4    0.35    0.07
 -10   1   4    0.06    0.05
  -9   1   4    0.03    0.04
  -8   1   4    0.12    0.05
  -7   1   4    3.66    0.14
  -7   1   4    3.54    0.15
  -6   1   4    1.56    0.09
  -6   1   4    1.57    0.08
  -6   1   4    1.69    0.08
   5  -1  -4    0.35    0.04
  -5   1   4    0.35    0.04
  -5   1   4    0.42    0.03
  -5   1   4    0.33    0.04
  -5   1   4    0.49    0.05
   4  -1  -4   41.23    1.00
  -4   1   4   40.99    1.01
  -4   1   4   41.20    0.98
  -4   1   4   40.91    1.01
  -4   1   4   41.08    0.98
  -4   1   4   40.55    1.04
   3  -1  -4    0.07    0.02
   3  -1  -4    0.07    0.02
  -3   1   4    0.07    0.03
  -3   1   4    0.01    0.03
  -3   1   4    0.05    0.02
  -3   1   4    0.06    0.03
   2  -1  -4   29.33    0.82
   2  -1  -4   28.84    0.73
   2  -1  -4   29.73    0.71
  -2   1   4   28.12    0.72
  -2   1   4   28.93    0.72
  -2   1   4   28.37    0.73
  -2   1   4   28.47    0.70
  -2   1   4   29.90    0.82
   1  -1  -4   17.80    0.44
   1  -1  -4   17.62    0.51
   1  -1  -4   17.78    0.46
  -1   1   4   17.74    0.46
  -1   1   4   18.25    0.51
  -1   1   4   17.35    0.44
  -1   1   4   17.70    0.46
  -1   1   4   17.76    0.46
   0  -1  -4   13.82    0.35
   0  -1  -4   14.64    0.38
   0  -1  -4   13.78    0.41
   0  -1  -4   13.67    0.37
   0   1   4   14.02    0.36
   0   1   4   14.43    0.42
   0   1   4   13.90    0.35
   0   1   4   13.77    0.38
   0   1   4   13.93    0.37
  -1  -1  -4   39.83    1.16
  -1  -1  -4   40.56    0.98
  -1  -1  -4   39.24    1.01
  -1  -1  -4   43.06    1.06
   1   1   4   42.47    1.16
   1   1   4   40.44    1.06
   1   1   4   40.59    1.01
   1   1   4   40.47    0.99
   1   1   4   40.37    1.00
  -2  -1  -4   44.43    1.26
  -2  -1  -4   44.15    1.06
  -2  -1  -4   42.51    1.10
   2   1   4   44.75    1.07
   2   1   4   43.95    1.09
   2   1   4   44.52    1.15
   2   1   4   43.11    1.08
   2   1   4   45.96    1.26
  -3  -1  -4    1.69    0.07
  -3  -1  -4    1.89    0.10
  -3  -1  -4    1.72    0.07
   3   1   4    1.82    0.07
   3   1   4    1.81    0.07
   3   1   4    1.95    0.10
   3   1   4    1.87    0.06
   3   1   4    1.81    0.07
  -4  -1  -4   34.85    0.84
  -4  -1  -4   33.78    0.88
  -4  -1  -4   33.81    1.01
   4   1   4   34.16    0.84
   4   1   4   34.80    0.92
   4   1   4   35.75    1.01
   4   1   4   34.86    0.85
   4   1   4   35.36    0.87
  -5  -1  -4   20.24    0.54
  -5  -1  -4   20.03    0.63
  -5  -1  -4   21.28    0.51
   5   1   4   20.68    0.51
   5   1   4   20.28    0.57
   5   1   4   20.97    0.50
  -6  -1  -4    6.70    0.17
  -6  -1  -4    6.70    0.25
  -6  -1  -4    6.67    0.17
  -6  -1  -4    6.43    0.21
   6   1   4    6.55    0.23
   6   1   4    6.62    0.17
  -7  -1  -4    6.00    0.24
  -7  -1  -4    5.89    0.20
   7   1   4    5.60    0.22
  -8  -1  -4    0.15    0.04
  -8  -1  -4    0.10    0.05
   8   1   4    0.12    0.05
  -9  -1  -4   -0.03    0.04
  -9  -1  -4    0.03    0.05
   9   1   4    0.11    0.05
 -10  -1  -4    0.21    0.05
  10   1   4    0.15    0.06
 -11  -1  -4    0.24    0.06
  11   1   4    0.20    0.07
 -10   2   4    0.07    0.06
  -9   2   4    0.01    0.05
  -8   2   4    0.05    0.04
  -7   2   4    0.13    0.04
  -6   2   4    0.50    0.04
  -6   2   4    0.59    0.05
  -6   2   4    0.51    0.05
  -5   2   4    0.21    0.04
  -5   2   4    0.14    0.03
  -5   2   4    0.21    0.04
   4  -2  -4   63.77    1.54
  -4   2   4   62.54    1.60
  -4   2   4   64.23    1.57
  -4   2   4   66.52    1.57
   3  -2  -4   80.64    1.91
  -3   2   4   79.50    1.93
  -3   2   4   80.86    1.94
  -3   2   4   79.19    1.97
   2  -2  -4   67.10    1.87
   2  -2  -4   67.86    1.60
  -2   2   4   67.94    1.63
  -2   2   4   67.14    1.59
  -2   2   4   65.92    1.63
  -2   2   4   68.15    1.59
  -2   2   4   65.33    1.65
  -2   2   4   67.47    1.87
   1  -2  -4    6.86    0.22
   1  -2  -4    7.10    0.20
   1  -2  -4    7.40    0.19
  -1   2   4    6.82    0.21
  -1   2   4    7.27    0.21
  -1   2   4    7.24    0.22
  -1   2   4    7.30    0.19
  -1   2   4    7.03    0.20
  -1   2   4    7.15    0.22
   0  -2  -4    0.29    0.03
   0  -2  -4    0.31    0.03
   0  -2  -4    0.30    0.03
   0   2   4    0.31    0.03
   0   2   4    0.31    0.03
   0   2   4    0.31    0.03
   0   2   4    0.31    0.03
   0   2   4    0.31    0.02
   0   2   4    0.36    0.03
  -1  -2  -4   41.42    1.02
  -1  -2  -4   39.95    1.17
  -1  -2  -4   41.74    0.99
   1   2   4   40.91    1.00
   1   2   4   42.45    1.17
   1   2   4   40.32    1.07
   1   2   4   40.95    1.02
   1   2   4   40.79    1.01
   1   2   4   40.96    0.99
  -2  -2  -4    0.00    0.02
  -2  -2  -4    0.04    0.02
  -2  -2  -4    0.00    0.02
   2   2   4    0.00    0.01
   2   2   4    0.02    0.01
   2   2   4    0.01    0.02
   2   2   4    0.00    0.01
   2   2   4    0.01    0.02
  -3  -2  -4    1.28    0.06
  -3  -2  -4    1.32    0.08
  -3  -2  -4    1.31    0.06
   3   2   4    1.32    0.06
   3   2   4    1.38    0.08
   3   2   4    1.30    0.06
   3   2   4    1.28    0.05
   3   2   4    1.31    0.06
  -4  -2  -4    1.35    0.07
  -4  -2  -4    1.25    0.06
  -4  -2  -4    1.20    0.08
   4   2   4    1.34    0.05
   4   2   4    1.32    0.06
   4   2   4    1.37    0.07
   4   2   4    1.32    0.06
  -5  -2  -4    0.78    0.07
  -5  -2  -4    0.77    0.05
  -5  -2  -4    0.81    0.05
   5   2   4    0.73    0.04
   5   2   4    0.87    0.04
   5   2   4    0.85    0.05
   5   2   4    0.72    0.06
  -6  -2  -4    4.29    0.18
  -6  -2  -4    3.30    0.13
  -6  -2  -4    3.33    0.12
   6   2   4    3.50    0.11
   6   2   4    3.49    0.09
   6   2   4    3.34    0.14
  -7  -2  -4    1.67    0.07
  -7  -2  -4    1.69    0.09
  -7  -2  -4    1.70    0.12
   7   2   4    1.51    0.10
  -8  -2  -4   16.79    0.49
  -8  -2  -4   17.58    0.57
  -8  -2  -4   17.71    0.43
   8   2   4   17.26    0.53
  -9  -2  -4    4.85    0.19
  -9  -2  -4    4.92    0.23
   9   2   4    4.83    0.21
 -10  -2  -4   -0.01    0.04
  10   2   4   -0.02    0.04
 -11  -2  -4    0.16    0.06
  11   2   4    0.07    0.06
  -9   3   4    0.09    0.05
  -8   3   4    0.15    0.05
  -7   3   4   -0.01    0.03
  -6   3   4    0.37    0.05
  -6   3   4    0.52    0.05
  -5   3   4    1.00    0.06
  -5   3   4    1.19    0.07
  -5   3   4    1.25    0.08
  -4   3   4    1.05    0.07
  -4   3   4    1.06    0.07
  -4   3   4    1.16    0.07
   3  -3  -4   10.41    0.28
  -3   3   4   10.50    0.30
  -3   3   4   10.20    0.30
  -3   3   4    9.87    0.29
  -3   3   4   11.72    0.30
   2  -3  -4    8.08    0.24
   2  -3  -4    8.22    0.22
  -2   3   4    8.27    0.24
  -2   3   4    7.69    0.24
  -2   3   4    8.35    0.23
  -2   3   4    7.89    0.23
  -2   3   4    8.08    0.24
   1  -3  -4   11.62    0.30
   1  -3  -4   11.63    0.35
  -1   3   4   11.57    0.35
  -1   3   4   11.40    0.31
  -1   3   4   11.76    0.32
  -1   3   4   11.83    0.32
  -1   3   4   11.92    0.35
   0  -3  -4   -0.01    0.02
   0  -3  -4    0.00    0.02
   0   3   4   -0.01    0.02
   0   3   4   -0.01    0.02
   0   3   4    0.02    0.02
   0   3   4    0.02    0.02
   0   3   4   -0.01    0.01
   0   3   4    0.00    0.01
  -1  -3  -4    0.15    0.02
  -1  -3  -4    0.12    0.03
  -1  -3  -4    0.17    0.02
   1   3   4    0.23    0.03
   1   3   4    0.20    0.02
   1   3   4    0.19    0.03
   1   3   4    0.19    0.03
   1   3   4    0.19    0.02
   1   3   4    0.17    0.03
  -2  -3  -4   51.85    1.51
  -2  -3  -4   54.31    1.32
  -2  -3  -4   53.62    1.28
   2   3   4   53.67    1.40
   2   3   4   52.12    1.32
   2   3   4   52.88    1.30
   2   3   4   55.80    1.51
   2   3   4   52.32    1.29
  -3  -3  -4    1.61    0.07
  -3  -3  -4    1.74    0.07
  -3  -3  -4    1.69    0.09
   3   3   4    1.56    0.07
   3   3   4    1.56    0.07
   3   3   4    1.82    0.10
   3   3   4    1.64    0.08
   3   3   4    1.66    0.07
  -4  -3  -4    1.07    0.08
  -4  -3  -4    1.15    0.06
  -4  -3  -4    1.20    0.06
   4   3   4    1.33    0.06
   4   3   4    1.16    0.06
   4   3   4    1.22    0.07
   4   3   4    1.19    0.05
  -5  -3  -4    0.14    0.03
  -5  -3  -4    0.22    0.05
  -5  -3  -4    0.25    0.03
   5   3   4    0.19    0.04
   5   3   4    0.17    0.02
   5   3   4    0.20    0.03
   5   3   4    0.21    0.03
  -6  -3  -4    0.08    0.03
  -6  -3  -4    0.09    0.04
  -6  -3  -4    0.18    0.04
   6   3   4    0.14    0.04
   6   3   4    0.12    0.02
   6   3   4    0.13    0.02
   6   3   4    0.14    0.03
  -7  -3  -4    0.88    0.07
  -7  -3  -4    0.88    0.06
  -7  -3  -4    0.86    0.09
   7   3   4    0.88    0.08
   7   3   4    0.85    0.05
  -8  -3  -4    0.03    0.05
  -8  -3  -4    0.00    0.03
  -8  -3  -4    0.02    0.04
   8   3   4    0.06    0.04
  -9  -3  -4    0.44    0.08
  -9  -3  -4    0.38    0.04
  -9  -3  -4    0.24    0.05
   9   3   4    0.23    0.06
 -10  -3  -4    0.45    0.04
 -10  -3  -4    0.49    0.08
 -10  -3  -4    0.43    0.07
  10   3   4    0.50    0.08
 -11  -3  -4    0.22    0.06
  11   3   4    0.11    0.06
  -9   4   4   -0.03    0.04
  -8   4   4   -0.03    0.04
  -7   4   4   -0.01    0.03
  -6   4   4    0.13    0.04
  -6   4   4    0.04    0.03
  -5   4   4    2.25    0.11
  -5   4   4    2.21    0.10
  -5   4   4    2.20    0.11
  -4   4   4    0.15    0.03
  -4   4   4    0.19    0.03
  -4   4   4    0.19    0.04
   3  -4  -4   11.10    0.33
  -3   4   4   11.32    0.31
  -3   4   4   11.38    0.32
  -3   4   4   10.30    0.31
   2  -4  -4    0.46    0.04
  -2   4   4    0.35    0.04
  -2   4   4    0.49    0.04
  -2   4   4    0.41    0.04
  -2   4   4    0.52    0.05
  -2   4   4    0.35    0.04
   1  -4  -4   10.27    0.26
   1  -4  -4    9.76    0.31
  -1   4   4   10.66    0.31
  -1   4   4   10.03    0.28
  -1   4   4    9.95    0.32
  -1   4   4   10.00    0.29
  -1   4   4    9.71    0.29
  -1   4   4   10.64    0.28
   0  -4  -4    0.10    0.02
   0  -4  -4    0.04    0.02
   0   4   4    0.02    0.03
   0   4   4    0.06    0.02
   0   4   4    0.12    0.03
   0   4   4    0.13    0.03
   0   4   4    0.12    0.03
  -1  -4  -4   13.19    0.34
  -1  -4  -4   12.93    0.41
   1   4   4   13.17    0.32
   1   4   4   13.20    0.36
   1   4   4   13.47    0.32
   1   4   4   12.46    0.38
   1   4   4   12.93    0.35
   1   4   4   12.81    0.35
   1   4   4   13.29    0.40
  -2  -4  -4   28.23    0.69
  -2  -4  -4   27.24    0.82
  -2  -4  -4   28.64    0.71
   2   4   4   28.09    0.77
   2   4   4   27.33    0.71
   2   4   4   29.75    0.82
   2   4   4   27.45    0.70
   2   4   4   28.05    0.68
   2   4   4   27.32    0.71
  -3  -4  -4    4.63    0.15
  -3  -4  -4    4.68    0.15
  -3  -4  -4    4.55    0.18
   3   4   4    4.66    0.15
   3   4   4    4.73    0.15
   3   4   4    4.62    0.17
   3   4   4    4.77    0.15
  -4  -4  -4    3.34    0.16
  -4  -4  -4    3.80    0.13
  -4  -4  -4    3.90    0.13
   4   4   4    3.94    0.13
   4   4   4    3.85    0.12
   4   4   4    3.69    0.13
   4   4   4    3.70    0.15
  -5  -4  -4    0.10    0.04
  -5  -4  -4    0.07    0.03
  -5  -4  -4    0.13    0.03
   5   4   4    0.07    0.02
   5   4   4    0.05    0.02
   5   4   4    0.04    0.02
   5   4   4    0.05    0.03
  -6  -4  -4    7.36    0.23
  -6  -4  -4    7.08    0.28
  -6  -4  -4    7.40    0.22
   6   4   4    7.39    0.23
   6   4   4    7.32    0.25
   6   4   4    7.22    0.20
   6   4   4    7.16    0.21
  -7  -4  -4    8.15    0.32
  -7  -4  -4    8.36    0.25
  -7  -4  -4    8.58    0.27
   7   4   4    8.47    0.29
   7   4   4    8.49    0.24
  -8  -4  -4   16.43    0.47
  -8  -4  -4   16.05    0.43
  -8  -4  -4   15.55    0.54
   8   4   4   15.65    0.49
  -9  -4  -4    1.74    0.14
  -9  -4  -4    1.86    0.12
  -9  -4  -4    1.93    0.10
   9   4   4    1.88    0.13
 -10  -4  -4    0.33    0.07
 -10  -4  -4    0.30    0.05
 -10  -4  -4    0.30    0.08
  10   4   4    0.46    0.08
 -11  -4  -4   -0.01    0.03
  11   4   4    0.00    0.05
  -8   5   4    0.00    0.04
  -7   5   4    0.15    0.05
  -6   5   4    0.07    0.04
  -6   5   4    0.03    0.03
  -5   5   4    0.05    0.03
  -5   5   4    0.05    0.03
  -5   5   4   -0.02    0.03
  -4   5   4    0.71    0.06
  -4   5   4    0.70    0.06
  -4   5   4    0.78    0.07
  -3   5   4    2.42    0.10
  -3   5   4    2.38    0.11
  -3   5   4    2.25    0.10
   2  -5  -4    4.64    0.17
  -2   5   4    4.47    0.16
  -2   5   4    4.92    0.16
  -2   5   4    4.65    0.17
  -2   5   4    4.31    0.15
   1  -5  -4    0.29    0.04
  -1   5   4    0.11    0.03
  -1   5   4    0.15    0.04
  -1   5   4    0.15    0.03
  -1   5   4    0.17    0.04
  -1   5   4    0.11    0.03
  -1   5   4    0.15    0.03
   0  -5  -4   27.04    0.80
   0  -5  -4   28.12    0.67
   0   5   4   26.16    0.70
   0   5   4   27.35    0.71
   0   5   4   28.55    0.71
   0   5   4   28.46    0.80
   0   5   4   27.07    0.70
   0   5   4   27.10    0.77
  -1  -5  -4    0.74    0.07
  -1  -5  -4    0.78    0.05
   1   5   4    0.87    0.06
   1   5   4    0.76    0.05
   1   5   4    0.89    0.07
   1   5   4    0.79    0.06
   1   5   4    0.75    0.06
  -2  -5  -4   10.26    0.27
  -2  -5  -4    9.15    0.33
   2   5   4    9.76    0.29
   2   5   4    9.73    0.31
   2   5   4    9.85    0.28
   2   5   4    9.77    0.28
   2   5   4    9.95    0.24
  -3  -5  -4    7.22    0.27
  -3  -5  -4    7.93    0.22
  -3  -5  -4    8.03    0.23
   3   5   4    7.82    0.21
   3   5   4    8.23    0.23
   3   5   4    7.57    0.23
   3   5   4    7.51    0.26
   3   5   4    7.72    0.23
  -4  -5  -4    0.69    0.05
  -4  -5  -4    0.75    0.07
  -4  -5  -4    0.60    0.05
   4   5   4    0.68    0.05
   4   5   4    0.67    0.06
   4   5   4    0.71    0.05
   4   5   4    0.67    0.05
  -5  -5  -4    2.12    0.13
  -5  -5  -4    2.19    0.10
  -5  -5  -4    2.28    0.10
   5   5   4    2.23    0.10
   5   5   4    2.24    0.10
   5   5   4    2.29    0.09
   5   5   4    2.29    0.12
  -6  -5  -4    2.17    0.10
  -6  -5  -4    2.35    0.11
  -6  -5  -4    2.32    0.14
   6   5   4    2.22    0.12
   6   5   4    2.15    0.09
   6   5   4    2.10    0.10
   6   5   4    2.07    0.09
  -7  -5  -4   13.05    0.39
  -7  -5  -4   12.55    0.37
  -7  -5  -4   13.43    0.46
   7   5   4   13.33    0.36
   7   5   4   12.27    0.41
   7   5   4   13.18    0.38
   7   5   4   13.21    0.35
  -8  -5  -4   20.35    0.67
  -8  -5  -4   19.89    0.54
   8   5   4   20.82    0.62
  -9  -5  -4    1.07    0.11
  -9  -5  -4    1.05    0.08
   9   5   4    0.84    0.09
 -10  -5  -4    2.15    0.11
  10   5   4    1.89    0.14
 -11  -5  -4    0.02    0.04
  11   5   4    0.02    0.06
  -7   6   4   -0.05    0.04
  -6   6   4    0.06    0.04
  -5   6   4    0.04    0.03
  -5   6   4   -0.01    0.03
  -4   6   4    0.51    0.06
  -4   6   4    0.34    0.04
  -4   6   4    0.55    0.06
  -3   6   4    0.69    0.05
  -3   6   4    0.62    0.06
  -3   6   4    0.61    0.06
   2  -6  -4    0.62    0.06
  -2   6   4    0.57    0.05
  -2   6   4    0.59    0.06
  -2   6   4    0.61    0.06
   1  -6  -4    1.96    0.10
  -1   6   4    2.06    0.10
  -1   6   4    1.80    0.10
  -1   6   4    1.69    0.11
  -1   6   4    1.73    0.08
  -1   6   4    1.83    0.10
   0  -6  -4    7.97    0.27
   0   6   4    7.92    0.25
   0   6   4    7.47    0.23
   0   6   4    7.82    0.24
   0   6   4    7.61    0.27
  -1  -6  -4    6.66    0.24
   1   6   4    6.30    0.23
   1   6   4    6.50    0.20
   1   6   4    6.42    0.21
   1   6   4    6.50    0.21
  -2  -6  -4    1.22    0.09
  -2  -6  -4    1.17    0.07
   2   6   4    1.20    0.07
   2   6   4    1.36    0.07
   2   6   4    1.18    0.08
   2   6   4    1.19    0.09
  -3  -6  -4    9.90    0.26
  -3  -6  -4    9.17    0.33
   3   6   4    9.23    0.28
   3   6   4    9.42    0.31
   3   6   4    9.01    0.27
   3   6   4    9.07    0.27
  -4  -6  -4   -0.01    0.03
  -4  -6  -4    0.01    0.03
   4   6   4    0.02    0.02
   4   6   4    0.04    0.02
   4   6   4   -0.04    0.02
   4   6   4    0.03    0.02
   4   6   4   -0.01    0.03
  -5  -6  -4    3.22    0.13
  -5  -6  -4    3.04    0.16
   5   6   4    3.20    0.13
   5   6   4    3.28    0.12
   5   6   4    3.22    0.15
   5   6   4    3.24    0.13
  -6  -6  -4    8.52    0.26
   6   6   4    8.56    0.26
   6   6   4    8.57    0.30
   6   6   4    7.82    0.25
   6   6   4    8.34    0.25
  -7  -6  -4    1.35    0.12
  -7  -6  -4    1.29    0.09
   7   6   4    1.36    0.07
   7   6   4    1.50    0.09
   7   6   4    1.62    0.08
   7   6   4    1.53    0.11
  -8  -6  -4    1.46    0.13
  -8  -6  -4    1.23    0.09
   8   6   4    1.27    0.08
   8   6   4    1.35    0.11
  -9  -6  -4   -0.03    0.04
   9   6   4   -0.05    0.04
 -10  -6  -4    0.92    0.08
  10   6   4    0.85    0.10
 -11  -6  -4    0.04    0.05
  -6   7   4    0.02    0.04
  -5   7   4    0.18    0.05
  -5   7   4    0.26    0.05
  -4   7   4    0.12    0.04
  -4   7   4    0.10    0.04
  -4   7   4    0.07    0.04
  -3   7   4    0.21    0.05
  -3   7   4    0.25    0.05
  -3   7   4    0.19    0.04
  -2   7   4    0.79    0.07
  -2   7   4    0.70    0.07
  -2   7   4    0.82    0.06
   1  -7  -4    0.43    0.06
  -1   7   4    0.31    0.06
  -1   7   4    0.39    0.06
  -1   7   4    0.34    0.05
  -1   7   4    0.39    0.04
   0  -7  -4    2.11    0.12
   0   7   4    1.86    0.10
   0   7   4    1.97    0.12
   0   7   4    1.99    0.09
   0   7   4    2.35    0.11
  -1  -7  -4    0.42    0.06
   1   7   4    0.41    0.05
   1   7   4    0.32    0.04
   1   7   4    0.37    0.06
   1   7   4    0.41    0.05
  -2  -7  -4    1.44    0.10
   2   7   4    1.57    0.09
   2   7   4    1.43    0.10
   2   7   4    1.51    0.08
   2   7   4    1.56    0.09
  -3  -7  -4    0.03    0.04
   3   7   4    0.01    0.02
   3   7   4    0.08    0.03
   3   7   4    0.03    0.04
   3   7   4    0.05    0.03
  -4  -7  -4    5.81    0.19
  -4  -7  -4    5.60    0.24
   4   7   4    5.38    0.22
   4   7   4    5.52    0.18
   4   7   4    5.72    0.20
   4   7   4    5.34    0.19
  -5  -7  -4    0.04    0.04
  -5  -7  -4    0.05    0.04
   5   7   4    0.05    0.03
   5   7   4    0.07    0.02
   5   7   4    0.12    0.03
   5   7   4    0.09    0.03
   5   7   4    0.02    0.04
  -6  -7  -4    0.34    0.07
  -6  -7  -4    0.33    0.05
   6   7   4    0.21    0.05
   6   7   4    0.20    0.04
   6   7   4    0.27    0.04
   6   7   4    0.25    0.04
  -7  -7  -4    6.97    0.30
  -7  -7  -4    7.25    0.24
   7   7   4    7.26    0.24
   7   7   4    7.16    0.23
   7   7   4    7.33    0.28
   7   7   4    7.19    0.23
  -8  -7  -4   -0.04    0.04
   8   7   4   -0.01    0.03
   8   7   4   -0.04    0.04
  -9  -7  -4    0.08    0.05
   9   7   4    0.02    0.05
 -10  -7  -4    0.30    0.06
  10   7   4    0.29    0.08
 -11  -7  -4   -0.02    0.05
  -5   8   4    0.05    0.04
  -4   8   4    0.16    0.04
  -4   8   4    0.24    0.06
  -4   8   4    0.18    0.06
  -3   8   4   -0.02    0.04
  -3   8   4    0.09    0.04
  -3   8   4   -0.04    0.03
  -2   8   4    0.53    0.05
  -2   8   4    0.52    0.06
  -2   8   4    0.51    0.07
  -1   8   4    0.04    0.04
  -1   8   4    0.00    0.04
  -1   8   4    0.05    0.03
  -1   8   4    0.06    0.05
   0  -8  -4   -0.03    0.04
   0   8   4   -0.02    0.03
   0   8   4   -0.01    0.04
   0   8   4    0.04    0.03
   0   8   4    0.00    0.03
  -1  -8  -4    1.88    0.12
   1   8   4    1.83    0.09
   1   8   4    1.84    0.11
   1   8   4    2.15    0.11
   1   8   4    1.82    0.12
  -2  -8  -4    0.04    0.04
   2   8   4    0.02    0.03
   2   8   4    0.00    0.03
   2   8   4    0.03    0.03
   2   8   4   -0.04    0.03
  -3  -8  -4    0.20    0.05
   3   8   4    0.24    0.04
   3   8   4    0.25    0.04
   3   8   4    0.23    0.05
   3   8   4    0.27    0.06
  -4  -8  -4    4.54    0.22
   4   8   4    4.61    0.18
   4   8   4    4.78    0.17
   4   8   4    4.62    0.20
   4   8   4    4.59    0.17
  -5  -8  -4    0.05    0.05
   5   8   4    0.08    0.03
   5   8   4    0.03    0.03
   5   8   4    0.09    0.04
   5   8   4    0.12    0.05
  -6  -8  -4    1.96    0.11
  -6  -8  -4    2.08    0.14
   6   8   4    1.60    0.10
   6   8   4    1.96    0.10
   6   8   4    1.89    0.07
   6   8   4    1.77    0.10
   6   8   4    1.98    0.13
  -7  -8  -4   -0.04    0.04
   7   8   4    0.01    0.03
   7   8   4   -0.06    0.03
   7   8   4    0.01    0.03
   7   8   4   -0.05    0.04
  -8  -8  -4    1.74    0.11
   8   8   4    1.50    0.09
   8   8   4    1.41    0.09
   8   8   4    1.36    0.12
   8   8   4    1.69    0.10
  -9  -8  -4    0.24    0.06
   9   8   4    0.20    0.07
 -10  -8  -4   -0.01    0.05
  10   8   4   -0.02    0.05
  -4   9   4   -0.01    0.04
  -4   9   4   -0.05    0.05
  -3   9   4   -0.06    0.05
  -3   9   4    0.00    0.03
  -3   9   4    0.00    0.05
  -2   9   4    2.37    0.14
  -2   9   4    2.22    0.11
  -2   9   4    2.37    0.13
  -1   9   4    0.13    0.05
  -1   9   4    0.07    0.05
  -1   9   4    0.11    0.04
  -1   9   4    0.15    0.07
   0  -9  -4    1.31    0.11
   0   9   4    1.47    0.12
   0   9   4    1.22    0.09
   0   9   4    1.06    0.09
   0   9   4    1.39    0.08
  -1  -9  -4   -0.02    0.04
   1   9   4   -0.01    0.03
   1   9   4    0.00    0.05
   1   9   4   -0.01    0.04
   1   9   4   -0.04    0.03
  -2  -9  -4    0.48    0.08
   2   9   4    0.43    0.06
   2   9   4    0.45    0.06
   2   9   4    0.40    0.05
   2   9   4    0.42    0.07
  -3  -9  -4    1.39    0.12
   3   9   4    1.31    0.09
   3   9   4    1.23    0.08
   3   9   4    1.21    0.11
   3   9   4    1.40    0.09
  -4  -9  -4    0.64    0.09
   4   9   4    0.57    0.07
   4   9   4    0.58    0.06
   4   9   4    0.59    0.08
   4   9   4    0.57    0.06
  -5  -9  -4    0.01    0.05
   5   9   4    0.02    0.04
   5   9   4    0.01    0.03
   5   9   4    0.02    0.03
   5   9   4    0.02    0.04
   6   9   4    0.00    0.03
   6   9   4   -0.01    0.04
   6   9   4   -0.05    0.03
   6   9   4    0.02    0.04
  -7  -9  -4    0.49    0.07
   7   9   4    0.59    0.07
   7   9   4    0.64    0.06
   7   9   4    0.68    0.09
   7   9   4    0.61    0.07
  -8  -9  -4    0.31    0.06
   8   9   4    0.35    0.05
   8   9   4    0.34    0.07
   8   9   4    0.33    0.05
   8   9   4    0.36    0.06
  -9  -9  -4   -0.10    0.04
   9   9   4   -0.02    0.05
 -10  -9  -4    0.18    0.06
  -2  10   4    0.28    0.07
  -2  10   4    0.36    0.07
  -2  10   4    0.31    0.05
  -1  10   4    1.27    0.09
  -1  10   4    1.39    0.13
  -1  10   4    1.47    0.11
  -1  10   4    1.47    0.12
   0  10   4   -0.01    0.04
   0  10   4    0.01    0.03
   0  10   4    0.05    0.06
   0  10   4    0.00    0.05
  -1 -10  -4    0.14    0.06
   1  10   4    0.16    0.04
   1  10   4    0.12    0.05
   1  10   4    0.03    0.05
   1  10   4    0.15    0.06
  -2 -10  -4    0.00    0.05
   2  10   4    0.04    0.05
   2  10   4   -0.05    0.04
   2  10   4    0.03    0.04
   2  10   4    0.07    0.03
   3  10   4    0.23    0.05
   3  10   4    0.32    0.07
   3  10   4    0.30    0.05
   3  10   4    0.45    0.07
   4  10   4    1.07    0.11
   4  10   4    1.06    0.09
   4  10   4    0.91    0.08
   4  10   4    1.17    0.08
   5  10   4    0.64    0.06
   5  10   4    0.61    0.07
   5  10   4    0.75    0.08
   5  10   4    0.58    0.09
   6  10   4    1.64    0.10
   6  10   4    1.63    0.11
   6  10   4    1.50    0.13
   6  10   4    1.54    0.10
   7  10   4    0.11    0.05
   7  10   4    0.12    0.04
   7  10   4    0.23    0.05
   7  10   4    0.16    0.06
   8  10   4    0.02    0.04
   8  10   4    0.05    0.04
   8  10   4   -0.03    0.03
   8  10   4   -0.05    0.05
  -9 -10  -4    0.24    0.06
  -1  11   4    0.05    0.06
  -1  11   4    0.06    0.06
   0  11   4    0.29    0.07
   0  11   4    0.24    0.07
   0  11   4    0.26    0.05
   1  11   4    0.03    0.04
   1  11   4    0.06    0.06
   1  11   4   -0.03    0.04
   1  11   4   -0.03    0.03
   2  11   4    0.10    0.06
   2  11   4    0.10    0.05
   2  11   4   -0.02    0.04
   2  11   4    0.04    0.03
   3  11   4    0.07    0.05
   3  11   4   -0.02    0.05
   3  11   4   -0.04    0.04
   3  11   4   -0.03    0.03
   4  11   4    0.00    0.03
   4  11   4    0.00    0.05
   4  11   4   -0.01    0.04
   4  11   4   -0.01    0.04
   5  11   4    0.32    0.06
   5  11   4    0.36    0.08
   5  11   4    0.35    0.05
   5  11   4    0.32    0.06
   6  11   4    0.36    0.08
   6  11   4    0.29    0.06
   6  11   4    0.41    0.07
   6  11   4    0.35    0.06
   7  11   4    0.07    0.05
   7  11   4    0.02    0.04
   7  11   4    0.00    0.04
   8  11   4    0.00    0.04
   8  11   4    0.04    0.05
   8  11   4    0.10    0.05
   3  12   4    0.19    0.06
   3  12   4    0.36    0.07
   3  12   4    0.33    0.05
   4  12   4    0.13    0.04
   4  12   4    0.04    0.05
   4  12   4    0.08    0.05
   5  12   4    0.19    0.05
   5  12   4    0.17    0.06
   5  12   4    0.06    0.04
  -6 -11   5    0.00    0.05
  -5 -11   5    0.03    0.05
  -4 -11   5    0.01    0.05
  -3 -11   5    0.04    0.05
  -2 -11   5    0.02    0.05
  -1 -11   5    0.00    0.05
   0 -11   5    0.02    0.05
  -8 -10   5    0.06    0.05
  -7 -10   5   -0.04    0.04
  -6 -10   5    1.81    0.13
  -5 -10   5    0.50    0.08
  -4 -10   5    0.05    0.05
  -3 -10   5    0.56    0.08
   2  10  -5    0.44    0.07
  -2 -10   5    0.65    0.08
   1  10  -5    0.35    0.06
  -1 -10   5    0.26    0.06
   0 -10   5   -0.06    0.04
   1 -10   5    0.02    0.04
   2 -10   5    0.02    0.05
  -9  -9   5    0.19    0.06
  -8  -9   5   -0.01    0.05
  -7  -9   5    0.01    0.04
  -6  -9   5   -0.02    0.04
  -5  -9   5    0.10    0.05
  -4  -9   5    0.17    0.05
  -3  -9   5    0.34    0.06
   2   9  -5    0.35    0.06
  -2  -9   5    0.46    0.07
   1   9  -5    0.19    0.05
  -1  -9   5    0.27    0.06
   0  -9   5    1.61    0.11
   1  -9   5    1.30    0.10
   2  -9   5    0.10    0.05
   3  -9   5    0.04    0.04
  10   8  -5   -0.01    0.06
 -10  -8   5    0.00    0.05
   9   8  -5    0.06    0.05
  -9  -8   5    0.04    0.05
   8   8  -5    1.58    0.12
  -8  -8   5    1.54    0.11
  -8  -8   5    1.57    0.11
   7   8  -5    4.47    0.20
  -7  -8   5    4.80    0.20
   6   8  -5    0.10    0.05
  -6  -8   5    0.12    0.06
  -6  -8   5    0.14    0.05
   5   8  -5    0.18    0.04
  -5  -8   5    0.40    0.07
  -5  -8   5    0.28    0.06
   4   8  -5   -0.04    0.03
  -4  -8   5   -0.01    0.04
  -4  -8   5    0.02    0.04
   3   8  -5    1.45    0.09
  -3  -8   5    1.53    0.10
  -3  -8   5    1.51    0.12
  -2  -8   5    0.80    0.09
  -2  -8   5    0.74    0.07
  -1  -8   5   -0.03    0.03
  -1  -8   5   -0.01    0.04
   0  -8   5   -0.01    0.04
   0  -8   5   -0.02    0.04
   1  -8   5    0.73    0.08
   1  -8   5    0.72    0.08
   2  -8   5    0.68    0.09
   2  -8   5    0.58    0.07
   3  -8   5    0.72    0.07
  -5   8  -5   -0.01    0.02
  10   7  -5    0.12    0.06
 -10  -7   5    0.13    0.06
   9   7  -5    0.10    0.06
  -9  -7   5    0.14    0.05
   8   7  -5    0.15    0.06
  -8  -7   5    0.23    0.07
  -8  -7   5    0.11    0.05
  -8  -7   5    0.10    0.05
   7   7  -5    3.71    0.17
  -7  -7   5    3.82    0.16
  -7  -7   5    4.16    0.17
  -7  -7   5    3.50    0.19
   6   7  -5    0.39    0.06
  -6  -7   5    0.47    0.08
  -6  -7   5    0.61    0.07
  -5  -7   5    4.26    0.20
  -5  -7   5    4.55    0.18
   4   7  -5    6.01    0.21
  -4  -7   5    6.31    0.26
   3   7  -5    2.66    0.12
  -3  -7   5    2.76    0.15
  -3  -7   5    2.77    0.13
   2   7  -5    8.88    0.28
  -2  -7   5    8.47    0.33
  -2  -7   5    8.96    0.29
   1   7  -5    4.61    0.17
  -1  -7   5    4.20    0.17
  -1  -7   5    4.16    0.20
   0   7  -5    0.65    0.06
   0  -7   5    0.65    0.08
   0  -7   5    0.66    0.07
   1  -7   5    0.72    0.07
   1  -7   5    0.68    0.08
  -2   7  -5    0.00    0.01
   2  -7   5   -0.02    0.03
   2  -7   5   -0.03    0.04
   3  -7   5    0.59    0.07
   3  -7   5    0.59    0.08
  -4   7  -5   -0.01    0.02
   4  -7   5    0.02    0.04
  -5   7  -5    0.27    0.03
  -6   7  -5    0.00    0.03
  10   6  -5    0.08    0.05
 -10  -6   5    0.11    0.05
   9   6  -5    1.44    0.11
  -9  -6   5    1.40    0.10
   8   6  -5    4.31    0.19
  -8  -6   5    4.33    0.17
  -8  -6   5    4.28    0.18
  -8  -6   5    4.33    0.21
   7   6  -5    5.27    0.21
  -7  -6   5    5.35    0.23
  -7  -6   5    5.04    0.19
  -7  -6   5    5.25    0.20
   6   6  -5    6.46    0.23
  -6  -6   5    6.77    0.22
  -6  -6   5    7.11    0.27
  -6  -6   5    6.38    0.23
  -5  -6   5    4.51    0.17
  -5  -6   5    4.44    0.16
  -5  -6   5    4.23    0.19
   4   6  -5    0.90    0.06
  -4  -6   5    0.71    0.07
  -4  -6   5    0.86    0.07
   3   6  -5    0.79    0.06
  -3  -6   5    0.72    0.07
  -3  -6   5    0.71    0.06
   2   6  -5    2.15    0.09
  -2  -6   5    1.86    0.12
  -2  -6   5    2.24    0.11
   1   6  -5    7.84    0.24
  -1  -6   5    7.32    0.24
  -1  -6   5    7.42    0.28
   0   6  -5    1.45    0.06
   0   6  -5    1.43    0.08
   0  -6   5    1.48    0.09
   0  -6   5    1.29    0.10
  -1   6  -5    0.90    0.04
   1  -6   5    1.00    0.08
   1  -6   5    0.85    0.08
  -2   6  -5    2.49    0.08
   2  -6   5    2.40    0.12
   2  -6   5    2.49    0.14
  -3   6  -5    2.98    0.09
  -3   6  -5    2.97    0.09
   3  -6   5    2.99    0.13
  -4   6  -5    0.44    0.03
   4  -6   5    0.37    0.05
  -5   6  -5    3.37    0.12
  -6   6  -5    2.78    0.11
  -7   6  -5    0.10    0.04
  11   5  -5    0.05    0.06
 -11  -5   5    0.01    0.05
  10   5  -5    0.01    0.05
 -10  -5   5    0.04    0.04
   9   5  -5   -0.01    0.04
  -9  -5   5    0.00    0.04
   8   5  -5   -0.03    0.04
  -8  -5   5   -0.02    0.04
  -8  -5   5   -0.01    0.04
  -8  -5   5    0.02    0.04
   7   5  -5    0.99    0.09
  -7  -5   5    1.12    0.08
  -7  -5   5    0.98    0.09
  -7  -5   5    0.99    0.08
   6   5  -5   14.46    0.44
  -6  -5   5   14.74    0.41
  -6  -5   5   14.44    0.42
  -6  -5   5   15.47    0.48
   5   5  -5    1.39    0.08
  -5  -5   5    1.49    0.09
  -5  -5   5    1.34    0.09
  -5  -5   5    1.45    0.09
   4   5  -5    1.01    0.06
  -4  -5   5    0.98    0.07
  -4  -5   5    1.04    0.07
  -4  -5   5    0.99    0.08
   3   5  -5    0.88    0.05
  -3  -5   5    0.87    0.07
  -3  -5   5    0.65    0.06
  -3  -5   5    0.80    0.06
   2   5  -5    1.77    0.08
  -2  -5   5    1.64    0.09
  -2  -5   5    1.65    0.10
   1   5  -5   10.01    0.29
   1   5  -5   10.02    0.28
  -1  -5   5   10.32    0.30
  -1  -5   5    9.72    0.34
   0   5  -5    7.41    0.20
   0   5  -5    7.31    0.22
   0  -5   5    7.15    0.23
   0  -5   5    6.99    0.27
  -1   5  -5    0.00    0.01
   1  -5   5    0.00    0.02
  -2   5  -5    0.00    0.01
   2  -5   5    0.03    0.03
  -3   5  -5    0.00    0.02
  -3   5  -5    0.00    0.01
   3  -5   5   -0.01    0.03
  -4   5  -5    3.16    0.11
   4  -5   5    3.14    0.13
  -5   5  -5    1.55    0.07
  -6   5  -5    0.26    0.04
  -7   5  -5    0.41    0.05
  -8   5  -5    0.00    0.03
  11   4  -5   -0.05    0.05
 -11  -4   5   -0.02    0.04
  10   4  -5    0.06    0.05
 -10  -4   5    0.04    0.04
   9   4  -5    0.12    0.05
  -9  -4   5    0.18    0.05
   8   4  -5    0.95    0.09
  -8  -4   5    0.85    0.07
   7   4  -5    9.89    0.33
  -7  -4   5   10.11    0.30
  -7  -4   5    9.84    0.30
   6   4  -5    4.42    0.17
  -6  -4   5    4.48    0.16
  -6  -4   5    4.50    0.17
  -6  -4   5    4.37    0.18
   5   4  -5    0.00    0.02
  -5  -4   5    0.02    0.03
  -5  -4   5    0.03    0.03
  -5  -4   5   -0.02    0.02
   4   4  -5    0.61    0.05
  -4  -4   5    0.55    0.05
  -4  -4   5    0.64    0.05
  -4  -4   5    0.67    0.05
  -4  -4   5    0.52    0.05
   3   4  -5   10.27    0.30
  -3  -4   5   10.29    0.30
  -3  -4   5   10.35    0.34
  -3  -4   5   10.66    0.28
   2   4  -5    3.17    0.10
  -2  -4   5    3.03    0.10
  -2  -4   5    2.91    0.13
  -2  -4   5    2.98    0.12
   1   4  -5    2.16    0.08
   1   4  -5    2.15    0.08
  -1  -4   5    2.17    0.08
  -1  -4   5    2.20    0.10
   0   4  -5    0.08    0.02
   0  -4   5    0.04    0.02
   0  -4   5    0.09    0.02
  -1   4  -5    1.71    0.06
   1  -4   5    1.76    0.09
  -2   4  -5    1.32    0.05
  -2   4  -5    1.40    0.05
   2  -4   5    1.37    0.08
  -3   4  -5   10.98    0.29
  -3   4  -5   11.15    0.29
   3  -4   5   10.84    0.31
  -4   4  -5    0.03    0.02
  -4   4  -5   -0.01    0.04
   4  -4   5    0.05    0.03
  -5   4  -5    2.09    0.14
  -5   4  -5    2.11    0.09
  -6   4  -5    8.66    0.26
  -6   4  -5    9.09    0.35
  -7   4  -5    1.25    0.08
  -8   4  -5    0.41    0.05
  -9   4  -5    0.00    0.04
   9  -4   5    0.09    0.05
 -11  -3   5    0.20    0.05
  10   3  -5    0.07    0.06
 -10  -3   5    0.00    0.04
   9   3  -5    0.27    0.06
  -9  -3   5    0.25    0.05
   8   3  -5    0.49    0.07
  -8  -3   5    0.57    0.07
  -8  -3   5    0.54    0.06
   7   3  -5    3.20    0.15
  -7  -3   5    3.19    0.15
  -7  -3   5    3.26    0.13
  -7  -3   5    3.20    0.14
  -7  -3   5    3.10    0.13
   6   3  -5    3.47    0.15
  -6  -3   5    3.71    0.15
  -6  -3   5    3.45    0.14
  -6  -3   5    3.69    0.14
  -6  -3   5    3.69    0.15
   5   3  -5    0.08    0.03
  -5  -3   5    0.09    0.03
  -5  -3   5    0.12    0.04
  -5  -3   5    0.09    0.03
  -5  -3   5    0.05    0.02
  -4  -3   5    4.32    0.17
  -4  -3   5    4.44    0.15
  -4  -3   5    4.40    0.15
  -4  -3   5    4.34    0.14
   3   3  -5    3.98    0.13
  -3  -3   5    4.04    0.14
  -3  -3   5    4.18    0.14
  -3  -3   5    4.19    0.17
  -3  -3   5    4.08    0.13
  -3  -3   5    3.78    0.15
   2   3  -5   46.75    1.21
  -2  -3   5   45.67    1.16
  -2  -3   5   46.82    1.13
  -2  -3   5   47.85    1.35
  -2  -3   5   47.22    1.34
   1   3  -5   39.38    1.03
  -1  -3   5   40.95    1.15
  -1  -3   5   38.41    0.99
  -1  -3   5   40.06    1.03
   0   3  -5   69.69    1.67
   0  -3   5   66.03    1.66
   0  -3   5   68.72    1.76
  -1   3  -5    4.15    0.18
  -1   3  -5    4.22    0.13
  -1   3  -5    4.40    0.13
   1  -3   5    4.45    0.13
   1  -3   5    4.35    0.15
  -2   3  -5    0.46    0.03
  -2   3  -5    0.43    0.03
  -2   3  -5    0.48    0.06
   2  -3   5    0.39    0.04
  -3   3  -5    0.11    0.04
  -3   3  -5    0.27    0.03
  -3   3  -5    0.22    0.02
   3  -3   5    0.21    0.03
  -4   3  -5    7.16    0.21
  -4   3  -5    7.13    0.28
  -4   3  -5    7.50    0.20
   4  -3   5    7.06    0.21
  -5   3  -5    5.04    0.16
  -5   3  -5    4.90    0.22
   5  -3   5    4.89    0.16
  -6   3  -5    1.50    0.11
  -6   3  -5    1.19    0.07
  -7   3  -5    4.90    0.18
  -7   3  -5    5.41    0.24
  -8   3  -5    0.94    0.08
   8  -3   5    0.89    0.09
  -9   3  -5    2.19    0.12
   9  -3   5    2.14    0.14
  10   2  -5    0.23    0.06
 -10  -2   5    0.10    0.04
   9   2  -5    0.55    0.08
  -9  -2   5    0.63    0.06
  -9  -2   5    0.76    0.08
   8   2  -5    0.12    0.05
  -8  -2   5    0.11    0.04
  -8  -2   5    0.13    0.05
  -8  -2   5    0.12    0.04
   7   2  -5    4.57    0.19
  -7  -2   5    4.88    0.17
  -7  -2   5    5.04    0.19
  -7  -2   5    4.66    0.16
   6   2  -5    0.40    0.05
  -6  -2   5    0.32    0.05
  -6  -2   5    0.30    0.04
  -6  -2   5    0.45    0.04
  -6  -2   5    0.41    0.05
   5   2  -5    3.84    0.15
  -5  -2   5    3.64    0.13
  -5  -2   5    3.80    0.14
  -5  -2   5    3.94    0.14
  -5  -2   5    3.89    0.15
   4   2  -5    0.01    0.02
  -4  -2   5    0.00    0.02
  -4  -2   5    0.01    0.02
  -4  -2   5    0.02    0.02
  -4  -2   5    0.01    0.02
  -4  -2   5    0.04    0.02
   3   2  -5    0.69    0.04
  -3  -2   5    0.72    0.06
  -3  -2   5    0.68    0.05
  -3  -2   5    0.65    0.05
  -3  -2   5    0.64    0.05
  -3  -2   5    0.65    0.05
   2   2  -5   53.58    1.40
  -2  -2   5   55.88    1.54
  -2  -2   5   54.16    1.30
  -2  -2   5   53.74    1.33
  -2  -2   5   53.81    1.35
   1   2  -5   59.68    1.50
   1   2  -5   61.14    1.58
  -1  -2   5   61.16    1.45
  -1  -2   5   59.40    1.48
  -1  -2   5   62.66    1.72
   0   2  -5    3.02    0.13
   0   2  -5    2.98    0.10
   0  -2   5    3.07    0.13
  -1   2  -5   15.79    0.40
  -1   2  -5   15.22    0.40
  -1   2  -5   14.36    0.48
   1  -2   5   15.63    0.41
   1  -2   5   15.12    0.41
   1  -2   5   15.91    0.41
   1  -2   5   15.78    0.48
  -2   2  -5    4.69    0.13
  -2   2  -5    4.25    0.18
  -2   2  -5    4.53    0.14
   2  -2   5    4.57    0.15
  -3   2  -5    3.14    0.10
  -3   2  -5    3.37    0.15
  -3   2  -5    3.07    0.11
   3  -2   5    3.16    0.11
  -4   2  -5   10.22    0.36
  -4   2  -5   11.12    0.29
  -4   2  -5   10.92    0.30
   4  -2   5   10.28    0.29
  -5   2  -5    3.48    0.17
  -5   2  -5    3.66    0.13
   5  -2   5    3.80    0.12
  -6   2  -5    0.06    0.04
  -6   2  -5    0.06    0.03
  -7   2  -5    0.20    0.04
  -7   2  -5    0.22    0.06
   7  -2   5    0.27    0.05
  -8   2  -5    0.01    0.03
   8  -2   5    0.00    0.04
  -9   2  -5    0.71    0.07
   9  -2   5    1.03    0.09
 -10   2  -5    0.84    0.08
  10  -2   5    0.72    0.09
  10   1  -5    0.11    0.06
 -10  -1   5    0.09    0.06
   9   1  -5    0.44    0.07
  -9  -1   5    0.47    0.04
  -9  -1   5    0.45    0.07
  -8  -1   5    0.17    0.05
  -8  -1   5    0.27    0.04
  -7  -1   5    1.58    0.09
  -7  -1   5    1.45    0.10
  -7  -1   5    1.48    0.08
  -7  -1   5    1.59    0.09
  -6  -1   5    0.11    0.04
  -6  -1   5    0.11    0.03
  -6  -1   5    0.14    0.04
  -6  -1   5    0.08    0.04
  -6  -1   5    0.17    0.04
   5   1  -5    3.68    0.14
  -5  -1   5    3.67    0.13
  -5  -1   5    3.40    0.12
  -5  -1   5    3.54    0.13
  -5  -1   5    3.44    0.14
  -5  -1   5    3.35    0.12
   4   1  -5    4.23    0.14
  -4  -1   5    4.07    0.14
  -4  -1   5    3.81    0.14
  -4  -1   5    3.94    0.14
  -4  -1   5    4.07    0.14
  -4  -1   5    3.96    0.13
   3   1  -5    0.87    0.05
  -3  -1   5    0.86    0.05
  -3  -1   5    0.90    0.05
  -3  -1   5    0.92    0.06
  -3  -1   5    0.81    0.06
   2   1  -5   21.07    0.56
  -2  -1   5   21.31    0.56
  -2  -1   5   21.54    0.56
  -2  -1   5   22.82    0.63
  -2  -1   5   21.35    0.54
   1   1  -5    1.68    0.07
   1   1  -5    1.59    0.08
   1   1  -5    1.73    0.06
  -1  -1   5    1.71    0.08
  -1  -1   5    1.71    0.07
  -1  -1   5    1.67    0.08
  -1  -1   5    1.59    0.07
   0   1  -5    6.96    0.20
   0   1  -5    6.88    0.24
   0  -1   5    7.00    0.20
   0  -1   5    7.12    0.24
   0  -1   5    7.16    0.20
  -1   1  -5    6.01    0.18
  -1   1  -5    5.73    0.21
   1  -1   5    6.16    0.22
   1  -1   5    6.02    0.18
   1  -1   5    6.15    0.16
  -2   1  -5   14.22    0.36
  -2   1  -5   13.57    0.44
  -2   1  -5   13.50    0.37
   2  -1   5   14.24    0.44
   2  -1   5   13.86    0.37
   2  -1   5   13.88    0.37
  -3   1  -5    2.92    0.10
  -3   1  -5    2.61    0.10
  -3   1  -5    2.80    0.13
   3  -1   5    2.97    0.10
   3  -1   5    2.62    0.10
  -4   1  -5    7.72    0.23
  -4   1  -5    8.02    0.22
  -4   1  -5    7.48    0.28
   4  -1   5    7.79    0.24
   4  -1   5    7.61    0.22
  -5   1  -5    3.44    0.13
  -5   1  -5    3.33    0.16
   5  -1   5    3.55    0.14
   5  -1   5    3.54    0.10
   5  -1   5    3.46    0.11
  -6   1  -5    0.31    0.06
  -6   1  -5    0.35    0.04
   6  -1   5    0.34    0.05
  -7   1  -5    2.51    0.11
  -7   1  -5    2.45    0.14
   7  -1   5    2.25    0.12
  -8   1  -5   -0.03    0.03
  -8   1  -5    0.00    0.05
   8  -1   5    0.05    0.04
  -9   1  -5    0.85    0.07
   9  -1   5    0.77    0.08
 -10   1  -5    0.23    0.06
  10  -1   5    0.09    0.05
 -10   0   5    0.21    0.07
  -9   0   5    0.03    0.04
  -8   0   5    2.46    0.13
  -7   0   5    1.46    0.07
  -7   0   5    1.45    0.09
  -7   0   5    1.52    0.10
  -6   0   5    0.25    0.04
  -6   0   5    0.22    0.03
  -6   0   5    0.22    0.04
  -6   0   5    0.16    0.04
  -5   0   5    0.48    0.05
  -5   0   5    0.43    0.04
  -5   0   5    0.52    0.03
  -5   0   5    0.44    0.04
  -5   0   5    0.40    0.05
  -5   0   5    0.44    0.03
   4   0  -5    0.76    0.05
   4   0  -5    0.90    0.06
  -4   0   5    0.80    0.04
  -4   0   5    0.79    0.06
  -4   0   5    0.74    0.04
  -4   0   5    0.76    0.05
  -4   0   5    0.60    0.05
  -4   0   5    0.70    0.06
   3   0  -5    9.36    0.26
   3   0  -5    9.83    0.27
  -3   0   5    9.95    0.29
  -3   0   5    9.48    0.27
  -3   0   5    9.56    0.29
  -3   0   5    9.57    0.27
  -3   0   5    9.23    0.27
  -3   0   5    9.44    0.26
   2   0  -5    1.95    0.08
   2   0  -5    2.04    0.08
   2   0  -5    1.93    0.08
  -2   0   5    1.91    0.08
  -2   0   5    2.03    0.08
  -2   0   5    1.79    0.07
  -2   0   5    1.87    0.08
   1   0  -5    2.99    0.11
   1   0  -5    3.30    0.10
   1   0  -5    3.07    0.10
   1   0  -5    2.97    0.12
  -1   0   5    3.07    0.11
  -1   0   5    3.05    0.11
  -1   0   5    3.22    0.12
  -1   0   5    3.06    0.10
   0   0  -5    0.79    0.05
   0   0  -5    0.79    0.04
   0   0  -5    0.73    0.04
   0   0  -5    0.79    0.04
   0   0   5    0.72    0.04
   0   0   5    0.79    0.04
   0   0   5    0.80    0.05
   0   0   5    0.77    0.06
   0   0   5    0.78    0.04
  -1   0  -5    3.83    0.11
  -1   0  -5    3.68    0.11
  -1   0  -5    3.56    0.14
  -1   0  -5    3.62    0.12
   1   0   5    3.59    0.12
   1   0   5    3.75    0.12
   1   0   5    3.69    0.11
   1   0   5    3.71    0.14
  -2   0  -5   77.86    1.97
  -2   0  -5   81.36    1.90
  -2   0  -5   82.08    2.06
  -2   0  -5   78.26    2.26
   2   0   5   79.01    1.94
   2   0   5   79.25    2.06
   2   0   5   81.07    1.96
   2   0   5   83.56    2.26
  -3   0  -5   27.19    0.82
  -3   0  -5   27.92    0.66
  -3   0  -5   27.01    0.70
   3   0   5   27.84    0.73
   3   0   5   27.41    0.69
   3   0   5   28.21    0.68
  -4   0  -5    0.47    0.06
  -4   0  -5    0.49    0.04
   4   0   5    0.51    0.04
   4   0   5    0.50    0.04
   4   0   5    0.54    0.03
  -5   0  -5    0.82    0.08
  -5   0  -5    0.81    0.06
   5   0   5    0.81    0.04
   5   0   5    0.88    0.05
   5   0   5    0.89    0.06
  -6   0  -5    0.11    0.03
  -6   0  -5    0.24    0.05
   6   0   5    0.11    0.03
  -7   0  -5    1.57    0.12
  -7   0  -5    1.62    0.09
   7   0   5    1.77    0.10
  -8   0  -5    0.02    0.05
  -8   0  -5    0.08    0.04
   8   0   5    0.01    0.03
  -9   0  -5    0.04    0.05
  -9   0  -5    0.03    0.04
   9   0   5    0.06    0.05
 -10   0  -5    1.08    0.09
  10   0   5    1.20    0.11
 -10   1   5   -0.09    0.04
  -9   1   5    0.87    0.09
  -8   1   5    1.75    0.11
  -7   1   5    0.01    0.04
  -7   1   5    0.04    0.04
  -6   1   5    9.76    0.29
  -6   1   5    9.37    0.30
  -6   1   5    9.42    0.28
   5  -1  -5    0.48    0.05
  -5   1   5    0.53    0.05
  -5   1   5    0.65    0.06
  -5   1   5    0.66    0.04
  -5   1   5    0.51    0.05
   4  -1  -5    0.67    0.05
   4  -1  -5    0.56    0.05
  -4   1   5    0.54    0.05
  -4   1   5    0.40    0.05
  -4   1   5    0.55    0.05
  -4   1   5    0.53    0.04
  -4   1   5    0.53    0.04
   3  -1  -5   17.29    0.45
   3  -1  -5   18.25    0.47
  -3   1   5   17.11    0.47
  -3   1   5   17.77    0.47
  -3   1   5   18.05    0.50
  -3   1   5   17.33    0.47
  -3   1   5   17.46    0.44
   2  -1  -5    7.48    0.23
   2  -1  -5    7.56    0.22
   2  -1  -5    7.57    0.21
  -2   1   5    7.71    0.23
  -2   1   5    7.37    0.20
  -2   1   5    7.44    0.22
  -2   1   5    7.52    0.22
  -2   1   5    7.58    0.22
   1  -1  -5   11.72    0.36
   1  -1  -5   12.10    0.31
   1  -1  -5   11.98    0.33
  -1   1   5   12.47    0.36
  -1   1   5   12.30    0.33
  -1   1   5   12.17    0.31
  -1   1   5   11.98    0.33
  -1   1   5   11.76    0.33
   0  -1  -5   35.81    0.90
   0  -1  -5   35.07    1.02
   0  -1  -5   35.84    0.87
   0   1   5   37.37    1.03
   0   1   5   36.08    0.89
   0   1   5   35.94    0.87
   0   1   5   35.73    0.94
   0   1   5   35.72    0.90
   0   1   5   35.87    0.89
  -1  -1  -5    0.86    0.06
  -1  -1  -5    0.99    0.05
  -1  -1  -5    0.86    0.05
  -1  -1  -5    0.93    0.05
   1   1   5    0.83    0.05
   1   1   5    0.91    0.05
   1   1   5    0.83    0.05
   1   1   5    1.01    0.07
   1   1   5    0.95    0.05
  -2  -1  -5   47.68    1.21
  -2  -1  -5   47.55    1.16
  -2  -1  -5   46.28    1.38
   2   1   5   50.22    1.20
   2   1   5   48.20    1.18
   2   1   5   51.22    1.39
   2   1   5   48.69    1.26
   2   1   5   48.16    1.19
  -3  -1  -5   49.59    1.26
  -3  -1  -5   50.19    1.44
  -3  -1  -5   49.75    1.21
   3   1   5   50.75    1.23
   3   1   5   50.31    1.22
   3   1   5   50.07    1.31
   3   1   5   52.50    1.25
  -4  -1  -5    0.31    0.04
  -4  -1  -5    0.31    0.05
  -4  -1  -5    0.31    0.03
   4   1   5    0.34    0.03
   4   1   5    0.31    0.03
   4   1   5    0.33    0.04
   4   1   5    0.30    0.03
  -5  -1  -5    1.37    0.10
  -5  -1  -5    1.31    0.07
  -5  -1  -5    1.36    0.05
   5   1   5    1.33    0.05
   5   1   5    1.39    0.06
   5   1   5    1.43    0.08
  -6  -1  -5    0.04    0.03
  -6  -1  -5    0.06    0.04
   6   1   5   -0.01    0.02
   6   1   5    0.04    0.02
  -7  -1  -5    5.61    0.19
  -7  -1  -5    5.43    0.24
   7   1   5    5.25    0.20
  -8  -1  -5    0.30    0.07
  -8  -1  -5    0.44    0.06
   8   1   5    0.34    0.06
  -9  -1  -5    2.78    0.17
  -9  -1  -5    2.47    0.13
   9   1   5    2.67    0.15
 -10  -1  -5    0.43    0.06
  10   1   5    0.38    0.07
 -11  -1  -5   -0.02    0.04
  11   1   5   -0.01    0.05
  -9   2   5   -0.03    0.04
  -8   2   5    0.30    0.06
  -7   2   5    1.91    0.10
  -7   2   5    1.98    0.12
  -6   2   5   10.57    0.30
  -6   2   5   10.40    0.31
  -6   2   5   10.23    0.32
  -5   2   5    6.26    0.21
  -5   2   5    6.24    0.20
  -5   2   5    6.02    0.21
   4  -2  -5   19.48    0.50
  -4   2   5   19.40    0.51
  -4   2   5   19.38    0.51
  -4   2   5   18.78    0.52
   3  -2  -5   20.41    0.52
  -3   2   5   20.36    0.54
  -3   2   5   20.66    0.50
  -3   2   5   20.66    0.50
  -3   2   5   20.63    0.54
  -3   2   5   20.21    0.54
   2  -2  -5   12.14    0.36
   2  -2  -5   12.51    0.32
   2  -2  -5   12.70    0.34
  -2   2   5   11.97    0.31
  -2   2   5   12.03    0.34
  -2   2   5   12.17    0.34
  -2   2   5   12.28    0.36
  -2   2   5   12.79    0.31
  -2   2   5   11.94    0.34
   1  -2  -5    0.11    0.02
   1  -2  -5    0.10    0.02
   1  -2  -5    0.09    0.02
  -1   2   5    0.13    0.03
  -1   2   5    0.08    0.02
  -1   2   5    0.11    0.02
  -1   2   5    0.09    0.02
  -1   2   5    0.21    0.03
  -1   2   5    0.10    0.03
   0  -2  -5    1.11    0.05
   0  -2  -5    1.04    0.05
   0   2   5    0.95    0.05
   0   2   5    1.07    0.06
   0   2   5    0.97    0.06
   0   2   5    0.88    0.05
   0   2   5    1.02    0.06
   0   2   5    1.03    0.06
  -1  -2  -5    1.74    0.07
  -1  -2  -5    1.66    0.07
  -1  -2  -5    1.77    0.09
   1   2   5    1.66    0.08
   1   2   5    1.76    0.07
   1   2   5    1.70    0.07
   1   2   5    2.06    0.09
   1   2   5    1.78    0.08
   1   2   5    1.79    0.08
  -2  -2  -5    4.01    0.13
  -2  -2  -5    3.92    0.13
  -2  -2  -5    3.98    0.16
   2   2   5    4.04    0.14
   2   2   5    4.18    0.14
   2   2   5    4.33    0.13
   2   2   5    4.21    0.16
   2   2   5    4.07    0.13
  -3  -2  -5    5.16    0.16
  -3  -2  -5    5.18    0.20
   3   2   5    5.27    0.16
   3   2   5    5.12    0.17
   3   2   5    5.12    0.15
   3   2   5    5.21    0.16
  -4  -2  -5   35.59    1.06
  -4  -2  -5   35.37    0.92
  -4  -2  -5   35.99    0.88
   4   2   5   37.16    0.91
   4   2   5   35.71    0.89
   4   2   5   35.76    0.96
   4   2   5   36.04    0.88
  -5  -2  -5    0.23    0.03
  -5  -2  -5    0.13    0.03
  -5  -2  -5    0.18    0.05
   5   2   5    0.14    0.03
   5   2   5    0.20    0.04
   5   2   5    0.18    0.03
   5   2   5    0.20    0.02
  -6  -2  -5   -0.03    0.02
  -6  -2  -5    0.01    0.02
  -6  -2  -5    0.01    0.04
   6   2   5    0.05    0.02
   6   2   5    0.07    0.03
  -7  -2  -5    6.24    0.21
  -7  -2  -5    6.35    0.18
  -7  -2  -5    6.21    0.26
   7   2   5    6.29    0.23
  -8  -2  -5    2.50    0.13
  -8  -2  -5    2.58    0.08
  -8  -2  -5    2.45    0.15
   8   2   5    2.62    0.14
  -9  -2  -5    2.54    0.13
  -9  -2  -5    2.46    0.16
   9   2   5    2.33    0.14
 -10  -2  -5    0.14    0.06
 -10  -2  -5    0.11    0.05
  10   2   5    0.12    0.06
 -11  -2  -5    0.10    0.05
  11   2   5    0.08    0.06
  -9   3   5    0.02    0.05
  -8   3   5    0.07    0.05
  -7   3   5    0.41    0.06
  -6   3   5    1.19    0.08
  -6   3   5    1.24    0.09
  -5   3   5    0.32    0.05
  -5   3   5    0.36    0.05
  -5   3   5    0.34    0.05
  -4   3   5    4.52    0.16
  -4   3   5    4.42    0.16
  -4   3   5    4.12    0.16
   3  -3  -5   23.66    0.59
  -3   3   5   22.87    0.61
  -3   3   5   23.58    0.62
  -3   3   5   23.90    0.61
   2  -3  -5    2.61    0.10
   2  -3  -5    2.38    0.09
  -2   3   5    2.52    0.10
  -2   3   5    2.69    0.11
  -2   3   5    2.76    0.11
  -2   3   5    2.62    0.09
   1  -3  -5    0.30    0.03
   1  -3  -5    0.24    0.03
  -1   3   5    0.30    0.04
  -1   3   5    0.24    0.03
  -1   3   5    0.34    0.04
  -1   3   5    0.25    0.02
  -1   3   5    0.29    0.03
  -1   3   5    0.24    0.03
   0  -3  -5    0.04    0.02
   0  -3  -5    0.02    0.02
   0  -3  -5    0.04    0.02
   0   3   5    0.02    0.02
   0   3   5    0.05    0.02
   0   3   5    0.03    0.02
   0   3   5    0.14    0.02
   0   3   5    0.01    0.02
   0   3   5    0.06    0.02
  -1  -3  -5    0.06    0.02
  -1  -3  -5    0.04    0.02
  -1  -3  -5    0.06    0.03
   1   3   5    0.03    0.02
   1   3   5    0.07    0.03
   1   3   5    0.06    0.02
   1   3   5    0.04    0.02
   1   3   5    0.06    0.02
   1   3   5    0.07    0.03
  -2  -3  -5    4.73    0.15
  -2  -3  -5    4.71    0.15
  -2  -3  -5    4.65    0.18
   2   3   5    4.69    0.16
   2   3   5    4.57    0.15
   2   3   5    4.66    0.15
   2   3   5    5.07    0.18
   2   3   5    4.73    0.16
  -3  -3  -5   17.61    0.45
  -3  -3  -5   16.24    0.53
  -3  -3  -5   16.97    0.44
   3   3   5   16.40    0.44
   3   3   5   17.21    0.45
   3   3   5   16.82    0.45
   3   3   5   17.32    0.48
  -4  -3  -5    0.64    0.05
  -4  -3  -5    0.77    0.07
  -4  -3  -5    0.72    0.05
   4   3   5    0.74    0.04
   4   3   5    0.62    0.04
   4   3   5    0.72    0.05
   4   3   5    0.70    0.05
  -5  -3  -5    0.09    0.04
  -5  -3  -5    0.01    0.02
  -5  -3  -5    0.02    0.02
   5   3   5    0.03    0.02
   5   3   5    0.00    0.02
   5   3   5    0.00    0.01
   5   3   5    0.00    0.02
  -6  -3  -5   -0.04    0.04
  -6  -3  -5    0.00    0.02
  -6  -3  -5    0.01    0.03
   6   3   5    0.01    0.01
   6   3   5    0.03    0.02
   6   3   5    0.02    0.02
   6   3   5    0.00    0.03
  -7  -3  -5   24.45    0.67
  -7  -3  -5   25.30    0.78
  -7  -3  -5   24.71    0.63
   7   3   5   24.96    0.62
   7   3   5   24.26    0.71
  -8  -3  -5    0.05    0.04
  -8  -3  -5    0.06    0.03
  -8  -3  -5    0.12    0.06
   8   3   5   -0.03    0.04
  -9  -3  -5    0.05    0.04
  -9  -3  -5    0.07    0.06
  -9  -3  -5    0.03    0.03
   9   3   5   -0.01    0.04
 -10  -3  -5    0.68    0.08
  10   3   5    0.60    0.08
 -11  -3  -5    0.37    0.07
  11   3   5    0.34    0.08
  -8   4   5    0.00    0.04
  -7   4   5    0.11    0.05
  -6   4   5    0.18    0.05
  -6   4   5    0.26    0.05
  -5   4   5    1.67    0.09
  -5   4   5    1.53    0.10
  -5   4   5    1.66    0.09
  -4   4   5    4.99    0.18
  -4   4   5    5.23    0.18
  -4   4   5    5.20    0.18
   3  -4  -5    0.05    0.02
  -3   4   5    0.08    0.03
  -3   4   5    0.01    0.03
  -3   4   5    0.12    0.04
   2  -4  -5    1.08    0.06
   2  -4  -5    0.99    0.06
  -2   4   5    1.04    0.07
  -2   4   5    1.11    0.06
  -2   4   5    1.00    0.07
  -2   4   5    1.00    0.06
   1  -4  -5    1.31    0.07
   1  -4  -5    1.40    0.07
  -1   4   5    1.54    0.09
  -1   4   5    1.55    0.07
  -1   4   5    1.29    0.07
  -1   4   5    1.48    0.08
  -1   4   5    1.48    0.08
   0  -4  -5   12.85    0.40
   0  -4  -5   13.47    0.34
   0   4   5   13.23    0.40
   0   4   5   12.43    0.35
   0   4   5   12.48    0.38
   0   4   5   12.95    0.36
   0   4   5   12.29    0.36
  -1  -4  -5    0.67    0.04
  -1  -4  -5    0.63    0.05
  -1  -4  -5    0.45    0.05
   1   4   5    0.55    0.05
   1   4   5    0.54    0.05
   1   4   5    0.64    0.04
   1   4   5    0.47    0.05
   1   4   5    0.52    0.05
   1   4   5    0.58    0.03
   1   4   5    0.61    0.04
  -2  -4  -5   15.96    0.41
  -2  -4  -5   15.17    0.49
  -2  -4  -5   16.18    0.42
   2   4   5   15.53    0.46
   2   4   5   15.56    0.42
   2   4   5   16.00    0.40
   2   4   5   15.81    0.43
   2   4   5   15.86    0.42
  -3  -4  -5    1.68    0.08
  -3  -4  -5    1.63    0.10
  -3  -4  -5    1.73    0.08
   3   4   5    1.82    0.09
   3   4   5    1.88    0.09
   3   4   5    1.71    0.08
   3   4   5    1.77    0.08
  -4  -4  -5    0.47    0.06
  -4  -4  -5    0.51    0.05
  -4  -4  -5    0.60    0.05
   4   4   5    0.55    0.04
   4   4   5    0.51    0.05
   4   4   5    0.43    0.04
   4   4   5    0.61    0.05
  -5  -4  -5    5.05    0.17
  -5  -4  -5    4.79    0.21
   5   4   5    4.96    0.17
   5   4   5    5.18    0.17
   5   4   5    5.24    0.16
   5   4   5    5.21    0.19
  -6  -4  -5    5.11    0.18
  -6  -4  -5    4.94    0.17
  -6  -4  -5    5.28    0.23
   6   4   5    5.37    0.18
   6   4   5    5.33    0.16
   6   4   5    5.00    0.16
   6   4   5    5.07    0.20
  -7  -4  -5   12.65    0.46
  -7  -4  -5   13.10    0.36
  -7  -4  -5   13.09    0.38
   7   4   5   13.04    0.41
   7   4   5   13.24    0.35
  -8  -4  -5    4.61    0.18
  -8  -4  -5    4.31    0.22
  -8  -4  -5    4.43    0.16
   8   4   5    4.32    0.19
  -9  -4  -5    4.14    0.18
  -9  -4  -5    3.93    0.15
  -9  -4  -5    4.00    0.21
   9   4   5    3.58    0.18
 -10  -4  -5    0.55    0.07
 -10  -4  -5    0.57    0.05
  10   4   5    0.51    0.08
 -11  -4  -5   -0.05    0.03
  11   4   5   -0.02    0.05
  -8   5   5   -0.04    0.04
  -7   5   5   -0.01    0.04
  -6   5   5    0.07    0.04
  -6   5   5    0.02    0.04
  -5   5   5    0.75    0.07
  -5   5   5    0.77    0.07
  -5   5   5    0.91    0.07
  -4   5   5   -0.02    0.03
  -4   5   5    0.01    0.03
  -4   5   5    0.05    0.03
  -3   5   5    0.06    0.03
  -3   5   5    0.06    0.03
  -3   5   5    0.02    0.03
   2  -5  -5    0.96    0.06
  -2   5   5    0.86    0.06
  -2   5   5    0.85    0.06
  -2   5   5    1.05    0.07
   1  -5  -5    1.69    0.09
  -1   5   5    1.61    0.10
  -1   5   5    1.81    0.08
  -1   5   5    1.77    0.09
  -1   5   5    1.90    0.09
  -1   5   5    1.56    0.09
   0  -5  -5    2.75    0.10
   0  -5  -5    2.83    0.13
   0   5   5    2.78    0.11
   0   5   5    2.86    0.12
   0   5   5    2.83    0.13
   0   5   5    2.74    0.12
   0   5   5    2.91    0.12
  -1  -5  -5    0.14    0.03
  -1  -5  -5    0.11    0.04
   1   5   5    0.11    0.03
   1   5   5    0.13    0.04
   1   5   5    0.08    0.03
   1   5   5    0.09    0.03
  -2  -5  -5    1.58    0.08
  -2  -5  -5    1.50    0.10
   2   5   5    1.62    0.08
   2   5   5    1.49    0.08
   2   5   5    1.54    0.06
   2   5   5    1.39    0.09
   2   5   5    1.69    0.06
   2   5   5    1.58    0.07
  -3  -5  -5   16.97    0.55
  -3  -5  -5   17.88    0.47
  -3  -5  -5   17.66    0.46
   3   5   5   17.82    0.47
   3   5   5   17.28    0.44
   3   5   5   16.98    0.47
   3   5   5   17.41    0.51
   3   5   5   17.43    0.46
  -4  -5  -5    0.37    0.04
  -4  -5  -5    0.33    0.04
  -4  -5  -5    0.32    0.06
   4   5   5    0.26    0.04
   4   5   5    0.37    0.04
   4   5   5    0.44    0.05
   4   5   5    0.26    0.03
  -5  -5  -5    2.53    0.14
  -5  -5  -5    2.67    0.11
  -5  -5  -5    2.70    0.12
   5   5   5    2.53    0.11
   5   5   5    2.54    0.13
   5   5   5    2.59    0.11
   5   5   5    2.67    0.10
  -6  -5  -5   18.63    0.49
  -6  -5  -5   18.02    0.50
  -6  -5  -5   18.06    0.60
   6   5   5   18.33    0.48
   6   5   5   18.87    0.50
   6   5   5   18.31    0.47
   6   5   5   16.65    0.54
  -7  -5  -5    5.66    0.20
  -7  -5  -5    5.38    0.19
  -7  -5  -5    5.51    0.25
   7   5   5    5.73    0.18
   7   5   5    5.13    0.22
   7   5   5    5.41    0.17
  -8  -5  -5    1.67    0.10
  -8  -5  -5    1.66    0.13
   8   5   5    1.86    0.12
  -9  -5  -5    0.24    0.05
  -9  -5  -5    0.21    0.07
   9   5   5    0.23    0.06
 -10  -5  -5    0.24    0.05
  10   5   5    0.30    0.07
 -11  -5  -5    0.10    0.04
  11   5   5    0.05    0.06
  -7   6   5    0.02    0.04
  -6   6   5    0.17    0.05
  -5   6   5    0.47    0.06
  -5   6   5    0.57    0.06
  -4   6   5    0.17    0.04
  -4   6   5    0.30    0.05
  -4   6   5    0.20    0.05
  -3   6   5    0.48    0.05
  -3   6   5    0.47    0.06
  -3   6   5    0.42    0.06
  -2   6   5    2.67    0.13
  -2   6   5    2.45    0.12
  -2   6   5    2.49    0.11
   1  -6  -5   10.90    0.35
  -1   6   5   11.34    0.33
  -1   6   5   10.80    0.31
  -1   6   5   10.32    0.36
  -1   6   5   10.84    0.33
   0  -6  -5    7.19    0.25
   0   6   5    7.14    0.23
   0   6   5    7.05    0.23
   0   6   5    6.88    0.22
   0   6   5    7.05    0.26
  -1  -6  -5    0.79    0.07
   1   6   5    0.67    0.07
   1   6   5    0.82    0.07
   1   6   5    0.86    0.06
   1   6   5    0.78    0.07
  -2  -6  -5    2.95    0.14
  -2  -6  -5    3.03    0.11
   2   6   5    2.79    0.14
   2   6   5    3.08    0.13
   2   6   5    2.78    0.11
   2   6   5    3.11    0.13
  -3  -6  -5    4.63    0.15
  -3  -6  -5    4.63    0.20
   3   6   5    4.39    0.16
   3   6   5    4.44    0.16
   3   6   5    4.31    0.15
   3   6   5    4.46    0.12
   3   6   5    4.47    0.18
  -4  -6  -5    1.82    0.12
  -4  -6  -5    1.79    0.09
   4   6   5    1.75    0.09
   4   6   5    1.85    0.11
   4   6   5    1.82    0.09
   4   6   5    1.85    0.09
   4   6   5    1.76    0.07
  -5  -6  -5    6.33    0.20
  -5  -6  -5    5.93    0.25
   5   6   5    6.24    0.20
   5   6   5    6.19    0.20
   5   6   5    6.33    0.24
   5   6   5    6.14    0.20
  -6  -6  -5    9.19    0.36
  -6  -6  -5    9.61    0.29
   6   6   5    9.65    0.29
   6   6   5    9.47    0.33
   6   6   5    9.53    0.28
   6   6   5    9.71    0.29
  -7  -6  -5    1.80    0.14
  -7  -6  -5    2.05    0.11
   7   6   5    2.18    0.13
   7   6   5    2.12    0.11
   7   6   5    2.14    0.09
   7   6   5    2.29    0.10
  -8  -6  -5    7.62    0.32
   8   6   5    7.39    0.29
  -9  -6  -5    0.98    0.08
   9   6   5    0.97    0.10
 -10  -6  -5    0.05    0.05
  10   6   5    0.14    0.06
 -11  -6  -5    0.49    0.07
  -6   7   5    0.08    0.05
  -5   7   5    0.22    0.05
  -5   7   5    0.19    0.05
  -4   7   5    0.26    0.06
  -4   7   5    0.26    0.05
  -4   7   5    0.18    0.04
  -3   7   5    0.02    0.03
  -3   7   5    0.10    0.04
  -3   7   5    0.06    0.04
  -2   7   5    0.00    0.04
  -2   7   5    0.04    0.03
  -2   7   5    0.01    0.03
   1  -7  -5    0.05    0.04
  -1   7   5    0.00    0.04
  -1   7   5    0.02    0.03
  -1   7   5   -0.01    0.03
  -1   7   5   -0.05    0.03
   0  -7  -5    4.42    0.19
   0   7   5    4.10    0.19
   0   7   5    4.21    0.15
   0   7   5    4.08    0.17
   0   7   5    4.36    0.17
  -1  -7  -5    4.32    0.19
   1   7   5    4.43    0.15
   1   7   5    4.08    0.19
   1   7   5    4.18    0.17
   1   7   5    4.41    0.17
  -2  -7  -5    5.24    0.22
   2   7   5    5.26    0.18
   2   7   5    5.73    0.20
   2   7   5    5.50    0.22
   2   7   5    5.87    0.20
  -3  -7  -5    0.28    0.06
   3   7   5    0.26    0.05
   3   7   5    0.29    0.05
   3   7   5    0.27    0.05
   3   7   5    0.29    0.04
  -4  -7  -5    0.04    0.04
  -4  -7  -5    0.01    0.04
   4   7   5    0.01    0.04
   4   7   5    0.02    0.03
   4   7   5   -0.01    0.02
   4   7   5   -0.03    0.03
  -5  -7  -5    0.09    0.04
  -5  -7  -5    0.05    0.05
   5   7   5    0.06    0.03
   5   7   5    0.07    0.03
   5   7   5    0.10    0.04
   5   7   5    0.04    0.04
   5   7   5    0.07    0.03
  -6  -7  -5    0.50    0.08
  -6  -7  -5    0.51    0.06
   6   7   5    0.61    0.06
   6   7   5    0.41    0.05
   6   7   5    0.52    0.06
   6   7   5    0.51    0.07
  -7  -7  -5    0.52    0.06
  -7  -7  -5    0.57    0.09
   7   7   5    0.55    0.06
   7   7   5    0.65    0.08
   7   7   5    0.54    0.06
   7   7   5    0.48    0.05
  -8  -7  -5    0.08    0.04
   8   7   5    0.07    0.05
   8   7   5    0.03    0.03
  -9  -7  -5   -0.05    0.04
   9   7   5   -0.02    0.04
 -10  -7  -5    0.50    0.07
  10   7   5    0.47    0.09
 -11  -7  -5    0.06    0.05
  -5   8   5    0.01    0.04
  -5   8   5    0.17    0.06
  -4   8   5    0.06    0.04
  -4   8   5    0.08    0.04
  -4   8   5    0.12    0.05
  -3   8   5   -0.03    0.04
  -3   8   5   -0.01    0.03
  -3   8   5    0.00    0.04
  -2   8   5    0.12    0.05
  -2   8   5    0.02    0.04
  -2   8   5    0.10    0.04
  -1   8   5    0.34    0.06
  -1   8   5    0.19    0.06
  -1   8   5    0.38    0.05
  -1   8   5    0.35    0.06
   0  -8  -5    0.55    0.07
   0   8   5    0.62    0.08
   0   8   5    0.59    0.07
   0   8   5    0.66    0.06
   0   8   5    0.67    0.07
  -1  -8  -5    1.60    0.12
   1   8   5    1.78    0.12
   1   8   5    1.55    0.10
   1   8   5    1.82    0.11
   1   8   5    1.48    0.08
  -2  -8  -5    1.54    0.11
   2   8   5    1.41    0.08
   2   8   5    1.30    0.10
   2   8   5    1.31    0.09
   2   8   5    1.33    0.09
  -3  -8  -5    0.18    0.06
   3   8   5    0.08    0.04
   3   8   5    0.04    0.05
   3   8   5    0.04    0.03
   3   8   5    0.03    0.03
  -4  -8  -5    2.58    0.15
   4   8   5    2.31    0.12
   4   8   5    2.22    0.12
   4   8   5    2.22    0.14
   4   8   5    2.39    0.11
  -5  -8  -5    0.24    0.06
   5   8   5    0.23    0.05
   5   8   5    0.21    0.04
   5   8   5    0.21    0.04
   5   8   5    0.19    0.06
  -6  -8  -5    2.55    0.17
  -6  -8  -5    2.74    0.13
   6   8   5    2.73    0.13
   6   8   5    2.69    0.15
   6   8   5    2.69    0.13
   6   8   5    2.74    0.10
   6   8   5    2.45    0.12
  -7  -8  -5    0.53    0.07
   7   8   5    0.42    0.06
   7   8   5    0.50    0.06
   7   8   5    0.42    0.05
   7   8   5    0.51    0.08
  -8  -8  -5    0.10    0.05
   8   8   5    0.12    0.04
   8   8   5    0.12    0.06
   8   8   5    0.14    0.04
  -9  -8  -5    0.38    0.06
   9   8   5    0.36    0.08
 -10  -8  -5    0.14    0.06
  -4   9   5    0.07    0.04
  -4   9   5    0.06    0.05
  -3   9   5   -0.03    0.05
  -3   9   5    0.02    0.05
  -3   9   5    0.08    0.04
  -2   9   5    0.83    0.09
  -2   9   5    0.82    0.09
  -2   9   5    0.65    0.06
  -1   9   5   -0.02    0.04
  -1   9   5    0.05    0.05
  -1   9   5    0.05    0.06
  -1   9   5    0.03    0.03
   0   9   5    0.04    0.03
   0   9   5    0.01    0.04
   0   9   5    0.00    0.04
   0   9   5    0.06    0.05
  -1  -9  -5    1.14    0.11
   1   9   5    0.89    0.10
   1   9   5    1.05    0.09
   1   9   5    0.99    0.09
   1   9   5    1.08    0.07
  -2  -9  -5   -0.04    0.04
   2   9   5   -0.01    0.03
   2   9   5    0.02    0.03
   2   9   5   -0.02    0.03
   2   9   5    0.01    0.04
  -3  -9  -5    0.05    0.05
   3   9   5    0.06    0.04
   3   9   5    0.06    0.03
   3   9   5    0.08    0.05
   3   9   5   -0.07    0.03
  -4  -9  -5    0.19    0.07
   4   9   5    0.22    0.04
   4   9   5    0.05    0.05
   4   9   5    0.12    0.04
   4   9   5    0.19    0.05
   5   9   5    0.11    0.04
   5   9   5    0.10    0.05
   5   9   5    0.08    0.04
   5   9   5    0.04    0.04
   6   9   5    0.98    0.08
   6   9   5    0.96    0.10
   6   9   5    1.05    0.08
   6   9   5    1.09    0.08
  -7  -9  -5    0.02    0.04
   7   9   5   -0.01    0.04
   7   9   5   -0.01    0.03
   7   9   5    0.00    0.04
   7   9   5   -0.08    0.04
   7   9   5    0.00    0.02
  -8  -9  -5    0.31    0.06
   8   9   5    0.29    0.06
   8   9   5    0.39    0.06
   8   9   5    0.37    0.08
   8   9   5    0.38    0.06
  -9  -9  -5    0.07    0.05
   9   9   5    0.12    0.06
 -10  -9  -5    0.07    0.05
  -2  10   5    0.02    0.05
  -2  10   5    0.02    0.04
  -2  10   5   -0.03    0.05
  -1  10   5    0.03    0.05
  -1  10   5    0.04    0.06
  -1  10   5    0.00    0.05
  -1  10   5    0.03    0.04
   0  10   5    0.13    0.07
   0  10   5    0.19    0.04
   0  10   5    0.25    0.06
   0  10   5    0.15    0.06
   1  10   5   -0.01    0.04
   1  10   5    0.06    0.05
   1  10   5    0.08    0.06
   1  10   5   -0.02    0.03
  -2 -10  -5    0.51    0.09
   2  10   5    0.58    0.07
   2  10   5    0.56    0.06
   2  10   5    0.52    0.09
   2  10   5    0.55    0.07
   3  10   5    0.26    0.06
   3  10   5    0.34    0.05
   3  10   5    0.21    0.07
   3  10   5    0.43    0.07
   4  10   5    1.23    0.09
   4  10   5    1.43    0.11
   4  10   5    1.10    0.11
   4  10   5    1.22    0.09
   5  10   5   -0.01    0.04
   5  10   5   -0.02    0.04
   5  10   5    0.03    0.05
   5  10   5   -0.01    0.04
   6  10   5   -0.03    0.03
   6  10   5   -0.02    0.04
   6  10   5   -0.02    0.04
   6  10   5    0.03    0.05
   7  10   5    0.87    0.08
   7  10   5    0.83    0.10
   7  10   5    0.76    0.08
   7  10   5    0.59    0.07
   8  10   5    0.07    0.04
   8  10   5    0.11    0.05
   8  10   5    0.03    0.04
   8  10   5    0.09    0.06
  -9 -10  -5    0.08    0.05
   0  11   5    0.02    0.05
   0  11   5    0.02    0.04
   0  11   5    0.02    0.05
   1  11   5    0.26    0.06
   1  11   5    0.11    0.05
   1  11   5    0.23    0.05
   2  11   5    0.17    0.04
   2  11   5    0.14    0.06
   2  11   5    0.21    0.07
   2  11   5    0.12    0.05
   3  11   5    0.36    0.08
   3  11   5    0.49    0.06
   3  11   5    0.46    0.07
   3  11   5    0.38    0.07
   4  11   5    0.12    0.05
   4  11   5    0.14    0.04
   4  11   5    0.12    0.05
   4  11   5    0.06    0.06
   5  11   5    0.02    0.04
   5  11   5    0.01    0.03
   5  11   5    0.00    0.05
   5  11   5    0.02    0.04
   6  11   5    0.01    0.04
   6  11   5   -0.01    0.04
   6  11   5    0.00    0.04
   7  11   5    0.07    0.04
   7  11   5    0.06    0.05
   7  11   5    0.11    0.05
  -5 -11   6    0.01    0.05
  -4 -11   6    0.04    0.05
  -3 -11   6    0.29    0.07
  -2 -11   6    0.09    0.05
  -1 -11   6    0.42    0.08
  -7 -10   6    0.23    0.07
  -6 -10   6    0.34    0.07
  -5 -10   6    0.20    0.06
  -4 -10   6    0.14    0.06
  -3 -10   6    0.47    0.07
  -2 -10   6    1.44    0.12
  -1 -10   6    0.03    0.04
   0 -10   6    0.15    0.06
   1 -10   6    0.09    0.05
  -8  -9   6    0.18    0.06
  -7  -9   6    1.02    0.10
  -6  -9   6    0.27    0.06
  -5  -9   6    0.17    0.05
  -4  -9   6    0.13    0.06
  -3  -9   6    0.17    0.05
  -2  -9   6    0.10    0.05
  -1  -9   6    0.70    0.08
   0  -9   6    0.86    0.09
   1  -9   6    0.26    0.06
   2  -9   6    0.05    0.04
  -3   9  -6    0.03    0.02
  -9  -8   6    0.05    0.05
  -8  -8   6    0.07    0.05
  -7  -8   6    0.25    0.06
  -6  -8   6    0.01    0.04
  -5  -8   6    0.96    0.09
  -4  -8   6    0.54    0.08
  -4  -8   6    0.48    0.07
  -3  -8   6    0.03    0.04
  -3  -8   6   -0.03    0.04
  -2  -8   6    0.78    0.09
  -2  -8   6    0.71    0.08
  -1  -8   6    0.29    0.06
  -1  -8   6    0.16    0.06
   0  -8   6    3.19    0.15
   1  -8   6    0.91    0.08
   2  -8   6    1.81    0.11
  -3   8  -6    0.30    0.03
   3  -8   6    0.31    0.06
  -4   8  -6    0.00    0.02
  -5   8  -6    0.06    0.03
 -10  -7   6    0.14    0.06
   9   7  -6   -0.05    0.05
  -9  -7   6    0.08    0.05
   8   7  -6    1.95    0.13
  -8  -7   6    2.10    0.13
  -8  -7   6    2.14    0.15
  -8  -7   6    1.86    0.12
   7   7  -6    5.64    0.22
  -7  -7   6    5.65    0.25
  -7  -7   6    5.80    0.21
  -7  -7   6    5.63    0.22
  -6  -7   6    3.31    0.18
  -6  -7   6    3.08    0.15
  -5  -7   6    2.24    0.14
  -5  -7   6    2.29    0.13
  -4  -7   6    6.19    0.26
  -4  -7   6    6.27    0.23
  -3  -7   6    3.34    0.15
  -3  -7   6    3.23    0.17
  -2  -7   6    1.41    0.11
  -2  -7   6    1.30    0.09
  -1  -7   6    0.25    0.05
  -1  -7   6    0.21    0.05
   0  -7   6    0.24    0.05
   0  -7   6    0.24    0.06
   1  -7   6   14.08    0.49
   1  -7   6   14.10    0.42
   2  -7   6    0.67    0.08
   2  -7   6    0.69    0.07
  -3   7  -6    3.66    0.12
   3  -7   6    3.94    0.17
   3  -7   6    3.89    0.20
  -4   7  -6    0.15    0.03
  -5   7  -6    0.31    0.04
  -6   7  -6    0.00    0.03
  10   6  -6   -0.04    0.04
 -10  -6   6   -0.01    0.05
   9   6  -6    0.17    0.06
  -9  -6   6    0.14    0.06
   8   6  -6    1.67    0.11
  -8  -6   6    1.36    0.10
  -8  -6   6    1.56    0.11
   7   6  -6    7.72    0.27
  -7  -6   6    7.77    0.27
  -7  -6   6    8.00    0.30
  -7  -6   6    7.63    0.26
   6   6  -6    0.21    0.04
  -6  -6   6    0.08    0.05
  -6  -6   6    0.21    0.05
  -6  -6   6    0.17    0.05
   5   6  -6    3.56    0.15
  -5  -6   6    3.64    0.15
  -5  -6   6    3.64    0.17
  -5  -6   6    3.62    0.16
   4   6  -6    0.07    0.03
  -4  -6   6    0.10    0.04
  -4  -6   6    0.02    0.03
   3   6  -6    4.15    0.14
  -3  -6   6    3.66    0.18
  -3  -6   6    3.76    0.16
   2   6  -6    0.01    0.02
  -2  -6   6    0.02    0.03
  -2  -6   6   -0.03    0.03
   1   6  -6    0.10    0.03
  -1  -6   6    0.02    0.03
  -1  -6   6    0.02    0.03
   0  -6   6    0.01    0.03
   0  -6   6   -0.01    0.03
   1  -6   6    5.49    0.24
   1  -6   6    5.73    0.20
  -2   6  -6    2.39    0.09
   2  -6   6    2.32    0.12
  -3   6  -6    4.09    0.13
   3  -6   6    4.11    0.16
  -4   6  -6    5.41    0.17
   4  -6   6    5.54    0.20
  -5   6  -6    0.79    0.06
  -6   6  -6    0.43    0.05
  -7   6  -6    0.03    0.03
  10   5  -6    0.39    0.08
 -10  -5   6    0.28    0.06
   9   5  -6    0.36    0.07
  -9  -5   6    0.42    0.06
   8   5  -6    0.33    0.06
  -8  -5   6    0.14    0.05
  -8  -5   6    0.26    0.06
   7   5  -6   -0.01    0.03
  -7  -5   6   -0.01    0.04
  -7  -5   6    0.02    0.04
  -7  -5   6    0.03    0.04
   6   5  -6    2.75    0.13
  -6  -5   6    2.81    0.13
  -6  -5   6    2.57    0.13
  -6  -5   6    2.88    0.15
   5   5  -6    3.01    0.12
  -5  -5   6    2.83    0.13
  -5  -5   6    2.60    0.14
  -5  -5   6    2.97    0.12
   4   5  -6    0.37    0.04
  -4  -5   6    0.26    0.04
  -4  -5   6    0.28    0.05
  -4  -5   6    0.27    0.05
   3   5  -6    0.58    0.05
  -3  -5   6    0.59    0.06
  -3  -5   6    0.54    0.06
  -3  -5   6    0.59    0.05
   2   5  -6    0.36    0.03
  -2  -5   6    0.26    0.05
  -2  -5   6    0.37    0.05
   1   5  -6    6.36    0.19
  -1  -5   6    6.23    0.25
  -1  -5   6    6.45    0.21
   0  -5   6    0.30    0.05
  -1   5  -6    3.76    0.12
   1  -5   6    3.65    0.15
  -2   5  -6    4.61    0.14
   2  -5   6    4.61    0.17
  -3   5  -6   -0.03    0.02
   3  -5   6    0.00    0.03
  -4   5  -6    2.05    0.09
   4  -5   6    2.37    0.11
  -5   5  -6    0.55    0.05
  -6   5  -6    0.01    0.03
  -7   5  -6    0.05    0.04
  -8   5  -6   -0.05    0.03
  10   4  -6   -0.06    0.05
 -10  -4   6   -0.03    0.04
   9   4  -6    0.29    0.06
  -9  -4   6    0.29    0.06
   8   4  -6    1.32    0.10
  -8  -4   6    1.35    0.10
  -8  -4   6    1.37    0.09
   7   4  -6    7.55    0.26
  -7  -4   6    7.09    0.23
  -7  -4   6    7.49    0.24
  -7  -4   6    6.55    0.26
   6   4  -6    1.12    0.08
  -6  -4   6    1.10    0.08
  -6  -4   6    1.11    0.09
  -6  -4   6    1.17    0.09
  -5  -4   6    0.16    0.04
  -5  -4   6    0.11    0.04
  -5  -4   6    0.15    0.04
   4   4  -6    3.06    0.12
  -4  -4   6    3.00    0.14
  -4  -4   6    3.18    0.13
  -4  -4   6    3.00    0.12
   3   4  -6    0.11    0.02
  -3  -4   6    0.01    0.03
  -3  -4   6    0.09    0.03
  -3  -4   6    0.14    0.04
   2   4  -6    1.36    0.06
  -2  -4   6    1.27    0.08
  -2  -4   6    1.44    0.07
  -2  -4   6    1.15    0.08
   1   4  -6    0.34    0.03
   1   4  -6    0.36    0.03
  -1  -4   6    0.33    0.02
  -1  -4   6    0.32    0.04
   0   4  -6    4.66    0.14
   0  -4   6    4.49    0.13
   0  -4   6    4.27    0.16
  -1   4  -6    2.14    0.08
  -1   4  -6    2.28    0.08
   1  -4   6    2.32    0.08
   1  -4   6    2.19    0.10
  -2   4  -6    0.21    0.03
  -2   4  -6    0.28    0.03
   2  -4   6    0.26    0.04
  -3   4  -6    0.80    0.08
  -3   4  -6    0.78    0.05
   3  -4   6    0.87    0.07
  -4   4  -6   17.80    0.48
  -4   4  -6   18.48    0.60
   4  -4   6   18.14    0.49
  -5   4  -6   10.97    0.40
  -5   4  -6   10.78    0.31
  -6   4  -6    0.18    0.04
  -6   4  -6    0.27    0.07
  -7   4  -6    0.25    0.04
  -8   4  -6    0.05    0.04
  10   3  -6   -0.03    0.04
 -10  -3   6   -0.01    0.04
   9   3  -6    0.02    0.04
  -9  -3   6    0.02    0.04
   8   3  -6    0.01    0.04
  -8  -3   6    0.05    0.04
   7   3  -6    0.22    0.05
  -7  -3   6    0.28    0.05
  -7  -3   6    0.35    0.05
   6   3  -6   15.71    0.47
  -6  -3   6   16.21    0.50
  -6  -3   6   15.81    0.44
  -6  -3   6   16.02    0.45
  -6  -3   6   16.01    0.46
   5   3  -6    0.07    0.03
  -5  -3   6    0.03    0.03
  -5  -3   6    0.02    0.03
  -5  -3   6   -0.01    0.01
  -5  -3   6    0.06    0.03
   4   3  -6    4.97    0.17
  -4  -3   6    4.95    0.18
  -4  -3   6    5.23    0.17
  -4  -3   6    5.31    0.18
  -4  -3   6    4.97    0.19
   3   3  -6   14.87    0.41
  -3  -3   6   14.90    0.39
  -3  -3   6   15.30    0.41
  -3  -3   6   14.92    0.41
  -3  -3   6   14.62    0.47
   2   3  -6    2.14    0.07
  -2  -3   6    1.96    0.10
  -2  -3   6    2.23    0.09
  -1  -3   6   11.37    0.30
  -1  -3   6   11.46    0.33
   0   3  -6    9.65    0.27
   0   3  -6    9.94    0.27
   0  -3   6    9.53    0.28
  -1   3  -6    1.52    0.10
  -1   3  -6    1.65    0.07
  -1   3  -6    1.86    0.07
   1  -3   6    1.78    0.09
   1  -3   6    1.76    0.06
  -2   3  -6    0.31    0.03
  -2   3  -6    0.35    0.05
  -2   3  -6    0.32    0.03
   2  -3   6    0.29    0.04
  -3   3  -6    5.21    0.22
  -3   3  -6    5.09    0.16
  -3   3  -6    5.21    0.16
   3  -3   6    5.28    0.17
  -4   3  -6    0.09    0.03
  -4   3  -6    0.09    0.05
   4  -3   6    0.12    0.03
  -5   3  -6   16.54    0.45
  -5   3  -6   16.68    0.55
   5  -3   6   16.65    0.44
  -6   3  -6    1.23    0.11
  -6   3  -6    1.14    0.08
  -7   3  -6    4.35    0.17
  -7   3  -6    4.61    0.23
   7  -3   6    4.43    0.19
  -8   3  -6    0.06    0.03
   8  -3   6    0.07    0.05
  -9   3  -6    0.17    0.05
  10   2  -6    0.20    0.07
 -10  -2   6    0.23    0.05
   9   2  -6    0.01    0.04
  -9  -2   6   -0.01    0.04
   8   2  -6    1.17    0.10
  -8  -2   6    1.10    0.09
  -8  -2   6    1.19    0.09
  -8  -2   6    1.09    0.08
   7   2  -6    8.78    0.31
  -7  -2   6    9.41    0.28
  -7  -2   6    8.97    0.27
  -7  -2   6    9.43    0.30
   6   2  -6    0.20    0.05
  -6  -2   6    0.22    0.05
  -6  -2   6    0.17    0.04
  -6  -2   6    0.13    0.04
  -6  -2   6    0.19    0.04
   5   2  -6    0.78    0.06
   5   2  -6    0.87    0.06
  -5  -2   6    0.77    0.06
  -5  -2   6    0.84    0.06
  -5  -2   6    0.77    0.06
  -5  -2   6    0.85    0.07
  -5  -2   6    0.78    0.07
   4   2  -6    0.69    0.06
  -4  -2   6    0.67    0.06
  -4  -2   6    0.59    0.05
  -4  -2   6    0.78    0.06
  -4  -2   6    0.61    0.06
  -4  -2   6    0.66    0.05
   3   2  -6    7.02    0.21
   3   2  -6    6.76    0.22
  -3  -2   6    7.23    0.25
  -3  -2   6    6.79    0.22
  -3  -2   6    7.00    0.24
  -3  -2   6    6.82    0.20
  -3  -2   6    7.17    0.22
   2   2  -6    7.47    0.22
   2   2  -6    7.42    0.21
  -2  -2   6    7.50    0.26
  -2  -2   6    7.16    0.23
  -2  -2   6    7.61    0.22
   1   2  -6   25.78    0.68
  -1  -2   6   25.88    0.68
  -1  -2   6   27.25    0.79
  -1  -2   6   26.84    0.66
  -1  -2   6   26.87    0.68
   0   2  -6    1.02    0.06
   0   2  -6    1.04    0.07
   0  -2   6    0.98    0.06
  -1   2  -6    8.74    0.31
  -1   2  -6    9.05    0.26
  -1   2  -6    9.55    0.26
   1  -2   6    8.96    0.26
  -2   2  -6    8.17    0.30
  -2   2  -6    8.67    0.24
  -2   2  -6    8.19    0.24
   2  -2   6    8.54    0.23
   2  -2   6    8.07    0.24
  -3   2  -6    0.10    0.02
  -3   2  -6    0.09    0.04
  -3   2  -6    0.11    0.02
   3  -2   6    0.10    0.02
   3  -2   6    0.15    0.03
  -4   2  -6    0.22    0.03
  -4   2  -6    0.28    0.05
   4  -2   6    0.30    0.04
   4  -2   6    0.33    0.04
  -5   2  -6    0.47    0.07
  -5   2  -6    0.31    0.04
   5  -2   6    0.43    0.04
   5  -2   6    0.32    0.04
  -6   2  -6    0.38    0.05
  -6   2  -6    0.38    0.07
   6  -2   6    0.38    0.05
  -7   2  -6    1.35    0.11
  -7   2  -6    1.28    0.08
   7  -2   6    1.37    0.09
  -8   2  -6    0.18    0.07
  -8   2  -6    0.31    0.05
   8  -2   6    0.17    0.05
  -9   2  -6    0.25    0.05
   9  -2   6    0.24    0.06
  10   1  -6    0.26    0.07
 -10  -1   6    0.22    0.07
   9   1  -6    0.16    0.05
  -9  -1   6    0.13    0.05
  -9  -1   6    0.17    0.04
  -8  -1   6   -0.03    0.04
  -8  -1   6   -0.01    0.03
  -8  -1   6   -0.01    0.04
  -7  -1   6    1.61    0.10
  -7  -1   6    1.76    0.11
  -7  -1   6    1.83    0.11
  -7  -1   6    1.75    0.09
  -6  -1   6    2.69    0.11
  -6  -1   6    2.68    0.13
  -6  -1   6    2.89    0.13
  -6  -1   6    2.67    0.12
   5   1  -6    0.14    0.04
  -5  -1   6    0.05    0.03
  -5  -1   6    0.15    0.04
  -5  -1   6    0.13    0.04
  -5  -1   6    0.02    0.03
  -5  -1   6    0.08    0.02
   4   1  -6    0.02    0.02
  -4  -1   6    0.05    0.03
  -4  -1   6    0.00    0.02
  -4  -1   6    0.01    0.02
  -4  -1   6    0.06    0.02
  -4  -1   6    0.01    0.03
   3   1  -6    4.11    0.15
  -3  -1   6    4.09    0.15
  -3  -1   6    3.99    0.15
  -3  -1   6    4.36    0.16
  -3  -1   6    4.08    0.14
   2   1  -6   17.39    0.48
  -2  -1   6   18.25    0.48
  -2  -1   6   18.27    0.46
  -2  -1   6   18.79    0.54
  -2  -1   6   17.29    0.48
   1   1  -6   15.11    0.42
   1   1  -6   14.92    0.48
   1   1  -6   16.12    0.42
  -1  -1   6   15.90    0.40
  -1  -1   6   16.33    0.48
  -1  -1   6   15.56    0.42
  -1  -1   6   15.74    0.42
   0   1  -6    0.45    0.04
   0   1  -6    0.40    0.05
   0  -1   6    0.57    0.05
   0  -1   6    0.49    0.04
   0  -1   6    0.48    0.04
  -1   1  -6    0.16    0.04
  -1   1  -6    0.16    0.02
   1  -1   6    0.11    0.04
   1  -1   6    0.19    0.03
   1  -1   6    0.17    0.01
  -2   1  -6    2.61    0.10
  -2   1  -6    2.46    0.12
   2  -1   6    2.65    0.10
   2  -1   6    2.69    0.09
  -3   1  -6    7.00    0.26
  -3   1  -6    7.18    0.21
   3  -1   6    7.24    0.21
   3  -1   6    7.00    0.21
  -4   1  -6    2.87    0.11
  -4   1  -6    2.98    0.15
   4  -1   6    3.00    0.11
   4  -1   6    3.18    0.12
  -5   1  -6    0.65    0.08
  -5   1  -6    0.59    0.05
   5  -1   6    0.58    0.05
   5  -1   6    0.54    0.05
  -6   1  -6    0.19    0.06
  -6   1  -6    0.07    0.03
   6  -1   6    0.05    0.03
  -7   1  -6    0.57    0.06
  -7   1  -6    0.57    0.08
   7  -1   6    0.45    0.06
  -8   1  -6    3.00    0.17
  -8   1  -6    2.63    0.13
   8  -1   6    2.82    0.15
  -9   1  -6    0.35    0.06
   9  -1   6    0.10    0.05
 -10   1  -6    0.05    0.05
  10  -1   6    0.02    0.05
 -10   0   6    0.06    0.05
  -9   0   6    0.54    0.08
  -8   0   6   -0.01    0.04
  -8   0   6   -0.01    0.02
  -7   0   6    3.06    0.11
  -7   0   6    2.92    0.14
  -7   0   6    3.28    0.15
  -6   0   6    0.21    0.05
  -6   0   6    0.25    0.04
  -6   0   6    0.24    0.04
  -6   0   6    0.20    0.05
  -5   0   6    1.85    0.10
  -5   0   6    1.90    0.10
  -5   0   6    1.90    0.10
  -5   0   6    1.83    0.08
   4   0  -6    0.00    0.02
   4   0  -6    0.02    0.02
  -4   0   6    0.01    0.02
  -4   0   6   -0.02    0.02
  -4   0   6    0.02    0.02
  -4   0   6   -0.02    0.02
  -4   0   6    0.00    0.02
  -4   0   6   -0.02    0.03
   3   0  -6    2.33    0.10
   3   0  -6    2.38    0.09
  -3   0   6    2.44    0.09
  -3   0   6    2.45    0.10
  -3   0   6    2.27    0.10
  -3   0   6    2.26    0.10
  -3   0   6    2.50    0.10
   2   0  -6   27.52    0.70
   2   0  -6   25.84    0.78
   2   0  -6   26.25    0.67
  -2   0   6   27.13    0.70
  -2   0   6   26.90    0.67
  -2   0   6   28.17    0.78
  -2   0   6   26.87    0.69
   1   0  -6    4.65    0.17
   1   0  -6    4.63    0.14
   1   0  -6    4.62    0.14
   1   0  -6    4.48    0.15
  -1   0   6    4.70    0.17
  -1   0   6    4.47    0.15
  -1   0   6    4.58    0.14
  -1   0   6    4.31    0.15
   0   0  -6    8.16    0.24
   0   0  -6    8.66    0.23
   0   0  -6    8.06    0.28
   0   0  -6    8.38    0.23
   0   0   6    8.32    0.25
   0   0   6    8.52    0.23
   0   0   6    8.40    0.24
   0   0   6    8.97    0.28
   0   0   6    8.67    0.24
  -1   0  -6   18.91    0.47
  -1   0  -6   17.44    0.55
  -1   0  -6   17.80    0.45
  -1   0  -6   17.03    0.47
   1   0   6   18.26    0.47
   1   0   6   17.96    0.48
   1   0   6   18.37    0.55
   1   0   6   17.69    0.47
  -2   0  -6   17.54    0.43
  -2   0  -6   17.93    0.47
  -2   0  -6   17.21    0.54
  -2   0  -6   16.75    0.46
   2   0   6   18.18    0.45
   2   0   6   17.56    0.47
   2   0   6   17.34    0.46
  -3   0  -6    0.87    0.06
  -3   0  -6    0.80    0.07
  -3   0  -6    0.97    0.04
   3   0   6    0.82    0.06
   3   0   6    0.83    0.05
   3   0   6    0.93    0.05
  -4   0  -6    0.16    0.04
  -4   0  -6    0.12    0.03
   4   0   6    0.17    0.03
   4   0   6    0.20    0.03
   4   0   6    0.18    0.03
  -5   0  -6    0.07    0.03
  -5   0  -6    0.08    0.04
   5   0   6    0.08    0.02
   5   0   6    0.09    0.03
   5   0   6    0.07    0.03
  -6   0  -6    0.32    0.06
  -6   0  -6    0.28    0.04
   6   0   6    0.34    0.04
   6   0   6    0.32    0.03
  -7   0  -6   -0.01    0.04
  -7   0  -6   -0.01    0.03
   7   0   6    0.06    0.03
  -8   0  -6    0.39    0.07
  -8   0  -6    0.40    0.06
   8   0   6    0.43    0.06
  -9   0  -6    0.91    0.11
  -9   0  -6    0.95    0.08
   9   0   6    1.00    0.09
 -10   0  -6    0.02    0.04
  10   0   6   -0.01    0.04
 -10   1   6   -0.07    0.05
  -9   1   6    0.09    0.06
  -8   1   6    0.01    0.04
  -7   1   6    0.11    0.05
  -7   1   6   -0.02    0.04
  -6   1   6    0.96    0.05
  -6   1   6    0.99    0.08
  -6   1   6    1.11    0.09
  -6   1   6    1.00    0.08
   5  -1  -6    1.55    0.08
  -5   1   6    1.61    0.09
  -5   1   6    1.70    0.10
  -5   1   6    1.60    0.07
  -5   1   6    1.70    0.10
   4  -1  -6    1.43    0.08
  -4   1   6    1.44    0.08
  -4   1   6    1.61    0.09
  -4   1   6    1.51    0.09
  -4   1   6    1.57    0.07
   3  -1  -6    0.46    0.04
   3  -1  -6    0.49    0.04
  -3   1   6    0.50    0.04
  -3   1   6    0.50    0.05
  -3   1   6    0.42    0.05
  -3   1   6    0.46    0.04
  -3   1   6    0.56    0.05
   2  -1  -6    8.37    0.27
   2  -1  -6    8.46    0.24
   2  -1  -6    8.77    0.25
  -2   1   6    8.60    0.25
  -2   1   6    8.10    0.25
  -2   1   6    8.59    0.25
  -2   1   6    8.70    0.27
  -2   1   6    8.32    0.23
   1  -1  -6    3.96    0.14
   1  -1  -6    3.85    0.13
   1  -1  -6    4.14    0.15
  -1   1   6    4.01    0.13
  -1   1   6    3.89    0.14
  -1   1   6    4.25    0.15
  -1   1   6    3.89    0.14
   0  -1  -6   23.41    0.71
   0  -1  -6   24.27    0.63
   0  -1  -6   24.27    0.60
   0   1   6   25.08    0.71
   0   1   6   23.54    0.61
   0   1   6   24.30    0.60
   0   1   6   23.97    0.64
   0   1   6   23.64    0.62
   0   1   6   23.93    0.62
  -1  -1  -6    2.04    0.10
  -1  -1  -6    1.94    0.09
  -1  -1  -6    2.01    0.08
   1   1   6    2.05    0.09
   1   1   6    1.90    0.08
   1   1   6    2.01    0.08
   1   1   6    2.26    0.11
   1   1   6    1.96    0.09
  -2  -1  -6   24.70    0.65
  -2  -1  -6   23.57    0.74
  -2  -1  -6   24.65    0.61
   2   1   6   25.16    0.64
   2   1   6   25.94    0.74
   2   1   6   24.86    0.63
   2   1   6   24.99    0.66
   2   1   6   25.00    0.64
  -3  -1  -6   28.57    0.69
  -3  -1  -6   27.28    0.84
  -3  -1  -6   28.71    0.73
   3   1   6   28.10    0.70
   3   1   6   29.06    0.72
   3   1   6   28.46    0.75
   3   1   6   27.80    0.72
  -4  -1  -6    4.25    0.13
  -4  -1  -6    4.12    0.15
  -4  -1  -6    4.20    0.18
   4   1   6    4.36    0.14
   4   1   6    4.24    0.14
   4   1   6    4.30    0.13
   4   1   6    4.40    0.15
  -5  -1  -6    0.21    0.02
  -5  -1  -6    0.11    0.03
  -5  -1  -6    0.16    0.05
   5   1   6    0.20    0.02
   5   1   6    0.17    0.03
   5   1   6    0.12    0.03
  -6  -1  -6    1.22    0.10
  -6  -1  -6    1.26    0.08
   6   1   6    1.25    0.06
   6   1   6    1.34    0.08
  -7  -1  -6    0.11    0.06
  -7  -1  -6    0.16    0.04
   7   1   6    0.19    0.05
  -8  -1  -6    2.11    0.15
  -8  -1  -6    1.89    0.11
   8   1   6    1.87    0.12
  -9  -1  -6    0.73    0.08
  -9  -1  -6    0.81    0.10
   9   1   6    0.83    0.09
 -10  -1  -6    0.25    0.06
  10   1   6    0.18    0.06
 -11  -1  -6    0.12    0.06
  11   1   6    0.10    0.06
  -9   2   6    0.01    0.05
  -8   2   6    0.53    0.07
  -7   2   6    0.41    0.06
  -7   2   6    0.31    0.06
  -6   2   6   13.91    0.40
  -6   2   6   14.60    0.43
  -6   2   6   14.37    0.41
   5  -2  -6    0.06    0.04
  -5   2   6    0.14    0.04
  -5   2   6    0.23    0.04
  -5   2   6    0.16    0.04
   4  -2  -6    2.38    0.10
  -4   2   6    2.28    0.10
  -4   2   6    2.47    0.11
  -4   2   6    1.98    0.10
  -4   2   6    2.25    0.07
   3  -2  -6    0.04    0.02
   3  -2  -6    0.02    0.03
  -3   2   6    0.06    0.03
  -3   2   6    0.01    0.03
  -3   2   6    0.07    0.03
  -3   2   6    0.04    0.02
  -3   2   6    0.06    0.02
   2  -2  -6    0.48    0.04
   2  -2  -6    0.52    0.04
   2  -2  -6    0.55    0.04
  -2   2   6    0.51    0.04
  -2   2   6    0.52    0.05
  -2   2   6    0.54    0.04
  -2   2   6    0.55    0.05
  -2   2   6    0.53    0.05
   1  -2  -6    0.20    0.03
   1  -2  -6    0.18    0.03
   1  -2  -6    0.19    0.03
  -1   2   6    0.12    0.03
  -1   2   6    0.14    0.03
  -1   2   6    0.14    0.03
  -1   2   6    0.19    0.03
  -1   2   6    0.20    0.03
  -1   2   6    0.15    0.03
   0  -2  -6    2.47    0.10
   0  -2  -6    2.37    0.09
   0  -2  -6    2.30    0.10
   0   2   6    2.32    0.10
   0   2   6    2.33    0.10
   0   2   6    2.34    0.09
   0   2   6    2.32    0.10
   0   2   6    2.35    0.11
   0   2   6    2.30    0.09
  -1  -2  -6    4.46    0.15
  -1  -2  -6    4.69    0.18
  -1  -2  -6    4.59    0.14
   1   2   6    4.51    0.15
   1   2   6    4.53    0.14
   1   2   6    4.77    0.18
   1   2   6    4.62    0.16
   1   2   6    4.51    0.15
   1   2   6    4.58    0.15
  -2  -2  -6  115.89    2.74
  -2  -2  -6  110.64    3.22
  -2  -2  -6  115.96    2.83
   2   2   6  117.06    2.82
   2   2   6  115.40    2.96
   2   2   6  115.56    2.78
   2   2   6  115.44    2.76
  -3  -2  -6    5.70    0.19
  -3  -2  -6    5.57    0.22
  -3  -2  -6    5.85    0.17
   3   2   6    5.97    0.18
   3   2   6    5.73    0.18
   3   2   6    5.92    0.18
   3   2   6    5.86    0.19
  -4  -2  -6    7.61    0.22
  -4  -2  -6    7.37    0.28
  -4  -2  -6    7.39    0.23
   4   2   6    7.73    0.22
   4   2   6    7.66    0.24
   4   2   6    8.25    0.23
   4   2   6    7.61    0.23
  -5  -2  -6    1.74    0.11
  -5  -2  -6    1.77    0.08
  -5  -2  -6    1.64    0.09
   5   2   6    1.73    0.08
   5   2   6    1.78    0.08
   5   2   6    1.77    0.09
   5   2   6    1.72    0.07
  -6  -2  -6    5.28    0.23
  -6  -2  -6    5.16    0.18
  -6  -2  -6    5.02    0.16
   6   2   6    5.17    0.19
   6   2   6    5.13    0.16
  -7  -2  -6    3.19    0.11
  -7  -2  -6    3.00    0.14
  -7  -2  -6    3.32    0.18
   7   2   6    3.06    0.15
  -8  -2  -6   -0.01    0.03
  -8  -2  -6    0.07    0.05
   8   2   6    0.05    0.04
  -9  -2  -6    0.10    0.06
  -9  -2  -6    0.02    0.04
   9   2   6    0.06    0.05
 -10  -2  -6   -0.02    0.04
  10   2   6    0.00    0.04
 -11  -2  -6    0.21    0.06
  11   2   6    0.15    0.07
  -9   3   6    0.06    0.05
  -8   3   6    0.06    0.05
  -7   3   6    0.11    0.05
  -6   3   6    4.34    0.18
  -6   3   6    4.53    0.18
  -5   3   6   15.79    0.44
  -5   3   6   16.14    0.46
  -5   3   6   15.84    0.45
  -4   3   6    0.12    0.04
  -4   3   6    0.16    0.04
  -4   3   6    0.21    0.04
   3  -3  -6    0.26    0.04
   3  -3  -6    0.27    0.03
  -3   3   6    0.29    0.05
  -3   3   6    0.19    0.04
  -3   3   6    0.22    0.04
   2  -3  -6    4.78    0.16
   2  -3  -6    4.43    0.15
  -2   3   6    4.36    0.16
  -2   3   6    4.66    0.12
  -2   3   6    4.52    0.12
  -2   3   6    4.66    0.15
  -2   3   6    4.60    0.17
  -2   3   6    4.59    0.16
   1  -3  -6    5.79    0.20
   1  -3  -6    5.89    0.18
   1  -3  -6    6.11    0.18
  -1   3   6    6.16    0.16
  -1   3   6    5.75    0.19
  -1   3   6    5.95    0.20
  -1   3   6    5.75    0.20
  -1   3   6    6.00    0.20
  -1   3   6    5.72    0.16
  -1   3   6    5.81    0.19
   0  -3  -6    0.50    0.04
   0  -3  -6    0.44    0.05
   0  -3  -6    0.43    0.04
   0   3   6    0.36    0.04
   0   3   6    0.44    0.04
   0   3   6    0.44    0.04
   0   3   6    0.47    0.05
   0   3   6    0.45    0.05
   0   3   6    0.48    0.05
  -1  -3  -6    0.61    0.06
  -1  -3  -6    0.86    0.05
  -1  -3  -6    0.61    0.05
   1   3   6    0.68    0.06
   1   3   6    0.76    0.05
   1   3   6    0.67    0.04
   1   3   6    0.78    0.06
   1   3   6    0.70    0.06
   1   3   6    0.71    0.05
  -2  -3  -6    0.27    0.03
  -2  -3  -6    0.26    0.04
  -2  -3  -6    0.26    0.03
   2   3   6    0.26    0.03
   2   3   6    0.31    0.04
   2   3   6    0.32    0.04
   2   3   6    0.28    0.04
  -3  -3  -6    8.98    0.25
  -3  -3  -6    8.64    0.26
  -3  -3  -6    8.41    0.31
   3   3   6    9.07    0.26
   3   3   6    8.81    0.25
   3   3   6    8.87    0.26
   3   3   6    8.93    0.27
  -4  -3  -6    0.15    0.04
  -4  -3  -6    0.16    0.03
  -4  -3  -6    0.14    0.03
   4   3   6    0.09    0.03
   4   3   6    0.11    0.03
   4   3   6    0.13    0.03
   4   3   6    0.15    0.03
  -5  -3  -6    3.97    0.14
  -5  -3  -6    4.14    0.15
  -5  -3  -6    3.86    0.18
   5   3   6    3.96    0.14
   5   3   6    4.07    0.13
   5   3   6    3.97    0.16
   5   3   6    4.25    0.14
  -6  -3  -6    7.27    0.23
  -6  -3  -6    7.32    0.22
  -6  -3  -6    7.01    0.28
   6   3   6    7.11    0.20
   6   3   6    7.06    0.21
   6   3   6    7.13    0.25
  -7  -3  -6   19.16    0.49
  -7  -3  -6   18.85    0.52
  -7  -3  -6   18.39    0.62
   7   3   6   18.35    0.55
  -8  -3  -6    2.84    0.14
  -8  -3  -6    2.90    0.17
  -8  -3  -6    2.95    0.11
   8   3   6    2.92    0.15
  -9  -3  -6    0.06    0.03
  -9  -3  -6    0.07    0.04
  -9  -3  -6    0.08    0.06
   9   3   6   -0.08    0.03
 -10  -3  -6    0.09    0.05
  10   3   6    0.05    0.05
 -11  -3  -6   -0.04    0.04
  11   3   6    0.03    0.05
  -8   4   6   -0.03    0.04
  -7   4   6    0.02    0.04
  -6   4   6    0.04    0.04
  -6   4   6    0.06    0.04
  -5   4   6    0.67    0.07
  -5   4   6    0.49    0.06
  -5   4   6    0.62    0.06
  -4   4   6    0.32    0.05
  -4   4   6    0.26    0.05
  -4   4   6    0.21    0.05
  -3   4   6    0.12    0.04
  -3   4   6    0.35    0.05
  -3   4   6    0.01    0.03
   2  -4  -6    1.41    0.08
   2  -4  -6    1.32    0.07
  -2   4   6    1.26    0.07
  -2   4   6    1.40    0.07
  -2   4   6    1.21    0.08
  -2   4   6    1.30    0.08
   1  -4  -6    0.01    0.03
   1  -4  -6   -0.01    0.02
  -1   4   6   -0.01    0.02
  -1   4   6    0.01    0.02
  -1   4   6    0.00    0.02
  -1   4   6    0.00    0.03
  -1   4   6    0.02    0.02
   0  -4  -6    5.08    0.19
   0  -4  -6    5.22    0.16
   0   4   6    5.21    0.14
   0   4   6    5.19    0.19
   0   4   6    5.34    0.19
   0   4   6    5.30    0.14
   0   4   6    5.27    0.18
   0   4   6    5.29    0.18
   0   4   6    5.09    0.17
  -1  -4  -6    0.27    0.03
  -1  -4  -6    0.18    0.03
  -1  -4  -6    0.18    0.04
   1   4   6    0.24    0.04
   1   4   6    0.21    0.04
   1   4   6    0.22    0.03
   1   4   6    0.26    0.03
   1   4   6    0.24    0.04
  -2  -4  -6    1.69    0.08
  -2  -4  -6    1.53    0.10
  -2  -4  -6    1.57    0.08
   2   4   6    1.52    0.08
   2   4   6    1.43    0.08
   2   4   6    1.48    0.08
   2   4   6    1.54    0.07
   2   4   6    1.43    0.07
  -3  -4  -6    1.55    0.08
  -3  -4  -6    1.60    0.10
  -3  -4  -6    1.61    0.08
   3   4   6    1.50    0.08
   3   4   6    1.60    0.08
   3   4   6    1.63    0.09
   3   4   6    1.52    0.08
  -4  -4  -6    0.31    0.04
  -4  -4  -6    0.37    0.06
  -4  -4  -6    0.30    0.04
   4   4   6    0.27    0.03
   4   4   6    0.20    0.03
   4   4   6    0.33    0.05
   4   4   6    0.29    0.04
  -5  -4  -6    0.72    0.06
  -5  -4  -6    0.84    0.07
  -5  -4  -6    0.81    0.08
   5   4   6    0.78    0.05
   5   4   6    0.74    0.06
   5   4   6    0.79    0.06
   5   4   6    0.79    0.07
  -6  -4  -6    3.97    0.15
  -6  -4  -6    3.88    0.15
  -6  -4  -6    3.84    0.19
   6   4   6    3.94    0.14
   6   4   6    3.97    0.17
   6   4   6    3.85    0.14
   6   4   6    3.86    0.13
  -7  -4  -6    8.60    0.35
  -7  -4  -6    9.18    0.27
  -7  -4  -6    9.33    0.29
   7   4   6    8.85    0.31
   7   4   6    9.10    0.26
  -8  -4  -6    0.28    0.05
  -8  -4  -6    0.38    0.08
  -8  -4  -6    0.35    0.06
   8   4   6    0.39    0.06
  -9  -4  -6    1.65    0.09
  -9  -4  -6    1.63    0.11
   9   4   6    1.67    0.12
 -10  -4  -6    0.36    0.07
 -10  -4  -6    0.34    0.05
  10   4   6    0.22    0.07
  11   4   6    0.29    0.08
  -7   5   6   -0.01    0.04
  -6   5   6    0.33    0.06
  -6   5   6    0.20    0.05
  -5   5   6    1.12    0.08
  -5   5   6    1.04    0.08
  -5   5   6    1.12    0.08
  -4   5   6    0.46    0.06
  -4   5   6    0.50    0.06
  -4   5   6    0.51    0.06
  -3   5   6    0.40    0.06
  -3   5   6    0.34    0.05
  -3   5   6    0.38    0.05
   2  -5  -6    0.56    0.05
  -2   5   6    0.68    0.06
  -2   5   6    0.59    0.06
  -2   5   6    0.73    0.06
   1  -5  -6    2.37    0.11
  -1   5   6    2.45    0.11
  -1   5   6    2.30    0.10
  -1   5   6    2.27    0.11
  -1   5   6    2.18    0.11
  -1   5   6    1.97    0.12
   0  -5  -6    0.01    0.03
   0  -5  -6    0.04    0.03
   0   5   6    0.00    0.02
   0   5   6   -0.02    0.03
   0   5   6    0.04    0.03
   0   5   6    0.00    0.03
   0   5   6    0.02    0.02
  -1  -5  -6    0.05    0.03
  -1  -5  -6    0.05    0.04
   1   5   6    0.05    0.03
   1   5   6    0.07    0.03
   1   5   6    0.04    0.03
   1   5   6    0.06    0.01
   1   5   6    0.06    0.01
   1   5   6    0.04    0.03
  -2  -5  -6    2.11    0.09
  -2  -5  -6    1.94    0.11
   2   5   6    1.92    0.10
   2   5   6    2.05    0.07
   2   5   6    1.94    0.09
   2   5   6    1.98    0.11
   2   5   6    2.00    0.10
  -3  -5  -6    0.98    0.09
  -3  -5  -6    1.16    0.07
  -3  -5  -6    0.99    0.07
   3   5   6    1.04    0.07
   3   5   6    1.16    0.08
   3   5   6    1.00    0.06
   3   5   6    1.10    0.07
   3   5   6    1.01    0.07
  -4  -5  -6    8.24    0.32
  -4  -5  -6    8.88    0.26
  -4  -5  -6    8.49    0.26
   4   5   6    8.97    0.26
   4   5   6    8.42    0.25
   4   5   6    8.24    0.29
   4   5   6    8.90    0.27
  -5  -5  -6    2.37    0.14
  -5  -5  -6    2.22    0.11
  -5  -5  -6    2.49    0.11
   5   5   6    2.32    0.10
   5   5   6    2.24    0.12
   5   5   6    2.42    0.11
   5   5   6    2.55    0.11
  -6  -5  -6   22.01    0.58
  -6  -5  -6   21.87    0.60
  -6  -5  -6   21.60    0.70
   6   5   6   22.38    0.59
   6   5   6   20.75    0.63
   6   5   6   22.13    0.58
   6   5   6   21.60    0.56
  -7  -5  -6    6.71    0.29
  -7  -5  -6    6.86    0.22
   7   5   6    6.25    0.25
   7   5   6    6.72    0.21
  -8  -5  -6    0.40    0.08
  -8  -5  -6    0.45    0.06
   8   5   6    0.57    0.07
  -9  -5  -6    0.03    0.04
   9   5   6    0.02    0.05
 -10  -5  -6   -0.01    0.04
  10   5   6    0.05    0.05
 -11  -5  -6    0.10    0.04
  -6   6   6    0.00    0.04
  -5   6   6    0.00    0.04
  -5   6   6    0.05    0.04
  -4   6   6    0.52    0.06
  -4   6   6    0.56    0.06
  -4   6   6    0.59    0.07
  -3   6   6    0.51    0.06
  -3   6   6    0.47    0.06
  -3   6   6    0.45    0.05
  -2   6   6    6.61    0.22
  -2   6   6    6.37    0.23
  -2   6   6    6.65    0.23
   1  -6  -6    0.80    0.07
  -1   6   6    0.76    0.06
  -1   6   6    0.73    0.08
  -1   6   6    0.69    0.07
  -1   6   6    0.67    0.07
   0  -6  -6    0.15    0.05
   0   6   6    0.10    0.04
   0   6   6    0.09    0.04
   0   6   6    0.07    0.03
   0   6   6    0.12    0.04
  -1  -6  -6    1.09    0.09
   1   6   6    1.03    0.09
   1   6   6    1.13    0.08
   1   6   6    1.06    0.08
   1   6   6    1.10    0.07
  -2  -6  -6    0.50    0.05
  -2  -6  -6    0.23    0.05
   2   6   6    0.29    0.05
   2   6   6    0.35    0.04
   2   6   6    0.34    0.05
   2   6   6    0.33    0.05
  -3  -6  -6    4.06    0.15
  -3  -6  -6    3.93    0.19
   3   6   6    4.00    0.16
   3   6   6    4.01    0.12
   3   6   6    3.88    0.17
   3   6   6    4.27    0.16
   3   6   6    4.13    0.15
  -4  -6  -6    5.79    0.19
  -4  -6  -6    5.67    0.24
   4   6   6    5.77    0.19
   4   6   6    5.43    0.22
   4   6   6    5.86    0.17
   4   6   6    5.56    0.20
   4   6   6    5.66    0.19
  -5  -6  -6    3.54    0.14
  -5  -6  -6    3.32    0.18
   5   6   6    3.56    0.14
   5   6   6    3.29    0.14
   5   6   6    3.40    0.16
   5   6   6    3.43    0.13
  -6  -6  -6    9.59    0.37
  -6  -6  -6    9.69    0.30
   6   6   6   10.00    0.30
   6   6   6    9.92    0.29
   6   6   6    9.43    0.33
   6   6   6   10.00    0.30
  -7  -6  -6   11.09    0.42
  -7  -6  -6   11.09    0.33
   7   6   6   11.05    0.38
   7   6   6   11.51    0.33
   7   6   6   11.22    0.32
  -8  -6  -6    3.81    0.16
   8   6   6    3.47    0.18
  -9  -6  -6    0.07    0.04
   9   6   6    0.04    0.05
 -10  -6  -6    0.01    0.04
  10   6   6    0.00    0.05
 -11  -6  -6    0.76    0.08
  -6   7   6   -0.04    0.04
  -5   7   6    0.01    0.04
  -5   7   6    0.02    0.05
  -4   7   6   -0.09    0.04
  -4   7   6    0.01    0.04
  -4   7   6   -0.03    0.03
  -3   7   6    0.08    0.04
  -3   7   6    0.10    0.05
  -3   7   6    0.06    0.04
  -2   7   6    0.01    0.03
  -2   7   6   -0.05    0.03
  -2   7   6   -0.01    0.03
  -1   7   6    8.45    0.28
  -1   7   6    7.76    0.31
  -1   7   6    8.11    0.26
  -1   7   6    8.40    0.28
   0  -7  -6    2.41    0.13
   0   7   6    2.29    0.12
   0   7   6    2.33    0.14
   0   7   6    2.31    0.11
   0   7   6    2.36    0.12
  -1  -7  -6    0.72    0.08
   1   7   6    0.73    0.07
   1   7   6    0.62    0.08
   1   7   6    0.54    0.05
   1   7   6    0.65    0.07
  -2  -7  -6    2.16    0.13
   2   7   6    1.95    0.11
   2   7   6    1.98    0.12
   2   7   6    1.98    0.10
   2   7   6    2.12    0.11
  -3  -7  -6    0.20    0.06
   3   7   6    0.12    0.05
   3   7   6    0.20    0.04
   3   7   6    0.10    0.03
   3   7   6    0.15    0.04
  -4  -7  -6    9.56    0.36
  -4  -7  -6    9.62    0.28
   4   7   6    9.38    0.29
   4   7   6    9.43    0.24
   4   7   6    8.87    0.32
   4   7   6    9.17    0.29
   4   7   6    9.30    0.30
  -5  -7  -6    1.48    0.10
  -5  -7  -6    1.64    0.13
   5   7   6    1.53    0.10
   5   7   6    1.49    0.09
   5   7   6    1.47    0.07
   5   7   6    1.50    0.11
   5   7   6    1.49    0.09
  -6  -7  -6    0.07    0.05
  -6  -7  -6   -0.02    0.05
   6   7   6    0.18    0.04
   6   7   6    0.03    0.03
   6   7   6    0.01    0.04
   6   7   6   -0.01    0.04
  -7  -7  -6    0.40    0.06
   7   7   6    0.45    0.06
   7   7   6    0.48    0.06
   7   7   6    0.40    0.07
   7   7   6    0.42    0.05
  -8  -7  -6    0.39    0.06
   8   7   6    0.44    0.08
   8   7   6    0.56    0.06
  -9  -7  -6    0.03    0.05
   9   7   6    0.01    0.05
 -10  -7  -6    0.04    0.05
  10   7   6    0.01    0.05
  -5   8   6   -0.01    0.05
  -4   8   6    0.00    0.04
  -4   8   6   -0.05    0.04
  -4   8   6    0.02    0.05
  -3   8   6   -0.01    0.04
  -3   8   6    0.00    0.04
  -3   8   6   -0.07    0.04
  -2   8   6    0.05    0.04
  -2   8   6    0.01    0.03
  -2   8   6    0.00    0.04
  -1   8   6    1.33    0.09
  -1   8   6    1.33    0.10
  -1   8   6    1.26    0.11
  -1   8   6    1.29    0.10
   0   8   6    0.19    0.06
   0   8   6    0.21    0.05
   0   8   6    0.13    0.04
   0   8   6    0.15    0.05
  -1  -8  -6    0.51    0.07
   1   8   6    0.62    0.06
   1   8   6    0.58    0.07
   1   8   6    0.53    0.08
   1   8   6    0.46    0.06
  -2  -8  -6    0.72    0.08
   2   8   6    0.82    0.07
   2   8   6    0.83    0.08
   2   8   6    0.69    0.07
   2   8   6    0.70    0.08
  -3  -8  -6    0.05    0.05
   3   8   6    0.09    0.04
   3   8   6    0.09    0.04
   3   8   6    0.04    0.04
   3   8   6    0.02    0.04
  -4  -8  -6    1.86    0.14
   4   8   6    1.95    0.11
   4   8   6    1.93    0.13
   4   8   6    1.92    0.10
   4   8   6    1.97    0.11
  -5  -8  -6    1.11    0.09
  -5  -8  -6    0.97    0.10
   5   8   6    1.17    0.10
   5   8   6    1.20    0.09
   5   8   6    1.06    0.08
   5   8   6    1.05    0.08
  -6  -8  -6    0.66    0.07
   6   8   6    0.82    0.07
   6   8   6    0.69    0.05
   6   8   6    0.76    0.07
   6   8   6    0.82    0.09
   6   8   6    0.58    0.06
  -7  -8  -6    0.90    0.08
   7   8   6    0.86    0.09
   7   8   6    0.96    0.08
   7   8   6    0.95    0.07
   7   8   6    1.06    0.08
  -8  -8  -6    0.08    0.04
   8   8   6    0.09    0.05
   8   8   6    0.09    0.04
  -9  -8  -6    0.85    0.08
   9   8   6    0.76    0.10
 -10  -8  -6    0.00    0.05
  -3   9   6    0.02    0.04
  -3   9   6    0.05    0.06
  -3   9   6   -0.05    0.04
  -2   9   6   -0.03    0.05
  -2   9   6   -0.04    0.04
  -2   9   6    0.07    0.04
  -1   9   6    0.66    0.08
  -1   9   6    0.75    0.07
  -1   9   6    0.65    0.08
  -1   9   6    0.73    0.10
   0   9   6   -0.02    0.03
   0   9   6    0.07    0.05
   0   9   6    0.05    0.05
   0   9   6   -0.01    0.04
  -1  -9  -6    0.39    0.07
   1   9   6    0.44    0.05
   1   9   6    0.53    0.07
   1   9   6    0.39    0.08
   1   9   6    0.43    0.06
  -2  -9  -6    0.08    0.05
   2   9   6    0.11    0.04
   2   9   6    0.09    0.05
   2   9   6    0.07    0.04
   2   9   6    0.10    0.05
  -3  -9  -6    0.01    0.05
   3   9   6    0.05    0.03
   3   9   6    0.03    0.04
   3   9   6    0.03    0.04
   3   9   6    0.00    0.03
  -4  -9  -6    0.22    0.07
   4   9   6    0.14    0.05
   4   9   6    0.17    0.04
   4   9   6    0.11    0.05
   4   9   6    0.11    0.05
   5   9   6    1.10    0.10
   5   9   6    0.98    0.09
   5   9   6    0.94    0.08
   5   9   6    0.95    0.08
   6   9   6    1.25    0.09
   6   9   6    1.19    0.09
   6   9   6    1.09    0.11
   6   9   6    1.38    0.10
  -7  -9  -6    0.08    0.05
   7   9   6   -0.03    0.03
   7   9   6   -0.03    0.03
   7   9   6   -0.03    0.02
   7   9   6    0.03    0.04
   7   9   6    0.03    0.05
  -8  -9  -6    0.10    0.05
   8   9   6    0.07    0.05
   8   9   6    0.09    0.04
   8   9   6    0.03    0.04
  -9  -9  -6    0.00    0.05
  -2  10   6    0.05    0.06
  -2  10   6    0.03    0.04
  -2  10   6    0.01    0.05
  -1  10   6    0.06    0.05
  -1  10   6    0.04    0.04
  -1  10   6    0.05    0.05
   0  10   6   -0.04    0.04
   0  10   6    0.02    0.04
   0  10   6    0.00    0.06
   0  10   6    0.03    0.05
   1  10   6   -0.02    0.04
   1  10   6    0.00    0.03
   1  10   6   -0.04    0.04
   1  10   6    0.01    0.04
   2  10   6    0.28    0.06
   2  10   6    0.29    0.05
   2  10   6    0.38    0.06
   2  10   6    0.31    0.08
   3  10   6    0.11    0.06
   3  10   6    0.08    0.04
   3  10   6    0.05    0.04
   3  10   6    0.08    0.04
   4  10   6    0.90    0.09
   4  10   6    0.98    0.09
   4  10   6    1.08    0.11
   4  10   6    1.07    0.08
   5  10   6    0.60    0.09
   5  10   6    0.59    0.07
   5  10   6    0.76    0.08
   5  10   6    0.69    0.07
   6  10   6   -0.02    0.03
   6  10   6    0.02    0.04
   6  10   6    0.03    0.04
   6  10   6    0.04    0.05
   7  10   6    0.01    0.04
   7  10   6    0.06    0.04
   7  10   6   -0.04    0.04
   7  10   6   -0.03    0.05
  -8 -10  -6    0.06    0.05
   8  10   6    0.08    0.05
   8  10   6    0.10    0.05
   1  11   6    0.02    0.05
   1  11   6   -0.05    0.04
   1  11   6    0.06    0.04
   2  11   6    0.26    0.06
   2  11   6    0.15    0.05
   2  11   6    0.22    0.07
   3  11   6    0.02    0.04
   3  11   6    0.04    0.05
   3  11   6    0.06    0.05
   4  11   6    0.31    0.06
   4  11   6    0.29    0.06
   4  11   6    0.36    0.07
   5  11   6    0.06    0.04
   5  11   6   -0.01    0.04
   5  11   6   -0.01    0.04
   6  11   6    0.13    0.05
   6  11   6    0.03    0.04
   6  11   6    0.02    0.04
   7  11   6    0.08    0.05
   7  11   6    0.09    0.05
   7  11   6    0.12    0.05
  -6 -10   7    0.01    0.05
  -5 -10   7    0.01    0.05
  -4 -10   7    0.16    0.06
  -3 -10   7   -0.05    0.04
  -2 -10   7   -0.02    0.04
  -1 -10   7    0.26    0.07
   0 -10   7    0.16    0.06
   1 -10   7    0.05    0.06
  -8  -9   7    0.15    0.06
  -7  -9   7    0.08    0.05
  -6  -9   7   -0.03    0.04
  -5  -9   7    0.75    0.09
  -4  -9   7    0.25    0.06
  -3  -9   7    0.34    0.07
  -2  -9   7    1.53    0.11
  -1  -9   7   -0.03    0.04
   0  -9   7    0.05    0.04
   1  -9   7    0.48    0.07
  -2   9  -7    0.00    0.03
   2  -9   7    0.08    0.06
  -3   9  -7   -0.02    0.03
  -9  -8   7    0.09    0.05
  -8  -8   7    0.10    0.05
  -7  -8   7    0.23    0.06
  -6  -8   7    0.05    0.05
  -5  -8   7    0.17    0.05
  -4  -8   7    0.01    0.04
  -3  -8   7    0.02    0.04
  -2  -8   7    8.51    0.30
  -1  -8   7    1.80    0.12
   0  -8   7   -0.02    0.04
   1  -8   7    0.29    0.06
  -2   8  -7    0.26    0.04
   2  -8   7    0.38    0.07
  -3   8  -7    0.23    0.03
   3  -8   7    0.15    0.05
  -4   8  -7    0.06    0.03
  -9  -7   7    0.76    0.08
  -8  -7   7    0.02    0.05
  -8  -7   7    0.08    0.05
  -7  -7   7   -0.03    0.05
  -7  -7   7    0.09    0.05
  -7  -7   7    0.04    0.05
  -6  -7   7    0.18    0.06
  -6  -7   7    0.10    0.05
  -5  -7   7    0.55    0.07
  -5  -7   7    0.74    0.09
  -4  -7   7    0.14    0.05
  -4  -7   7    0.09    0.04
  -3  -7   7    0.04    0.04
  -3  -7   7   -0.03    0.04
  -2  -7   7    0.50    0.07
  -2  -7   7    0.38    0.06
  -1  -7   7    6.51    0.24
  -1  -7   7    6.64    0.28
   0  -7   7    2.17    0.14
   0  -7   7    2.05    0.12
   1  -7   7    0.21    0.06
   1  -7   7    0.37    0.06
  -2   7  -7    0.18    0.03
   2  -7   7    0.26    0.06
  -3   7  -7    0.07    0.03
   3  -7   7    0.08    0.05
  -4   7  -7    0.13    0.03
  -5   7  -7    0.03    0.03
 -10  -6   7    0.11    0.06
  -9  -6   7    0.44    0.07
  -8  -6   7    0.11    0.05
  -8  -6   7    0.07    0.05
  -7  -6   7    0.49    0.07
  -7  -6   7    0.36    0.06
  -7  -6   7    0.34    0.07
  -6  -6   7    0.02    0.04
  -6  -6   7    0.03    0.04
  -6  -6   7   -0.06    0.04
  -5  -6   7    2.04    0.13
  -5  -6   7    1.83    0.11
  -4  -6   7    1.56    0.11
  -4  -6   7    1.40    0.10
  -3  -6   7    0.11    0.04
  -3  -6   7    0.01    0.04
  -2  -6   7    0.02    0.04
  -2  -6   7    0.01    0.03
  -1  -6   7    7.75    0.26
  -1  -6   7    8.18    0.31
   0  -6   7    4.57    0.18
   0  -6   7    4.60    0.21
  -1   6  -7    0.06    0.03
   1  -6   7    0.05    0.04
  -2   6  -7   -0.01    0.02
   2  -6   7    0.01    0.04
  -3   6  -7    0.00    0.03
   3  -6   7    0.06    0.04
  -4   6  -7    0.00    0.03
   4  -6   7    0.02    0.04
  -5   6  -7    0.10    0.03
  -6   6  -7    0.27    0.04
  10   5  -7    0.85    0.10
 -10  -5   7    0.79    0.08
   9   5  -7    1.36    0.11
  -9  -5   7    1.24    0.10
   8   5  -7    1.82    0.12
  -8  -5   7    1.78    0.11
  -8  -5   7    1.82    0.11
   7   5  -7    5.91    0.22
  -7  -5   7    5.73    0.22
  -7  -5   7    5.88    0.24
  -7  -5   7    5.56    0.21
   6   5  -7   -0.02    0.03
  -6  -5   7    0.02    0.04
  -6  -5   7   -0.03    0.03
  -6  -5   7   -0.02    0.04
   5   5  -7   -0.01    0.03
  -5  -5   7    0.04    0.04
  -5  -5   7    0.03    0.04
  -5  -5   7    0.03    0.04
   4   5  -7    0.69    0.05
  -4  -5   7    0.64    0.07
  -4  -5   7    0.56    0.06
  -4  -5   7    0.69    0.07
  -3  -5   7    0.03    0.03
  -3  -5   7    0.05    0.04
  -2  -5   7    0.21    0.04
  -2  -5   7    0.17    0.04
  -1  -5   7    0.13    0.04
  -1  -5   7    0.28    0.05
   0  -5   7    0.86    0.07
  -1   5  -7    2.43    0.10
   1  -5   7    2.44    0.12
  -2   5  -7    4.11    0.14
   2  -5   7    3.92    0.16
  -3   5  -7   10.54    0.30
   3  -5   7   10.94    0.33
  -4   5  -7    4.30    0.15
   4  -5   7    4.33    0.17
  -5   5  -7    1.45    0.08
  -6   5  -7    0.43    0.05
  -7   5  -7    0.08    0.04
  10   4  -7    0.06    0.06
 -10  -4   7    0.02    0.05
   9   4  -7    0.06    0.05
  -9  -4   7    0.07    0.04
   8   4  -7   -0.02    0.04
  -8  -4   7    0.01    0.04
  -8  -4   7    0.08    0.05
   7   4  -7    1.46    0.10
  -7  -4   7    1.26    0.09
  -7  -4   7    1.48    0.10
  -6  -4   7    7.33    0.24
  -6  -4   7    7.26    0.27
  -6  -4   7    7.20    0.25
   5   4  -7    0.35    0.04
  -5  -4   7    0.36    0.05
  -5  -4   7    0.25    0.05
  -5  -4   7    0.41    0.05
   4   4  -7    2.04    0.09
  -4  -4   7    2.14    0.12
  -4  -4   7    2.13    0.10
  -4  -4   7    2.28    0.11
   3   4  -7    6.79    0.20
  -3  -4   7    6.74    0.21
  -3  -4   7    6.53    0.23
  -3  -4   7    6.38    0.25
   2   4  -7    3.53    0.11
  -2  -4   7    3.44    0.16
  -2  -4   7    3.34    0.12
  -1  -4   7    0.04    0.03
   0   4  -7    2.25    0.09
   0  -4   7    2.33    0.11
  -1   4  -7    0.46    0.04
   1  -4   7    0.39    0.05
  -2   4  -7    5.88    0.25
  -2   4  -7    5.93    0.18
   2  -4   7    6.06    0.21
  -3   4  -7    3.64    0.19
  -3   4  -7    3.88    0.14
   3  -4   7    3.76    0.15
  -4   4  -7    2.26    0.15
  -4   4  -7    2.36    0.10
   4  -4   7    2.51    0.12
  -5   4  -7    1.05    0.11
  -5   4  -7    1.11    0.07
  -6   4  -7    0.58    0.09
  -6   4  -7    0.52    0.06
  -7   4  -7    0.08    0.04
  -8   4  -7   -0.01    0.04
  10   3  -7    0.22    0.07
 -10  -3   7    0.17    0.05
   9   3  -7    0.17    0.06
  -9  -3   7    0.19    0.05
   8   3  -7    0.04    0.04
  -8  -3   7    0.02    0.04
   7   3  -7    0.01    0.04
  -7  -3   7    0.05    0.04
  -7  -3   7    0.10    0.04
   6   3  -7    0.37    0.05
   6   3  -7    0.56    0.06
  -6  -3   7    0.52    0.06
  -6  -3   7    0.39    0.06
  -6  -3   7    0.39    0.06
   5   3  -7    6.56    0.22
   5   3  -7    5.90    0.21
  -5  -3   7    6.46    0.22
  -5  -3   7    6.13    0.20
   4   3  -7   -0.01    0.02
  -4  -3   7    0.03    0.03
  -4  -3   7    0.01    0.03
  -4  -3   7    0.06    0.03
   3   3  -7    1.36    0.06
   3   3  -7    1.38    0.08
  -3  -3   7    1.42    0.09
  -3  -3   7    1.35    0.08
  -3  -3   7    1.40    0.09
   2   3  -7    7.33    0.23
   2   3  -7    7.47    0.21
  -2  -3   7    7.27    0.24
  -2  -3   7    7.70    0.22
   1   3  -7    5.21    0.17
  -1  -3   7    5.65    0.17
  -1  -3   7    5.47    0.19
   0   3  -7    0.10    0.03
   0  -3   7    0.03    0.03
  -1   3  -7    5.07    0.16
  -1   3  -7    4.77    0.21
   1  -3   7    4.87    0.17
  -2   3  -7    8.11    0.24
  -2   3  -7    7.94    0.31
   2  -3   7    8.35    0.23
   2  -3   7    8.52    0.26
  -3   3  -7    8.56    0.25
  -3   3  -7    8.35    0.32
   3  -3   7    8.50    0.25
   3  -3   7    7.98    0.25
  -4   3  -7   11.33    0.41
  -4   3  -7   11.29    0.33
   4  -3   7   11.46    0.33
   4  -3   7   11.56    0.34
  -5   3  -7   19.18    0.64
  -5   3  -7   19.58    0.53
   5  -3   7   19.21    0.55
   5  -3   7   19.45    0.52
  -6   3  -7    6.69    0.22
  -6   3  -7    7.19    0.30
   6  -3   7    6.65    0.24
  -7   3  -7   -0.06    0.05
  -7   3  -7    0.03    0.04
  -8   3  -7    0.07    0.04
  -9   3  -7   -0.03    0.04
  10   2  -7    0.26    0.07
 -10  -2   7    0.32    0.05
   9   2  -7    0.05    0.05
  -9  -2   7   -0.02    0.04
   8   2  -7   -0.07    0.03
  -8  -2   7   -0.01    0.04
  -8  -2   7   -0.04    0.03
   7   2  -7    0.38    0.06
  -7  -2   7    0.33    0.06
  -7  -2   7    0.37    0.06
  -7  -2   7    0.22    0.05
   6   2  -7    8.43    0.28
  -6  -2   7    8.90    0.28
  -6  -2   7    8.39    0.27
  -6  -2   7    8.15    0.26
   5   2  -7    3.56    0.14
   5   2  -7    3.70    0.15
  -5  -2   7    3.48    0.14
  -5  -2   7    3.91    0.15
  -5  -2   7    3.52    0.14
  -5  -2   7    3.70    0.15
   4   2  -7   11.70    0.34
   4   2  -7   11.50    0.34
  -4  -2   7   12.18    0.38
  -4  -2   7   11.93    0.34
  -4  -2   7   11.38    0.37
  -4  -2   7   10.98    0.32
  -4  -2   7   11.64    0.34
   3   2  -7   25.84    0.68
   3   2  -7   25.36    0.67
  -3  -2   7   25.25    0.75
  -3  -2   7   24.77    0.67
  -3  -2   7   26.06    0.67
  -3  -2   7   24.69    0.64
   2   2  -7    6.50    0.21
   2   2  -7    6.88    0.19
  -2  -2   7    6.43    0.22
  -2  -2   7    7.02    0.21
  -2  -2   7    6.69    0.20
   1   2  -7    0.84    0.07
   1   2  -7    0.92    0.06
  -1  -2   7    0.95    0.06
  -1  -2   7    0.87    0.07
  -1  -2   7    0.81    0.05
   0   2  -7    4.08    0.14
   0  -2   7    3.89    0.15
  -1   2  -7    0.16    0.03
  -1   2  -7    0.11    0.04
   1  -2   7    0.17    0.03
  -2   2  -7    1.10    0.06
  -2   2  -7    1.01    0.09
   2  -2   7    1.03    0.04
   2  -2   7    1.09    0.07
  -3   2  -7    1.43    0.10
  -3   2  -7    1.34    0.07
   3  -2   7    1.27    0.06
   3  -2   7    1.29    0.08
  -4   2  -7    0.05    0.03
  -4   2  -7    0.03    0.04
   4  -2   7    0.06    0.03
   4  -2   7    0.03    0.02
  -5   2  -7   10.50    0.39
  -5   2  -7   10.71    0.32
   5  -2   7   10.93    0.33
   5  -2   7   11.11    0.31
  -6   2  -7    0.20    0.06
  -6   2  -7    0.17    0.04
   6  -2   7    0.18    0.04
  -7   2  -7    7.82    0.27
  -7   2  -7    8.58    0.34
   7  -2   7    8.52    0.29
  -8   2  -7    0.15    0.05
   8  -2   7    0.18    0.05
  -9   2  -7   -0.02    0.04
  10   1  -7    0.23    0.07
   9   1  -7    0.26    0.06
  -9  -1   7    0.30    0.04
  -9  -1   7    0.29    0.07
  -8  -1   7    0.10    0.04
  -8  -1   7    0.12    0.05
  -8  -1   7    0.09    0.05
  -7  -1   7    1.45    0.10
  -7  -1   7    1.62    0.10
  -7  -1   7    1.62    0.11
  -7  -1   7    1.43    0.08
  -6  -1   7    2.03    0.12
  -6  -1   7    2.24    0.12
  -6  -1   7    2.33    0.12
  -6  -1   7    2.08    0.10
   5   1  -7    0.50    0.05
  -5  -1   7    0.38    0.04
  -5  -1   7    0.49    0.06
  -5  -1   7    0.39    0.05
  -5  -1   7    0.41    0.06
   4   1  -7    2.73    0.12
  -4  -1   7    2.76    0.12
  -4  -1   7    2.48    0.11
  -4  -1   7    2.71    0.11
  -4  -1   7    2.72    0.12
  -4  -1   7    2.60    0.12
   3   1  -7    4.23    0.16
  -3  -1   7    4.56    0.17
  -3  -1   7    4.90    0.18
  -3  -1   7    4.44    0.15
  -3  -1   7    4.38    0.16
   2   1  -7    0.43    0.04
  -2  -1   7    0.31    0.04
  -2  -1   7    0.40    0.05
  -2  -1   7    0.40    0.05
  -2  -1   7    0.31    0.04
   1   1  -7   22.67    0.70
   1   1  -7   23.08    0.62
   1   1  -7   24.04    0.62
  -1  -1   7   22.62    0.61
  -1  -1   7   24.13    0.61
  -1  -1   7   24.72    0.71
  -1  -1   7   23.32    0.59
   0   1  -7    4.86    0.16
   0   1  -7    4.70    0.19
   0  -1   7    5.04    0.17
   0  -1   7    5.13    0.16
  -1   1  -7    3.10    0.15
  -1   1  -7    3.10    0.12
   1  -1   7    3.29    0.13
  -2   1  -7    0.10    0.03
  -2   1  -7    0.07    0.03
   2  -1   7    0.04    0.03
   2  -1   7    0.07    0.01
  -3   1  -7    0.10    0.04
  -3   1  -7    0.10    0.03
   3  -1   7    0.08    0.02
   3  -1   7    0.11    0.03
  -4   1  -7    2.76    0.15
  -4   1  -7    2.79    0.11
   4  -1   7    2.72    0.11
   4  -1   7    2.62    0.11
  -5   1  -7    0.13    0.03
  -5   1  -7    0.14    0.05
   5  -1   7    0.20    0.04
   5  -1   7    0.15    0.03
  -6   1  -7    0.50    0.05
  -6   1  -7    0.45    0.07
   6  -1   7    0.44    0.05
  -7   1  -7   -0.06    0.03
  -7   1  -7    0.02    0.05
   7  -1   7    0.02    0.04
  -8   1  -7    1.78    0.14
  -8   1  -7    1.87    0.11
   8  -1   7    1.95    0.12
  -9   1  -7    0.19    0.05
   9  -1   7    0.29    0.07
 -10   1  -7    0.16    0.06
 -10   0   7   -0.05    0.05
  -9   0   7   -0.01    0.05
  -8   0   7    0.02    0.04
  -8   0   7    0.05    0.05
  -8   0   7    0.06    0.03
  -7   0   7    0.90    0.08
  -7   0   7    0.91    0.08
  -7   0   7    0.89    0.06
  -6   0   7    1.13    0.09
  -6   0   7    1.16    0.08
  -6   0   7    1.27    0.07
  -6   0   7    1.16    0.09
  -5   0   7    0.93    0.08
  -5   0   7    0.97    0.08
  -5   0   7    1.00    0.08
  -5   0   7    0.92    0.07
   4   0  -7    0.39    0.05
  -4   0   7    0.39    0.05
  -4   0   7    0.48    0.04
  -4   0   7    0.48    0.04
  -4   0   7    0.40    0.04
  -4   0   7    0.36    0.05
  -4   0   7    0.30    0.05
   3   0  -7    3.65    0.13
   3   0  -7    3.55    0.14
  -3   0   7    3.64    0.13
  -3   0   7    3.46    0.14
  -3   0   7    3.86    0.14
  -3   0   7    3.87    0.14
  -3   0   7    3.51    0.14
   2   0  -7    2.95    0.12
   2   0  -7    3.05    0.11
   2   0  -7    2.93    0.12
  -2   0   7    3.03    0.13
  -2   0   7    2.88    0.11
  -2   0   7    3.00    0.12
  -2   0   7    3.02    0.13
  -2   0   7    3.29    0.13
   1   0  -7    0.10    0.02
   1   0  -7    0.07    0.03
   1   0  -7    0.07    0.03
  -1   0   7    0.09    0.03
  -1   0   7    0.02    0.03
  -1   0   7    0.08    0.02
  -1   0   7    0.10    0.03
   0   0  -7    0.09    0.03
   0   0  -7    0.11    0.02
   0   0  -7    0.14    0.02
   0   0  -7    0.07    0.03
   0   0   7    0.11    0.02
   0   0   7    0.11    0.02
   0   0   7    0.12    0.03
   0   0   7    0.11    0.04
   0   0   7    0.15    0.03
  -1   0  -7   12.56    0.33
  -1   0  -7   12.09    0.32
  -1   0  -7   11.91    0.40
  -1   0  -7   12.08    0.34
   1   0   7   11.96    0.34
   1   0   7   12.33    0.33
   1   0   7   12.29    0.33
  -2   0  -7   20.87    0.66
  -2   0  -7   21.22    0.53
  -2   0  -7   21.46    0.57
  -2   0  -7   22.16    0.57
   2   0   7   22.14    0.55
   2   0   7   21.40    0.57
   2   0   7   21.10    0.56
   2   0   7   21.18    0.55
  -3   0  -7    0.05    0.01
  -3   0  -7    0.03    0.02
  -3   0  -7    0.05    0.03
   3   0   7    0.02    0.02
   3   0   7    0.04    0.02
   3   0   7    0.00    0.02
  -4   0  -7    3.99    0.15
   4   0   7    4.07    0.14
   4   0   7    4.17    0.13
   4   0   7    4.01    0.14
  -5   0  -7    0.29    0.06
  -5   0  -7    0.39    0.05
   5   0   7    0.29    0.03
   5   0   7    0.28    0.04
   5   0   7    0.32    0.04
  -6   0  -7   -0.03    0.04
  -6   0  -7    0.01    0.03
   6   0   7    0.03    0.03
  -7   0  -7    1.11    0.08
  -7   0  -7    1.12    0.11
   7   0   7    1.32    0.09
  -8   0  -7    0.00    0.04
  -8   0  -7    0.09    0.06
   8   0   7   -0.03    0.04
  -9   0  -7   -0.05    0.04
   9   0   7    0.03    0.04
 -10   0  -7    0.09    0.05
  10   0   7    0.11    0.06
  -9   1   7    0.20    0.06
  -8   1   7    0.13    0.05
  -7   1   7   -0.03    0.04
  -7   1   7   -0.01    0.04
  -6   1   7    1.02    0.08
  -6   1   7    0.95    0.07
  -6   1   7    1.02    0.09
  -6   1   7    0.98    0.05
   5  -1  -7    1.44    0.08
  -5   1   7    1.50    0.09
  -5   1   7    1.44    0.07
  -5   1   7    1.04    0.08
  -5   1   7    1.37    0.09
   4  -1  -7    0.12    0.04
  -4   1   7    0.18    0.04
  -4   1   7    0.19    0.04
  -4   1   7    0.14    0.03
  -4   1   7    0.15    0.04
   3  -1  -7    0.06    0.03
   3  -1  -7    0.08    0.03
  -3   1   7    0.05    0.03
  -3   1   7    0.02    0.02
  -3   1   7    0.07    0.03
  -3   1   7    0.07    0.03
  -3   1   7    0.07    0.03
   2  -1  -7    1.75    0.08
   2  -1  -7    1.72    0.08
   2  -1  -7    1.80    0.09
  -2   1   7    1.85    0.09
  -2   1   7    1.79    0.09
  -2   1   7    1.71    0.09
  -2   1   7    1.72    0.08
  -2   1   7    1.81    0.10
   1  -1  -7    1.01    0.06
   1  -1  -7    0.97    0.07
   1  -1  -7    0.89    0.06
  -1   1   7    0.92    0.06
  -1   1   7    1.06    0.07
  -1   1   7    1.08    0.06
  -1   1   7    1.01    0.07
  -1   1   7    0.98    0.07
   0  -1  -7    4.58    0.18
   0  -1  -7    4.50    0.14
   0   1   7    4.48    0.15
   0   1   7    4.48    0.16
   0   1   7    4.54    0.15
   0   1   7    4.89    0.18
   0   1   7    4.41    0.15
   0   1   7    4.43    0.16
  -1  -1  -7    3.07    0.11
  -1  -1  -7    2.97    0.14
  -1  -1  -7    3.19    0.12
   1   1   7    3.13    0.11
   1   1   7    3.12    0.11
   1   1   7    3.26    0.13
   1   1   7    3.25    0.12
  -2  -1  -7    1.27    0.09
  -2  -1  -7    1.51    0.07
  -2  -1  -7    1.65    0.08
   2   1   7    1.44    0.07
   2   1   7    1.48    0.08
   2   1   7    1.46    0.07
   2   1   7    1.46    0.07
  -3  -1  -7    1.42    0.08
  -3  -1  -7    1.53    0.10
  -3  -1  -7    1.40    0.06
   3   1   7    1.35    0.07
   3   1   7    1.79    0.07
   3   1   7    1.26    0.07
   3   1   7    1.44    0.08
  -4  -1  -7    7.71    0.29
  -4  -1  -7    7.86    0.24
  -4  -1  -7    7.76    0.21
   4   1   7    7.46    0.22
   4   1   7    7.32    0.24
   4   1   7    7.85    0.23
  -5  -1  -7    0.14    0.03
  -5  -1  -7    0.15    0.05
  -5  -1  -7    0.19    0.02
   5   1   7    0.17    0.03
   5   1   7    0.20    0.03
   5   1   7    0.18    0.03
  -6  -1  -7    1.76    0.09
  -6  -1  -7    1.61    0.12
   6   1   7    1.91    0.08
   6   1   7    1.71    0.10
  -7  -1  -7    3.09    0.18
  -7  -1  -7    3.36    0.14
   7   1   7    3.33    0.15
  -8  -1  -7    6.45    0.28
  -8  -1  -7    6.30    0.23
   8   1   7    6.30    0.24
  -9  -1  -7    0.09    0.04
   9   1   7    0.03    0.04
 -10  -1  -7    0.17    0.05
  10   1   7    0.15    0.06
  -9   2   7    0.05    0.05
  -8   2   7    2.62    0.15
  -7   2   7    0.50    0.07
  -7   2   7    0.40    0.06
  -6   2   7    0.02    0.04
  -6   2   7   -0.05    0.03
  -6   2   7   -0.01    0.04
   5  -2  -7    4.32    0.16
  -5   2   7    4.21    0.17
  -5   2   7    4.27    0.17
  -5   2   7    4.17    0.16
   4  -2  -7    0.17    0.04
  -4   2   7    0.15    0.04
  -4   2   7    0.18    0.03
  -4   2   7    0.14    0.04
  -4   2   7    0.28    0.05
   3  -2  -7    0.08    0.02
   3  -2  -7    0.13    0.03
  -3   2   7    0.08    0.03
  -3   2   7    0.14    0.04
  -3   2   7    0.09    0.03
  -3   2   7    0.10    0.02
  -3   2   7    0.13    0.04
   2  -2  -7    0.88    0.06
   2  -2  -7    0.89    0.06
   2  -2  -7    0.80    0.06
  -2   2   7    0.80    0.05
  -2   2   7    0.70    0.06
  -2   2   7    0.85    0.06
  -2   2   7    0.88    0.07
  -2   2   7    0.88    0.07
   1  -2  -7    1.10    0.07
   1  -2  -7    1.12    0.07
   1  -2  -7    1.05    0.06
  -1   2   7    1.13    0.07
  -1   2   7    1.08    0.07
  -1   2   7    1.09    0.07
  -1   2   7    0.98    0.06
  -1   2   7    1.03    0.07
  -1   2   7    1.10    0.07
   0  -2  -7   40.05    1.16
   0  -2  -7   40.16    1.02
   0  -2  -7   39.39    0.98
   0   2   7   40.24    1.01
   0   2   7   39.75    1.02
   0   2   7   40.02    1.01
   0   2   7   39.50    0.98
   0   2   7   42.48    1.16
   0   2   7   40.15    1.07
  -1  -2  -7   12.97    0.42
  -1  -2  -7   13.21    0.37
  -1  -2  -7   12.95    0.35
   1   2   7   13.03    0.36
   1   2   7   12.68    0.36
   1   2   7   12.76    0.34
   1   2   7   13.36    0.37
   1   2   7   12.96    0.37
  -2  -2  -7    0.42    0.05
  -2  -2  -7    0.45    0.05
  -2  -2  -7    0.53    0.04
   2   2   7    0.50    0.04
   2   2   7    0.45    0.05
   2   2   7    0.43    0.04
   2   2   7    0.42    0.04
  -3  -2  -7    2.85    0.14
  -3  -2  -7    2.91    0.12
  -3  -2  -7    2.79    0.11
   3   2   7    2.96    0.11
   3   2   7    3.12    0.12
   3   2   7    2.96    0.12
   3   2   7    2.74    0.11
  -4  -2  -7    0.05    0.03
  -4  -2  -7    0.04    0.03
  -4  -2  -7   -0.02    0.03
   4   2   7    0.11    0.03
   4   2   7    0.05    0.02
   4   2   7   -0.01    0.02
   4   2   7    0.05    0.03
  -5  -2  -7    2.95    0.16
  -5  -2  -7    3.04    0.12
  -5  -2  -7    2.84    0.10
   5   2   7    2.80    0.12
   5   2   7    2.72    0.10
   5   2   7    2.71    0.11
  -6  -2  -7    0.94    0.07
  -6  -2  -7    0.90    0.09
  -6  -2  -7    0.88    0.06
   6   2   7    1.02    0.08
   6   2   7    0.96    0.06
  -7  -2  -7    3.25    0.11
  -7  -2  -7    3.27    0.18
  -7  -2  -7    3.29    0.14
   7   2   7    3.52    0.15
  -8  -2  -7    1.82    0.14
  -8  -2  -7    1.79    0.11
   8   2   7    1.78    0.12
  -9  -2  -7    0.92    0.08
   9   2   7    0.81    0.09
 -10  -2  -7   -0.05    0.04
  10   2   7   -0.07    0.04
  -8   3   7    0.54    0.08
  -7   3   7    1.06    0.09
  -7   3   7    0.90    0.09
  -6   3   7    0.04    0.04
  -6   3   7    0.04    0.04
  -5   3   7    0.08    0.04
  -5   3   7    0.04    0.04
  -5   3   7    0.03    0.04
  -4   3   7   11.76    0.35
  -4   3   7   11.05    0.34
  -4   3   7   11.77    0.35
   3  -3  -7    0.30    0.05
  -3   3   7    0.16    0.04
  -3   3   7    0.23    0.04
  -3   3   7    0.25    0.05
   2  -3  -7    1.02    0.07
   2  -3  -7    1.11    0.06
  -2   3   7    1.02    0.05
  -2   3   7    1.17    0.08
  -2   3   7    1.11    0.07
  -2   3   7    1.07    0.08
  -2   3   7    1.06    0.06
   1  -3  -7    1.88    0.09
   1  -3  -7    1.87    0.09
   1  -3  -7    1.87    0.09
  -1   3   7    1.92    0.10
  -1   3   7    1.97    0.09
  -1   3   7    2.04    0.10
  -1   3   7    1.87    0.10
  -1   3   7    1.91    0.08
  -1   3   7    1.98    0.10
   0  -3  -7    2.96    0.11
   0  -3  -7    2.81    0.11
   0  -3  -7    2.67    0.12
   0   3   7    2.84    0.12
   0   3   7    2.74    0.12
   0   3   7    2.67    0.10
   0   3   7    2.98    0.13
   0   3   7    2.74    0.11
   0   3   7    2.73    0.12
  -1  -3  -7    2.79    0.14
  -1  -3  -7    3.19    0.12
  -1  -3  -7    3.08    0.11
   1   3   7    3.08    0.12
   1   3   7    3.10    0.12
   1   3   7    3.33    0.13
   1   3   7    3.02    0.11
   1   3   7    2.94    0.12
  -2  -3  -7    0.56    0.05
  -2  -3  -7    0.60    0.06
  -2  -3  -7    0.63    0.05
   2   3   7    0.54    0.05
   2   3   7    0.59    0.05
   2   3   7    0.53    0.04
   2   3   7    0.67    0.06
   2   3   7    0.58    0.05
  -3  -3  -7    0.29    0.04
  -3  -3  -7    0.28    0.05
  -3  -3  -7    0.28    0.04
   3   3   7    0.20    0.03
   3   3   7    0.22    0.04
   3   3   7    0.29    0.04
   3   3   7    0.25    0.04
  -4  -3  -7    0.03    0.02
  -4  -3  -7    0.01    0.03
  -4  -3  -7    0.05    0.03
   4   3   7    0.03    0.02
   4   3   7   -0.01    0.02
   4   3   7    0.02    0.03
   4   3   7    0.01    0.02
  -5  -3  -7    6.43    0.22
  -5  -3  -7    6.80    0.27
  -5  -3  -7    6.46    0.20
   5   3   7    6.44    0.21
   5   3   7    6.72    0.20
   5   3   7    6.41    0.23
   5   3   7    6.78    0.21
  -6  -3  -7    1.38    0.09
  -6  -3  -7    1.48    0.08
  -6  -3  -7    1.21    0.11
   6   3   7    1.31    0.07
   6   3   7    1.37    0.09
   6   3   7    1.31    0.08
  -7  -3  -7    3.25    0.14
  -7  -3  -7    3.34    0.19
  -7  -3  -7    3.10    0.12
   7   3   7    2.82    0.14
  -8  -3  -7    0.21    0.05
  -8  -3  -7    0.26    0.07
  -8  -3  -7    0.23    0.04
   8   3   7    0.21    0.05
  -9  -3  -7    1.10    0.09
  -9  -3  -7    0.97    0.06
   9   3   7    1.07    0.10
 -10  -3  -7    0.26    0.06
  10   3   7    0.26    0.07
 -11  -3  -7    0.03    0.05
  11   3   7    0.00    0.05
  -8   4   7    0.16    0.06
  -7   4   7    0.18    0.06
  -6   4   7    2.03    0.12
  -6   4   7    2.12    0.12
  -5   4   7    0.94    0.08
  -5   4   7    0.84    0.08
  -5   4   7    1.08    0.08
  -4   4   7    0.06    0.04
  -4   4   7    0.03    0.04
  -4   4   7    0.01    0.03
  -3   4   7    1.06    0.08
  -3   4   7    1.07    0.09
  -3   4   7    1.09    0.08
   2  -4  -7    1.81    0.09
   2  -4  -7    2.05    0.09
  -2   4   7    1.79    0.10
  -2   4   7    1.88    0.10
  -2   4   7    2.01    0.10
   1  -4  -7    2.07    0.09
   1  -4  -7    2.15    0.10
  -1   4   7    2.17    0.07
  -1   4   7    2.08    0.07
  -1   4   7    2.24    0.10
  -1   4   7    2.08    0.10
  -1   4   7    1.87    0.11
  -1   4   7    1.81    0.10
  -1   4   7    2.01    0.11
   0  -4  -7    0.05    0.03
   0  -4  -7    0.01    0.03
   0   4   7    0.08    0.02
   0   4   7    0.02    0.03
   0   4   7    0.03    0.03
   0   4   7    0.01    0.03
   0   4   7    0.01    0.02
   0   4   7    0.04    0.03
  -1  -4  -7    5.57    0.17
  -1  -4  -7    5.47    0.21
  -1  -4  -7    5.49    0.18
   1   4   7    5.61    0.19
   1   4   7    5.26    0.20
   1   4   7    5.29    0.16
   1   4   7    5.06    0.18
   1   4   7    5.14    0.19
  -2  -4  -7    1.02    0.07
  -2  -4  -7    1.06    0.07
  -2  -4  -7    0.93    0.08
   2   4   7    1.04    0.07
   2   4   7    0.99    0.06
   2   4   7    1.05    0.08
   2   4   7    1.22    0.08
   2   4   7    1.14    0.06
  -3  -4  -7    1.53    0.08
  -3  -4  -7    1.64    0.09
  -3  -4  -7    1.62    0.11
   3   4   7    1.54    0.08
   3   4   7    1.63    0.09
   3   4   7    1.61    0.08
   3   4   7    1.72    0.09
  -4  -4  -7    2.83    0.15
  -4  -4  -7    3.00    0.13
  -4  -4  -7    2.82    0.12
   4   4   7    2.95    0.12
   4   4   7    2.93    0.13
   4   4   7    3.10    0.12
   4   4   7    2.92    0.12
  -5  -4  -7   11.27    0.32
  -5  -4  -7   11.81    0.34
  -5  -4  -7   11.21    0.41
   5   4   7   11.49    0.32
   5   4   7   11.28    0.33
   5   4   7   11.43    0.36
   5   4   7   11.79    0.33
  -6  -4  -7   12.96    0.38
  -6  -4  -7   13.15    0.37
  -6  -4  -7   12.41    0.46
   6   4   7   12.77    0.41
   6   4   7   13.68    0.37
   6   4   7   13.18    0.35
  -7  -4  -7    2.89    0.13
  -7  -4  -7    2.86    0.17
  -7  -4  -7    2.82    0.12
   7   4   7    2.77    0.12
   7   4   7    2.62    0.14
  -8  -4  -7    0.44    0.05
  -8  -4  -7    0.48    0.09
  -8  -4  -7    0.54    0.07
   8   4   7    0.49    0.07
  -9  -4  -7    0.00    0.03
  -9  -4  -7    0.01    0.04
   9   4   7   -0.01    0.04
 -10  -4  -7   -0.02    0.03
  10   4   7   -0.02    0.05
  -7   5   7    0.29    0.06
  -6   5   7    1.45    0.11
  -6   5   7    1.47    0.11
  -5   5   7    0.21    0.06
  -5   5   7    0.13    0.04
  -5   5   7    0.10    0.05
  -4   5   7    0.30    0.05
  -4   5   7    0.32    0.05
  -4   5   7    0.27    0.06
  -3   5   7    0.10    0.04
  -3   5   7    0.05    0.04
  -3   5   7    0.06    0.04
  -2   5   7    1.40    0.09
  -2   5   7    1.29    0.08
  -2   5   7    1.65    0.10
   1  -5  -7    0.06    0.04
  -1   5   7   -0.02    0.03
  -1   5   7    0.07    0.03
  -1   5   7    0.09    0.04
  -1   5   7    0.09    0.04
   0  -5  -7    1.76    0.09
   0  -5  -7    1.79    0.10
   0   5   7    1.60    0.10
   0   5   7    1.64    0.10
   0   5   7    1.59    0.09
   0   5   7    1.78    0.10
  -1  -5  -7    0.60    0.05
  -1  -5  -7    0.46    0.06
   1   5   7    0.49    0.05
   1   5   7    0.46    0.05
   1   5   7    0.48    0.06
   1   5   7    0.50    0.04
   1   5   7    0.55    0.06
  -2  -5  -7    1.87    0.12
  -2  -5  -7    1.80    0.09
   2   5   7    1.70    0.09
   2   5   7    1.82    0.10
   2   5   7    1.71    0.09
   2   5   7    1.77    0.07
   2   5   7    1.69    0.10
  -3  -5  -7    0.79    0.06
  -3  -5  -7    0.93    0.09
   3   5   7    0.83    0.07
   3   5   7    0.89    0.07
   3   5   7    0.82    0.06
   3   5   7    0.95    0.06
   3   5   7    0.91    0.08
  -4  -5  -7   12.94    0.36
  -4  -5  -7   12.63    0.45
   4   5   7   12.76    0.37
   4   5   7   13.50    0.38
   4   5   7   13.03    0.40
   4   5   7   12.82    0.36
  -5  -5  -7    3.34    0.14
  -5  -5  -7    3.24    0.18
   5   5   7    3.34    0.14
   5   5   7    3.31    0.13
   5   5   7    3.37    0.13
   5   5   7    3.40    0.15
  -6  -5  -7    5.31    0.25
  -6  -5  -7    5.49    0.19
   6   5   7    5.08    0.19
   6   5   7    5.57    0.19
   6   5   7    5.21    0.21
   6   5   7    5.30    0.18
  -7  -5  -7    3.29    0.19
  -7  -5  -7    3.31    0.14
   7   5   7    3.53    0.14
   7   5   7    3.68    0.17
  -8  -5  -7    0.12    0.04
   8   5   7    0.05    0.05
  -9  -5  -7    0.03    0.04
   9   5   7    0.02    0.05
 -10  -5  -7    0.51    0.06
  10   5   7    0.51    0.09
 -11  -5  -7   -0.03    0.04
  -6   6   7    0.02    0.05
  -6   6   7   -0.06    0.04
  -5   6   7    0.00    0.04
  -5   6   7   -0.04    0.04
  -4   6   7    1.70    0.10
  -4   6   7    1.63    0.11
  -4   6   7    1.57    0.11
  -3   6   7    0.43    0.06
  -3   6   7    0.42    0.06
  -3   6   7    0.48    0.07
  -2   6   7   -0.03    0.03
  -2   6   7   -0.04    0.03
  -2   6   7    0.06    0.03
  -1   6   7    1.33    0.10
  -1   6   7    1.37    0.11
  -1   6   7    1.50    0.10
  -1   6   7    1.57    0.09
   0  -6  -7    4.87    0.20
   0   6   7    4.56    0.18
   0   6   7    4.73    0.20
   0   6   7    4.82    0.17
   0   6   7    5.14    0.19
  -1  -6  -7    6.84    0.26
   1   6   7    6.87    0.24
   1   6   7    7.00    0.23
   1   6   7    6.97    0.26
   1   6   7    6.83    0.24
  -2  -6  -7    3.36    0.14
  -2  -6  -7    3.28    0.17
   2   6   7    3.36    0.10
   2   6   7    3.30    0.13
   2   6   7    3.49    0.15
   2   6   7    3.22    0.16
   2   6   7    3.45    0.15
  -3  -6  -7    9.48    0.35
  -3  -6  -7    9.95    0.29
   3   6   7    9.43    0.26
   3   6   7    9.31    0.29
   3   6   7    9.37    0.33
   3   6   7    9.76    0.30
   3   6   7    9.73    0.30
  -4  -6  -7    8.97    0.27
  -4  -6  -7    8.16    0.33
   4   6   7    8.81    0.28
   4   6   7    8.33    0.30
   4   6   7    8.67    0.25
   4   6   7    8.54    0.27
   4   6   7    8.64    0.27
  -5  -6  -7    0.34    0.06
  -5  -6  -7    0.30    0.07
   5   6   7    0.27    0.05
   5   6   7    0.30    0.05
   5   6   7    0.33    0.05
   5   6   7    0.26    0.06
  -6  -6  -7   14.19    0.50
  -6  -6  -7   14.55    0.41
   6   6   7   13.89    0.41
   6   6   7   14.03    0.39
   6   6   7   13.84    0.45
   6   6   7   14.34    0.41
  -7  -6  -7    0.50    0.09
  -7  -6  -7    0.42    0.06
   7   6   7    0.37    0.05
   7   6   7    0.34    0.05
   7   6   7    0.42    0.07
  -8  -6  -7    0.09    0.04
   8   6   7    0.05    0.05
  -9  -6  -7    0.05    0.04
   9   6   7   -0.01    0.05
 -10  -6  -7    0.25    0.06
  10   6   7    0.23    0.07
  -5   7   7   -0.05    0.04
  -5   7   7   -0.05    0.04
  -4   7   7    0.26    0.06
  -4   7   7    0.34    0.06
  -4   7   7    0.34    0.06
  -3   7   7    0.04    0.05
  -3   7   7    0.10    0.04
  -3   7   7    0.05    0.04
  -2   7   7    3.56    0.16
  -2   7   7    3.24    0.16
  -2   7   7    3.46    0.15
  -1   7   7    0.56    0.08
  -1   7   7    0.61    0.07
  -1   7   7    0.70    0.06
  -1   7   7    0.58    0.07
   0  -7  -7   -0.03    0.04
   0   7   7    0.03    0.04
   0   7   7   -0.03    0.04
   0   7   7    0.04    0.03
   0   7   7    0.03    0.04
  -1  -7  -7    1.56    0.11
   1   7   7    1.18    0.09
   1   7   7    1.48    0.09
   1   7   7    1.54    0.11
   1   7   7    1.42    0.10
  -2  -7  -7    2.10    0.13
   2   7   7    1.90    0.11
   2   7   7    2.08    0.10
   2   7   7    1.89    0.11
   2   7   7    1.82    0.12
  -3  -7  -7    0.22    0.06
  -3  -7  -7    0.20    0.05
   3   7   7    0.19    0.04
   3   7   7    0.19    0.05
   3   7   7    0.21    0.05
   3   7   7    0.15    0.04
  -4  -7  -7   -0.01    0.05
  -4  -7  -7   -0.03    0.04
   4   7   7    0.07    0.04
   4   7   7    0.02    0.03
   4   7   7    0.00    0.03
   4   7   7   -0.02    0.03
   4   7   7   -0.04    0.04
  -5  -7  -7    0.72    0.09
  -5  -7  -7    0.70    0.07
   5   7   7    0.71    0.06
   5   7   7    0.88    0.09
   5   7   7    0.80    0.07
   5   7   7    0.76    0.07
   5   7   7    0.65    0.07
  -6  -7  -7   11.12    0.43
  -6  -7  -7   11.30    0.34
   6   7   7   11.17    0.33
   6   7   7   10.88    0.34
   6   7   7   11.18    0.34
   6   7   7   10.83    0.38
  -7  -7  -7    0.59    0.07
   7   7   7    0.57    0.06
   7   7   7    0.60    0.06
   7   7   7    0.62    0.08
  -8  -7  -7    1.19    0.10
   8   7   7    1.34    0.12
   8   7   7    1.29    0.09
  -9  -7  -7    0.22    0.05
   9   7   7    0.25    0.07
 -10  -7  -7    0.84    0.08
  10   7   7    0.94    0.11
  -4   8   7    0.26    0.06
  -4   8   7    0.15    0.05
  -4   8   7    0.18    0.06
  -3   8   7    0.02    0.04
  -3   8   7    0.06    0.04
  -3   8   7   -0.01    0.05
  -2   8   7    0.66    0.08
  -2   8   7    0.71    0.08
  -2   8   7    0.65    0.07
  -1   8   7    0.41    0.06
  -1   8   7    0.47    0.07
  -1   8   7    0.40    0.08
  -1   8   7    0.42    0.07
   0   8   7    0.15    0.04
   0   8   7    0.25    0.06
   0   8   7    0.17    0.05
   0   8   7    0.24    0.07
  -1  -8  -7   -0.07    0.04
   1   8   7   -0.03    0.04
   1   8   7    0.01    0.04
   1   8   7    0.00    0.03
   1   8   7    0.00    0.04
  -2  -8  -7    0.05    0.05
   2   8   7   -0.04    0.04
   2   8   7    0.04    0.03
   2   8   7   -0.03    0.03
   2   8   7    0.03    0.04
  -3  -8  -7    0.03    0.05
   3   8   7   -0.04    0.03
   3   8   7   -0.02    0.03
   3   8   7    0.03    0.04
   3   8   7   -0.02    0.03
  -4  -8  -7    0.20    0.07
   4   8   7    0.29    0.05
   4   8   7    0.22    0.05
   4   8   7    0.29    0.05
   4   8   7    0.45    0.07
  -5  -8  -7    0.13    0.05
   5   8   7    0.11    0.04
   5   8   7    0.26    0.06
   5   8   7    0.19    0.03
   5   8   7    0.17    0.05
   5   8   7    0.15    0.05
  -6  -8  -7   -0.06    0.04
   6   8   7   -0.05    0.03
   6   8   7    0.01    0.04
   6   8   7   -0.03    0.04
   6   8   7   -0.07    0.03
   6   8   7   -0.01    0.03
  -7  -8  -7    0.31    0.06
   7   8   7    0.14    0.05
   7   8   7    0.32    0.07
   7   8   7    0.34    0.06
   7   8   7    0.27    0.05
  -8  -8  -7   -0.03    0.04
   8   8   7   -0.06    0.04
   8   8   7   -0.03    0.03
  -9  -8  -7    1.13    0.10
   9   8   7    1.08    0.12
 -10  -8  -7    0.46    0.07
  -3   9   7    0.11    0.06
  -3   9   7    0.19    0.05
  -3   9   7    0.13    0.06
  -2   9   7   -0.03    0.05
  -2   9   7   -0.05    0.04
  -2   9   7   -0.02    0.04
  -1   9   7    0.41    0.06
  -1   9   7    0.45    0.08
  -1   9   7    0.23    0.06
  -1   9   7    0.37    0.08
   0   9   7    0.04    0.04
   0   9   7    0.00    0.04
   0   9   7   -0.04    0.04
   0   9   7    0.01    0.05
   1   9   7    0.06    0.04
   1   9   7    0.01    0.04
   1   9   7   -0.01    0.04
   1   9   7    0.03    0.03
  -2  -9  -7    0.07    0.06
   2   9   7    0.07    0.04
   2   9   7    0.01    0.05
   2   9   7    0.05    0.04
   2   9   7    0.10    0.05
  -3  -9  -7    0.00    0.05
   3   9   7    0.00    0.04
   3   9   7   -0.03    0.03
   3   9   7   -0.02    0.03
   3   9   7   -0.03    0.04
   4   9   7    5.71    0.22
   4   9   7    5.59    0.25
   4   9   7    5.20    0.21
   4   9   7    5.40    0.20
   5   9   7    1.33    0.10
   5   9   7    1.42    0.10
   5   9   7    1.42    0.12
   5   9   7    1.37    0.10
   6   9   7    0.13    0.05
   6   9   7    0.16    0.05
   6   9   7    0.24    0.07
   6   9   7    0.15    0.05
  -7  -9  -7    0.16    0.06
   7   9   7    0.08    0.04
   7   9   7    0.15    0.05
   7   9   7    0.06    0.03
   7   9   7    0.13    0.06
   7   9   7    0.13    0.04
  -8  -9  -7   -0.01    0.05
   8   9   7    0.04    0.06
   8   9   7    0.05    0.04
   8   9   7    0.02    0.03
  -9  -9  -7    0.25    0.06
  -1  10   7    0.36    0.07
  -1  10   7    0.15    0.06
  -1  10   7    0.24    0.05
   0  10   7    0.08    0.04
   0  10   7    0.05    0.05
   0  10   7    0.01    0.05
   1  10   7    0.00    0.04
   1  10   7    0.00    0.04
   1  10   7   -0.03    0.05
   1  10   7   -0.02    0.05
   2  10   7    0.20    0.06
   2  10   7    0.15    0.06
   2  10   7    0.11    0.05
   2  10   7    0.24    0.05
   3  10   7   -0.01    0.03
   3  10   7    0.03    0.04
   3  10   7    0.06    0.05
   3  10   7   -0.02    0.04
   4  10   7    0.00    0.04
   4  10   7   -0.03    0.04
   4  10   7   -0.01    0.05
   4  10   7    0.04    0.04
   5  10   7   -0.02    0.05
   5  10   7    0.05    0.04
   5  10   7    0.08    0.05
   5  10   7    0.00    0.04
   6  10   7    0.56    0.07
   6  10   7    0.52    0.09
   6  10   7    0.58    0.08
   6  10   7    0.64    0.07
   7  10   7    0.08    0.05
   7  10   7    0.02    0.04
   7  10   7    0.16    0.05
  -8 -10  -7    0.63    0.08
   8  10   7    0.61    0.08
   8  10   7    0.45    0.07
   2  11   7    0.62    0.08
   2  11   7    0.72    0.08
   2  11   7    0.62    0.08
   3  11   7   -0.04    0.04
   3  11   7   -0.05    0.04
   3  11   7   -0.02    0.04
   4  11   7    0.42    0.07
   4  11   7    0.47    0.08
   4  11   7    0.39    0.06
   5  11   7    0.12    0.05
   5  11   7    0.15    0.05
   5  11   7    0.15    0.05
   6  11   7    0.56    0.08
   6  11   7    0.62    0.08
   6  11   7    0.57    0.07
  -5 -10   8    0.17    0.06
  -4 -10   8    0.18    0.06
  -3 -10   8    0.68    0.09
  -2 -10   8   -0.02    0.05
  -1 -10   8    0.77    0.09
  -7  -9   8    0.01    0.05
  -6  -9   8    0.65    0.09
  -5  -9   8    0.41    0.08
  -4  -9   8    0.01    0.04
  -3  -9   8    0.27    0.07
  -2  -9   8    0.00    0.04
  -1  -9   8   -0.03    0.04
   0  -9   8    0.08    0.05
  -1   9  -8    0.28    0.05
   1  -9   8    0.39    0.07
  -2   9  -8    0.09    0.04
   2  -9   8    0.12    0.06
  -8  -8   8    0.12    0.06
  -7  -8   8    0.38    0.07
  -6  -8   8    0.01    0.05
  -5  -8   8    0.49    0.08
  -4  -8   8    0.05    0.05
  -3  -8   8    0.70    0.08
  -2  -8   8   -0.04    0.04
  -1  -8   8    0.24    0.06
   0  -8   8   -0.02    0.04
  -1   8  -8    0.16    0.04
   1  -8   8    0.07    0.05
  -2   8  -8    0.04    0.03
   2  -8   8    0.08    0.05
  -3   8  -8    0.08    0.03
   3  -8   8    0.08    0.05
  -4   8  -8    0.18    0.04
  -9  -7   8   -0.07    0.05
  -8  -7   8    0.19    0.06
  -8  -7   8    0.29    0.07
  -7  -7   8    0.10    0.05
  -7  -7   8    0.09    0.05
  -6  -7   8    0.14    0.05
  -5  -7   8    2.73    0.16
  -5  -7   8    2.23    0.14
  -4  -7   8    0.74    0.08
  -4  -7   8    0.68    0.09
  -3  -7   8    0.03    0.04
  -3  -7   8    0.04    0.05
  -2  -7   8    0.61    0.08
  -2  -7   8    0.67    0.08
  -1  -7   8    1.63    0.11
   0  -7   8    2.15    0.13
  -1   7  -8    0.28    0.04
   1  -7   8    0.40    0.06
  -2   7  -8    1.90    0.09
   2  -7   8    1.89    0.12
  -3   7  -8    1.61    0.08
   3  -7   8    1.52    0.11
  -4   7  -8    0.01    0.03
  -5   7  -8    0.01    0.03
  -9  -6   8    1.95    0.13
  -8  -6   8    0.03    0.05
  -8  -6   8    0.01    0.05
  -7  -6   8    2.56    0.15
  -7  -6   8    2.26    0.13
  -7  -6   8    2.56    0.15
  -6  -6   8    4.49    0.21
  -6  -6   8    4.15    0.19
  -6  -6   8    4.58    0.18
  -5  -6   8    0.40    0.06
  -5  -6   8    0.45    0.07
  -4  -6   8    0.80    0.09
  -4  -6   8    0.94    0.08
  -3  -6   8    0.58    0.08
  -3  -6   8    0.55    0.07
  -2  -6   8    2.69    0.15
  -2  -6   8    2.98    0.15
  -1  -6   8    3.01    0.15
  -1  -6   8    3.17    0.17
   0   6  -8    0.05    0.03
   0  -6   8    0.11    0.05
  -1   6  -8    6.98    0.22
   1  -6   8    6.70    0.24
  -2   6  -8    1.57    0.08
   2  -6   8    1.71    0.11
  -3   6  -8    0.22    0.04
   3  -6   8    0.13    0.05
  -4   6  -8    0.02    0.03
  -5   6  -8    0.09    0.04
  -6   6  -8    0.09    0.04
  -9  -5   8    1.88    0.12
  -8  -5   8    0.96    0.09
  -8  -5   8    0.97    0.09
  -7  -5   8    0.42    0.06
  -7  -5   8    0.44    0.07
  -6  -5   8    0.55    0.07
  -6  -5   8    0.61    0.07
  -6  -5   8    0.66    0.08
  -5  -5   8    5.59    0.23
  -5  -5   8    5.36    0.19
  -5  -5   8    5.37    0.21
  -4  -5   8    0.00    0.03
  -4  -5   8    0.04    0.04
  -4  -5   8   -0.05    0.03
  -3  -5   8   -0.04    0.03
  -3  -5   8   -0.02    0.03
  -2  -5   8    0.03    0.04
  -2  -5   8    0.01    0.04
   1   5  -8    0.01    0.03
  -1  -5   8    0.03    0.04
   0   5  -8   10.69    0.31
   0  -5   8   10.30    0.33
  -1   5  -8    0.97    0.07
   1  -5   8    0.93    0.08
  -2   5  -8   11.75    0.34
   2  -5   8   11.95    0.36
  -3   5  -8    3.76    0.14
   3  -5   8    3.91    0.16
  -4   5  -8    0.01    0.03
   4  -5   8    0.08    0.04
  -5   5  -8    0.13    0.04
  -6   5  -8    0.01    0.03
  -7   5  -8   -0.05    0.03
 -10  -4   8    0.00    0.05
  -9  -4   8    0.05    0.05
   8   4  -8    0.19    0.06
  -8  -4   8    0.29    0.06
  -8  -4   8    0.25    0.06
   7   4  -8    0.34    0.06
  -7  -4   8    0.29    0.06
  -7  -4   8    0.31    0.06
   6   4  -8    2.38    0.12
   6   4  -8    2.46    0.13
  -6  -4   8    2.21    0.12
  -6  -4   8    2.49    0.13
  -6  -4   8    2.31    0.13
  -5  -4   8    0.37    0.06
  -5  -4   8    0.55    0.06
  -5  -4   8    0.60    0.07
  -4  -4   8    0.07    0.04
  -4  -4   8    0.08    0.04
  -4  -4   8    0.05    0.04
   3   4  -8    0.20    0.04
  -3  -4   8    0.27    0.05
  -3  -4   8    0.20    0.05
  -3  -4   8    0.23    0.05
   2   4  -8    0.24    0.04
  -2  -4   8    0.20    0.05
  -2  -4   8    0.23    0.04
   1   4  -8    7.10    0.22
  -1  -4   8    6.75    0.24
   0   4  -8    1.49    0.08
   0  -4   8    1.53    0.10
  -1   4  -8    3.38    0.13
   1  -4   8    3.32    0.15
  -2   4  -8    6.47    0.28
  -2   4  -8    6.64    0.21
   2  -4   8    6.46    0.23
  -3   4  -8    0.04    0.03
  -3   4  -8    0.01    0.05
   3  -4   8    0.02    0.04
  -4   4  -8    0.00    0.03
  -4   4  -8   -0.05    0.04
   4  -4   8   -0.01    0.03
  -5   4  -8    0.51    0.09
  -5   4  -8    0.45    0.05
  -6   4  -8    0.04    0.03
  -7   4  -8    0.02    0.04
  -8   4  -8   -0.03    0.04
  10   3  -8    0.32    0.08
 -10  -3   8    0.33    0.06
   9   3  -8    1.65    0.12
  -9  -3   8    1.72    0.11
  -9  -3   8    1.57    0.12
   8   3  -8    0.29    0.06
  -8  -3   8    0.28    0.05
   7   3  -8    0.68    0.07
  -7  -3   8    0.55    0.07
  -7  -3   8    0.53    0.06
   6   3  -8    0.01    0.02
  -6  -3   8    0.07    0.04
  -6  -3   8    0.02    0.04
   5   3  -8    0.01    0.03
   5   3  -8    0.04    0.03
  -5  -3   8    0.06    0.04
  -5  -3   8    0.01    0.02
  -5  -3   8    0.01    0.04
   4   3  -8    0.11    0.04
   4   3  -8    0.12    0.03
  -4  -3   8    0.16    0.04
  -4  -3   8    0.16    0.05
  -4  -3   8    0.11    0.04
   3   3  -8    0.11    0.03
   3   3  -8    0.13    0.02
  -3  -3   8    0.14    0.04
  -3  -3   8    0.07    0.04
  -3  -3   8    0.07    0.04
   2   3  -8    0.74    0.06
  -2  -3   8    0.89    0.06
  -2  -3   8    0.71    0.07
   1   3  -8    0.68    0.06
  -1  -3   8    0.64    0.05
  -1  -3   8    0.61    0.06
   0   3  -8    0.42    0.06
   0   3  -8    0.46    0.05
   0  -3   8    0.38    0.05
  -1   3  -8    5.21    0.18
  -1   3  -8    5.14    0.22
   1  -3   8    5.29    0.19
  -2   3  -8   11.75    0.33
  -2   3  -8   11.42    0.41
   2  -3   8   10.96    0.33
  -3   3  -8   61.33    1.80
  -3   3  -8   63.34    1.55
   3  -3   8   60.07    1.53
  -4   3  -8    2.95    0.13
  -4   3  -8    2.84    0.17
   4  -3   8    3.06    0.13
  -5   3  -8    0.09    0.06
  -5   3  -8    0.05    0.03
   5  -3   8   -0.01    0.03
  -6   3  -8    0.07    0.04
  -6   3  -8    0.00    0.06
  -7   3  -8    0.37    0.05
  -8   3  -8    0.10    0.05
  10   2  -8    0.02    0.05
 -10  -2   8    0.02    0.04
   9   2  -8    0.08    0.05
  -9  -2   8    0.13    0.05
   8   2  -8    0.29    0.06
  -8  -2   8    0.35    0.05
  -8  -2   8    0.27    0.06
   7   2  -8    0.02    0.04
  -7  -2   8   -0.02    0.03
  -7  -2   8   -0.04    0.04
   6   2  -8   10.47    0.34
  -6  -2   8   10.42    0.33
  -6  -2   8   10.32    0.31
   5   2  -8    3.15    0.14
  -5  -2   8    3.20    0.15
  -5  -2   8    2.79    0.13
  -5  -2   8    3.07    0.13
   4   2  -8    0.10    0.04
   4   2  -8    0.17    0.03
  -4  -2   8    0.13    0.03
  -4  -2   8    0.22    0.05
  -4  -2   8    0.13    0.04
  -4  -2   8    0.19    0.04
   3   2  -8   -0.01    0.02
   3   2  -8    0.03    0.02
  -3  -2   8    0.08    0.04
  -3  -2   8    0.02    0.03
  -3  -2   8    0.13    0.03
   2   2  -8    1.05    0.07
   2   2  -8    1.03    0.05
  -2  -2   8    0.93    0.07
  -2  -2   8    1.06    0.07
  -2  -2   8    1.03    0.08
   1   2  -8    1.16    0.09
   1   2  -8    1.09    0.07
  -1  -2   8    1.12    0.08
  -1  -2   8    1.21    0.07
   0   2  -8    0.95    0.06
   0   2  -8    1.08    0.08
   0  -2   8    1.02    0.08
  -1   2  -8    0.40    0.06
  -1   2  -8    0.41    0.04
   1  -2   8    0.35    0.05
  -2   2  -8    0.99    0.07
  -2   2  -8    1.19    0.10
   2  -2   8    1.20    0.08
  -3   2  -8   23.82    0.77
  -3   2  -8   24.67    0.65
   3  -2   8   24.98    0.65
   3  -2   8   24.86    0.65
  -4   2  -8    0.09    0.05
  -4   2  -8   -0.02    0.03
   4  -2   8   -0.04    0.03
   4  -2   8    0.05    0.04
  -5   2  -8    9.64    0.37
  -5   2  -8    9.51    0.29
   5  -2   8    9.56    0.29
  -6   2  -8    0.17    0.04
  -6   2  -8    0.09    0.06
  -7   2  -8    0.05    0.04
  -8   2  -8    0.31    0.06
  -9   2  -8    0.04    0.04
   9   1  -8    0.12    0.06
  -9  -1   8    0.10    0.04
  -8  -1   8    0.18    0.04
  -8  -1   8    0.25    0.06
  -7  -1   8    0.25    0.05
  -7  -1   8    0.29    0.06
  -7  -1   8    0.18    0.05
  -7  -1   8    0.30    0.05
  -6  -1   8    0.36    0.06
  -6  -1   8    0.23    0.05
  -6  -1   8    0.19    0.05
  -6  -1   8    0.24    0.05
  -5  -1   8    6.24    0.22
  -5  -1   8    6.16    0.23
  -5  -1   8    6.53    0.23
  -5  -1   8    6.04    0.20
   4   1  -8    0.87    0.07
  -4  -1   8    0.91    0.07
  -4  -1   8    0.99    0.08
  -4  -1   8    1.08    0.08
  -4  -1   8    0.99    0.07
   3   1  -8    2.00    0.10
  -3  -1   8    1.91    0.11
  -3  -1   8    2.00    0.10
  -3  -1   8    1.94    0.11
  -3  -1   8    1.87    0.09
   2   1  -8    0.43    0.05
  -2  -1   8    0.40    0.05
  -2  -1   8    0.41    0.05
  -2  -1   8    0.37    0.04
   1   1  -8    7.64    0.21
   1   1  -8    7.43    0.24
   1   1  -8    7.12    0.27
  -1  -1   8    7.67    0.24
  -1  -1   8    7.49    0.22
  -1  -1   8    7.74    0.23
   0   1  -8    0.37    0.04
   0   1  -8    0.38    0.05
   0  -1   8    0.28    0.04
   0  -1   8    0.32    0.04
   0  -1   8    0.32    0.05
  -1   1  -8   -0.01    0.03
  -1   1  -8   -0.01    0.02
   1  -1   8    0.02    0.03
  -2   1  -8    0.85    0.06
  -2   1  -8    0.83    0.08
   2  -1   8    0.97    0.04
   2  -1   8    0.92    0.07
  -3   1  -8    3.19    0.13
  -3   1  -8    2.93    0.16
   3  -1   8    3.12    0.11
   3  -1   8    3.10    0.13
  -4   1  -8    0.47    0.05
  -4   1  -8    0.59    0.08
   4  -1   8    0.51    0.04
   4  -1   8    0.52    0.05
  -5   1  -8    1.74    0.10
  -5   1  -8    1.81    0.13
   5  -1   8    1.90    0.09
   5  -1   8    2.00    0.10
  -6   1  -8    0.10    0.04
  -6   1  -8    0.10    0.05
   6  -1   8    0.06    0.03
  -7   1  -8    0.90    0.10
  -7   1  -8    0.96    0.08
   7  -1   8    0.95    0.08
  -8   1  -8    0.02    0.04
  -9   1  -8    0.67    0.07
  -9   0   8    0.08    0.06
  -8   0   8   -0.01    0.04
  -8   0   8   -0.04    0.04
  -8   0   8    0.00    0.03
  -7   0   8    0.08    0.04
  -7   0   8    0.14    0.05
  -7   0   8    0.09    0.04
  -6   0   8    1.24    0.08
  -6   0   8    1.29    0.09
  -6   0   8    1.16    0.09
  -6   0   8    1.12    0.09
  -5   0   8    8.63    0.28
  -5   0   8    8.33    0.28
  -5   0   8    8.58    0.26
  -5   0   8    8.56    0.28
  -4   0   8    3.19    0.12
  -4   0   8    3.19    0.14
  -4   0   8    3.21    0.14
  -4   0   8    2.99    0.12
  -4   0   8    3.05    0.14
   3   0  -8    0.43    0.05
   3   0  -8    0.41    0.05
  -3   0   8    0.42    0.05
  -3   0   8    0.48    0.05
  -3   0   8    0.39    0.05
  -3   0   8    0.43    0.06
  -3   0   8    0.40    0.05
   2   0  -8    0.09    0.03
   2   0  -8   -0.01    0.03
   2   0  -8   -0.01    0.02
  -2   0   8    0.04    0.03
  -2   0   8    0.00    0.02
  -2   0   8    0.05    0.03
  -2   0   8    0.08    0.03
  -2   0   8    0.01    0.03
   1   0  -8   14.92    0.47
   1   0  -8   14.57    0.39
   1   0  -8   15.22    0.42
  -1   0   8   14.46    0.42
  -1   0   8   14.92    0.41
  -1   0   8   14.83    0.40
  -1   0   8   15.20    0.42
   0   0  -8    0.78    0.06
   0   0  -8    0.75    0.07
   0   0  -8    0.83    0.05
   0   0  -8    0.89    0.05
   0   0   8    0.81    0.07
   0   0   8    0.81    0.05
   0   0   8    0.83    0.06
   0   0   8    0.81    0.06
  -1   0  -8    0.63    0.04
  -1   0  -8    0.58    0.06
  -1   0  -8    0.59    0.05
  -1   0  -8    0.65    0.05
   1   0   8    0.62    0.06
   1   0   8    0.59    0.06
   1   0   8    0.66    0.05
   1   0   8    0.61    0.04
  -2   0  -8    3.80    0.18
  -2   0  -8    3.78    0.12
  -2   0  -8    4.13    0.15
   2   0   8    3.90    0.15
   2   0   8    4.22    0.14
   2   0   8    4.03    0.13
   2   0   8    3.89    0.14
  -3   0  -8    1.82    0.12
  -3   0  -8    1.94    0.10
   3   0   8    2.11    0.08
   3   0   8    1.98    0.09
   3   0   8    1.99    0.10
  -4   0  -8    0.25    0.06
  -4   0  -8    0.26    0.04
   4   0   8    0.34    0.04
   4   0   8    0.34    0.05
   4   0   8    0.32    0.04
  -5   0  -8    1.08    0.08
  -5   0  -8    1.28    0.11
   5   0   8    1.18    0.07
   5   0   8    1.02    0.07
   5   0   8    1.07    0.06
  -6   0  -8    0.37    0.05
  -6   0  -8    0.35    0.07
   6   0   8    0.35    0.05
  -7   0  -8    3.32    0.19
  -7   0  -8    3.30    0.15
   7   0   8    3.36    0.15
  -8   0  -8    0.00    0.04
   8   0   8   -0.03    0.04
  -9   0  -8    0.37    0.06
   9   0   8    0.48    0.07
 -10   0  -8    0.16    0.06
  -9   1   8    0.28    0.07
  -8   1   8    0.06    0.05
  -7   1   8    0.02    0.04
  -7   1   8    0.04    0.04
  -6   1   8    0.20    0.05
  -6   1   8    0.16    0.04
  -6   1   8    0.12    0.05
  -6   1   8    0.20    0.03
   5  -1  -8    0.05    0.04
  -5   1   8    0.09    0.04
  -5   1   8    0.08    0.04
  -5   1   8    0.10    0.05
  -5   1   8    0.06    0.04
   4  -1  -8    0.13    0.04
  -4   1   8    0.19    0.05
  -4   1   8    0.18    0.04
  -4   1   8    0.13    0.04
  -4   1   8    0.11    0.04
   3  -1  -8    4.93    0.17
  -3   1   8    5.10    0.18
  -3   1   8    4.72    0.18
  -3   1   8    4.63    0.16
  -3   1   8    5.04    0.18
   2  -1  -8    0.02    0.03
   2  -1  -8    0.01    0.02
   2  -1  -8    0.01    0.03
  -2   1   8    0.01    0.03
  -2   1   8   -0.01    0.03
  -2   1   8    0.02    0.03
  -2   1   8    0.00    0.03
  -2   1   8    0.02    0.03
   1  -1  -8    0.09    0.03
   1  -1  -8    0.16    0.03
   1  -1  -8    0.13    0.04
  -1   1   8    0.13    0.03
  -1   1   8    0.18    0.04
  -1   1   8    0.14    0.04
  -1   1   8    0.06    0.03
  -1   1   8    0.15    0.03
   0  -1  -8    9.03    0.31
   0  -1  -8    9.12    0.26
   0  -1  -8    8.96    0.28
   0   1   8    8.84    0.27
   0   1   8    9.19    0.27
   0   1   8    9.20    0.28
   0   1   8    9.06    0.28
   0   1   8    9.21    0.26
  -1  -1  -8    7.08    0.26
  -1  -1  -8    7.13    0.21
  -1  -1  -8    7.05    0.23
   1   1   8    7.39    0.21
   1   1   8    7.31    0.23
   1   1   8    7.22    0.22
   1   1   8    7.07    0.22
  -2  -1  -8    5.60    0.19
  -2  -1  -8    5.22    0.22
  -2  -1  -8    5.45    0.17
   2   1   8    5.54    0.18
   2   1   8    5.41    0.19
   2   1   8    5.57    0.18
   2   1   8    5.63    0.18
  -3  -1  -8    0.94    0.05
  -3  -1  -8    0.84    0.08
  -3  -1  -8    0.95    0.07
   3   1   8    0.96    0.07
   3   1   8    0.84    0.06
   3   1   8    0.85    0.06
   3   1   8    0.91    0.06
  -4  -1  -8    0.05    0.03
  -4  -1  -8    0.03    0.04
  -4  -1  -8    0.03    0.02
   4   1   8    0.05    0.02
   4   1   8    0.08    0.03
   4   1   8    0.03    0.02
  -5  -1  -8    0.25    0.06
  -5  -1  -8    0.34    0.05
  -5  -1  -8    0.35    0.03
   5   1   8    0.29    0.04
   5   1   8    0.32    0.04
   5   1   8    0.27    0.04
  -6  -1  -8    0.62    0.06
  -6  -1  -8    0.56    0.08
   6   1   8    0.64    0.06
   6   1   8    0.70    0.06
  -7  -1  -8    0.18    0.05
  -7  -1  -8    0.14    0.06
   7   1   8    0.07    0.04
  -8  -1  -8    0.02    0.04
   8   1   8    0.00    0.04
  -9  -1  -8    0.16    0.05
   9   1   8    0.11    0.05
 -10  -1  -8    0.05    0.05
  10   1   8    0.09    0.06
  -8   2   8    0.07    0.05
  -7   2   8    0.95    0.09
  -7   2   8    1.02    0.09
  -6   2   8   -0.01    0.04
  -6   2   8   -0.02    0.04
  -6   2   8    0.08    0.04
   5  -2  -8    1.45    0.09
  -5   2   8    1.50    0.06
  -5   2   8    1.42    0.10
  -5   2   8    1.54    0.10
  -5   2   8    1.56    0.10
   4  -2  -8    0.01    0.03
  -4   2   8   -0.03    0.03
  -4   2   8    0.02    0.03
  -4   2   8   -0.02    0.03
  -4   2   8    0.03    0.04
   3  -2  -8    7.02    0.22
   3  -2  -8    6.84    0.21
  -3   2   8    6.41    0.23
  -3   2   8    6.75    0.23
  -3   2   8    6.88    0.23
  -3   2   8    6.78    0.20
   2  -2  -8    7.51    0.23
   2  -2  -8    7.42    0.25
  -2   2   8    7.30    0.24
  -2   2   8    7.46    0.25
  -2   2   8    7.24    0.24
  -2   2   8    7.49    0.25
  -2   2   8    7.23    0.21
   1  -2  -8    0.61    0.06
   1  -2  -8    0.58    0.05
   1  -2  -8    0.72    0.06
  -1   2   8    0.51    0.05
  -1   2   8    0.60    0.06
  -1   2   8    0.57    0.06
  -1   2   8    0.56    0.06
  -1   2   8    0.49    0.05
   0  -2  -8   41.62    1.06
   0  -2  -8   41.46    1.02
   0  -2  -8   40.87    1.20
   0   2   8   42.39    1.05
   0   2   8   40.75    1.02
   0   2   8   40.76    1.05
   0   2   8   41.48    1.04
   0   2   8   41.97    1.10
  -1  -2  -8    0.07    0.03
  -1  -2  -8    0.15    0.04
  -1  -2  -8    0.16    0.04
   1   2   8    0.13    0.03
   1   2   8    0.09    0.04
   1   2   8    0.12    0.03
   1   2   8    0.10    0.03
   1   2   8    0.14    0.03
  -2  -2  -8    5.95    0.19
  -2  -2  -8    6.37    0.21
  -2  -2  -8    5.81    0.24
   2   2   8    5.99    0.20
   2   2   8    6.18    0.19
   2   2   8    5.92    0.20
   2   2   8    6.30    0.21
  -3  -2  -8    1.54    0.11
  -3  -2  -8    1.39    0.07
  -3  -2  -8    1.59    0.09
   3   2   8    1.43    0.08
   3   2   8    1.44    0.08
   3   2   8    1.59    0.08
   3   2   8    1.68    0.09
  -4  -2  -8    0.29    0.06
  -4  -2  -8    0.40    0.05
  -4  -2  -8    0.31    0.04
   4   2   8    0.38    0.04
   4   2   8    0.27    0.04
   4   2   8    0.34    0.05
  -5  -2  -8    1.44    0.09
  -5  -2  -8    1.20    0.11
  -5  -2  -8    1.23    0.07
   5   2   8    1.25    0.08
   5   2   8    1.28    0.07
   5   2   8    1.32    0.08
  -6  -2  -8   -0.04    0.04
  -6  -2  -8    0.03    0.03
  -6  -2  -8    0.04    0.03
   6   2   8    0.11    0.04
   6   2   8   -0.01    0.03
  -7  -2  -8    0.31    0.07
  -7  -2  -8    0.28    0.05
  -7  -2  -8    0.30    0.03
   7   2   8    0.18    0.05
  -8  -2  -8    1.06    0.09
   8   2   8    1.09    0.09
  -9  -2  -8    2.55    0.14
   9   2   8    2.81    0.16
 -10  -2  -8    0.04    0.05
  10   2   8    0.10    0.06
  -8   3   8    0.71    0.09
  -7   3   8    0.15    0.06
  -7   3   8    0.22    0.06
  -6   3   8    3.02    0.15
  -6   3   8    2.90    0.15
  -5   3   8   -0.01    0.04
  -5   3   8    0.00    0.04
  -5   3   8   -0.03    0.04
  -4   3   8    0.06    0.04
  -4   3   8    0.08    0.04
  -4   3   8    0.09    0.05
   3  -3  -8    1.22    0.08
  -3   3   8    1.32    0.09
  -3   3   8    1.20    0.08
  -3   3   8    1.17    0.06
  -3   3   8    1.19    0.09
   2  -3  -8    3.35    0.13
   2  -3  -8    3.52    0.14
  -2   3   8    3.29    0.14
  -2   3   8    3.53    0.14
  -2   3   8    3.46    0.15
  -2   3   8    3.32    0.11
   1  -3  -8    4.48    0.16
   1  -3  -8    4.82    0.18
  -1   3   8    4.52    0.17
  -1   3   8    4.77    0.18
  -1   3   8    4.88    0.18
  -1   3   8    4.40    0.17
  -1   3   8    4.51    0.15
  -1   3   8    4.58    0.18
   0  -3  -8    3.96    0.14
   0  -3  -8    4.29    0.15
   0  -3  -8    3.71    0.16
   0   3   8    4.06    0.15
   0   3   8    3.89    0.16
   0   3   8    3.86    0.13
   0   3   8    3.65    0.15
   0   3   8    4.28    0.16
  -1  -3  -8    9.93    0.29
  -1  -3  -8   10.28    0.35
  -1  -3  -8   10.57    0.31
   1   3   8    9.74    0.28
   1   3   8   10.27    0.31
   1   3   8   10.33    0.30
   1   3   8   10.14    0.31
   1   3   8   10.04    0.30
  -2  -3  -8    3.04    0.12
  -2  -3  -8    3.30    0.13
  -2  -3  -8    3.05    0.15
   2   3   8    3.20    0.13
   2   3   8    2.88    0.13
   2   3   8    3.23    0.12
   2   3   8    3.03    0.13
   2   3   8    3.16    0.12
  -3  -3  -8    0.10    0.03
  -3  -3  -8    0.09    0.03
  -3  -3  -8    0.12    0.05
   3   3   8    0.10    0.03
   3   3   8    0.07    0.03
   3   3   8    0.06    0.03
   3   3   8    0.07    0.03
  -4  -3  -8   -0.02    0.04
  -4  -3  -8    0.00    0.03
  -4  -3  -8    0.01    0.03
   4   3   8   -0.01    0.02
   4   3   8    0.03    0.03
   4   3   8   -0.04    0.02
   4   3   8   -0.02    0.02
  -5  -3  -8    0.12    0.06
  -5  -3  -8    0.09    0.03
  -5  -3  -8    0.18    0.04
   5   3   8    0.05    0.03
   5   3   8    0.15    0.04
   5   3   8    0.10    0.04
  -6  -3  -8    2.06    0.14
  -6  -3  -8    1.92    0.09
  -6  -3  -8    2.12    0.11
   6   3   8    2.03    0.10
   6   3   8    1.93    0.11
  -7  -3  -8    0.04    0.04
  -7  -3  -8    0.07    0.05
  -7  -3  -8    0.03    0.03
   7   3   8   -0.02    0.03
  -8  -3  -8   -0.05    0.03
  -8  -3  -8   -0.02    0.04
   8   3   8   -0.02    0.04
  -9  -3  -8    0.23    0.06
  -9  -3  -8    0.23    0.03
   9   3   8    0.20    0.06
 -10  -3  -8    0.03    0.05
  10   3   8    0.00    0.05
  -7   4   8    1.96    0.13
  -6   4   8    0.05    0.05
  -6   4   8   -0.02    0.04
  -5   4   8    0.27    0.06
  -5   4   8    0.38    0.06
  -5   4   8    0.39    0.06
  -4   4   8   -0.03    0.03
  -4   4   8    0.04    0.04
  -4   4   8   -0.07    0.03
  -3   4   8    0.40    0.06
  -3   4   8    0.37    0.05
  -3   4   8    0.39    0.06
   2  -4  -8    0.13    0.04
  -2   4   8    0.08    0.04
  -2   4   8    0.07    0.04
  -2   4   8    0.05    0.03
   1  -4  -8    0.97    0.07
   1  -4  -8    0.90    0.07
  -1   4   8    0.92    0.08
  -1   4   8    0.90    0.05
  -1   4   8    0.86    0.07
  -1   4   8    0.88    0.07
  -1   4   8    0.89    0.07
   0  -4  -8    0.04    0.03
   0  -4  -8    0.03    0.03
   0   4   8    0.01    0.03
   0   4   8   -0.02    0.02
   0   4   8    0.00    0.03
   0   4   8    0.06    0.03
   0   4   8   -0.04    0.03
  -1  -4  -8    1.86    0.11
  -1  -4  -8    1.87    0.09
   1   4   8    1.84    0.08
   1   4   8    1.91    0.10
   1   4   8    1.82    0.09
   1   4   8    1.92    0.10
   1   4   8    1.97    0.11
  -2  -4  -8    1.59    0.09
  -2  -4  -8    1.53    0.10
  -2  -4  -8    1.70    0.09
   2   4   8    1.68    0.08
   2   4   8    1.61    0.09
   2   4   8    1.48    0.09
   2   4   8    1.64    0.09
   2   4   8    1.47    0.08
  -3  -4  -8    7.60    0.24
  -3  -4  -8    7.70    0.24
  -3  -4  -8    7.51    0.29
   3   4   8    7.57    0.24
   3   4   8    7.79    0.25
   3   4   8    7.81    0.24
   3   4   8    7.53    0.26
  -4  -4  -8   11.66    0.42
  -4  -4  -8   11.44    0.33
  -4  -4  -8   11.87    0.35
   4   4   8   11.29    0.36
   4   4   8   12.00    0.34
   4   4   8   11.18    0.34
   4   4   8   11.94    0.33
  -5  -4  -8    8.78    0.26
  -5  -4  -8    8.48    0.27
  -5  -4  -8    8.50    0.33
   5   4   8    8.21    0.29
   5   4   8    8.46    0.26
   5   4   8    8.81    0.27
  -6  -4  -8    0.10    0.06
  -6  -4  -8    0.23    0.05
  -6  -4  -8    0.22    0.04
   6   4   8    0.14    0.04
   6   4   8    0.25    0.05
   6   4   8    0.23    0.05
  -7  -4  -8    1.36    0.08
  -7  -4  -8    1.17    0.12
  -7  -4  -8    1.29    0.09
   7   4   8    1.38    0.08
   7   4   8    1.31    0.10
  -8  -4  -8    3.22    0.16
  -8  -4  -8    3.17    0.13
   8   4   8    3.13    0.16
  -9  -4  -8    0.01    0.03
  -9  -4  -8    0.06    0.04
   9   4   8    0.01    0.04
 -10  -4  -8   -0.01    0.03
  10   4   8    0.00    0.05
  -6   5   8    0.39    0.07
  -6   5   8    0.37    0.07
  -5   5   8    0.09    0.05
  -5   5   8    0.12    0.05
  -5   5   8    0.06    0.04
  -4   5   8    0.00    0.04
  -4   5   8    0.00    0.04
  -4   5   8    0.09    0.04
  -3   5   8    0.00    0.03
  -3   5   8    0.00    0.04
  -3   5   8    0.05    0.04
  -2   5   8    1.60    0.10
  -2   5   8    1.67    0.11
  -2   5   8    1.89    0.11
   1  -5  -8    3.39    0.15
  -1   5   8    3.36    0.15
  -1   5   8    3.16    0.16
  -1   5   8    3.47    0.14
  -1   5   8    3.09    0.15
   0  -5  -8    2.83    0.14
   0  -5  -8    2.85    0.12
   0   5   8    2.73    0.08
   0   5   8    2.79    0.12
   0   5   8    2.89    0.14
   0   5   8    2.72    0.13
   0   5   8    2.94    0.15
  -1  -5  -8    0.30    0.05
  -1  -5  -8    0.36    0.06
   1   5   8    0.26    0.05
   1   5   8    0.28    0.05
   1   5   8    0.30    0.03
   1   5   8    0.27    0.04
   1   5   8    0.31    0.05
  -2  -5  -8    0.09    0.04
  -2  -5  -8    0.04    0.04
   2   5   8   -0.03    0.03
   2   5   8    0.06    0.04
   2   5   8    0.06    0.03
   2   5   8    0.03    0.03
   2   5   8    0.04    0.03
  -3  -5  -8    0.36    0.06
  -3  -5  -8    0.30    0.05
   3   5   8    0.34    0.05
   3   5   8    0.35    0.06
   3   5   8    0.39    0.05
   3   5   8    0.39    0.05
   3   5   8    0.39    0.04
  -4  -5  -8    0.84    0.07
  -4  -5  -8    0.61    0.08
   4   5   8    0.60    0.07
   4   5   8    0.89    0.07
   4   5   8    0.66    0.06
   4   5   8    0.78    0.07
  -5  -5  -8    2.10    0.11
  -5  -5  -8    1.87    0.14
   5   5   8    2.01    0.10
   5   5   8    1.92    0.12
   5   5   8    2.11    0.11
   5   5   8    1.94    0.11
  -6  -5  -8    6.41    0.28
  -6  -5  -8    6.37    0.22
   6   5   8    6.34    0.21
   6   5   8    6.58    0.22
   6   5   8    6.38    0.24
  -7  -5  -8    0.55    0.06
   7   5   8    0.46    0.07
   7   5   8    0.42    0.06
  -8  -5  -8    0.05    0.04
   8   5   8    0.04    0.04
  -9  -5  -8    0.04    0.04
   9   5   8    0.00    0.05
 -10  -5  -8    1.13    0.08
  10   5   8    1.51    0.13
  -6   6   8    0.24    0.06
  -6   6   8    0.28    0.07
  -5   6   8    0.02    0.05
  -5   6   8   -0.04    0.04
  -4   6   8    0.33    0.06
  -4   6   8    0.38    0.07
  -4   6   8    0.43    0.06
  -3   6   8   -0.04    0.03
  -3   6   8    0.03    0.04
  -3   6   8   -0.01    0.04
  -2   6   8    0.28    0.05
  -2   6   8    0.47    0.07
  -2   6   8    0.28    0.06
  -1   6   8    0.03    0.04
  -1   6   8    0.11    0.04
  -1   6   8    0.16    0.05
  -1   6   8    0.16    0.05
   0  -6  -8    0.05    0.04
   0   6   8    0.13    0.05
   0   6   8    0.01    0.03
   0   6   8    0.06    0.05
   0   6   8    0.00    0.04
  -1  -6  -8   -0.06    0.04
  -1  -6  -8    0.01    0.04
   1   6   8   -0.02    0.03
   1   6   8    0.01    0.03
   1   6   8    0.04    0.04
   1   6   8   -0.02    0.03
  -2  -6  -8    6.57    0.22
  -2  -6  -8    6.64    0.27
   2   6   8    6.16    0.25
   2   6   8    6.68    0.24
   2   6   8    6.74    0.22
   2   6   8    6.56    0.18
   2   6   8    6.70    0.23
  -3  -6  -8    2.22    0.11
  -3  -6  -8    2.15    0.14
   3   6   8    2.17    0.12
   3   6   8    2.12    0.13
   3   6   8    2.03    0.09
   3   6   8    2.12    0.11
   3   6   8    2.29    0.12
  -4  -6  -8   21.07    0.56
  -4  -6  -8   21.80    0.69
   4   6   8   20.16    0.62
   4   6   8   20.46    0.54
   4   6   8   20.75    0.58
   4   6   8   20.89    0.57
   4   6   8   21.04    0.57
  -5  -6  -8    5.14    0.24
  -5  -6  -8    4.84    0.18
   5   6   8    4.82    0.19
   5   6   8    4.95    0.18
   5   6   8    5.12    0.19
   5   6   8    4.87    0.21
  -6  -6  -8    0.12    0.05
  -6  -6  -8    0.02    0.06
   6   6   8    0.12    0.05
   6   6   8    0.04    0.04
   6   6   8   -0.08    0.03
  -7  -6  -8    0.08    0.04
   7   6   8    0.08    0.04
   7   6   8    0.08    0.05
  -8  -6  -8    0.00    0.04
   8   6   8    0.02    0.04
  -9  -6  -8    0.84    0.08
   9   6   8    0.87    0.10
 -10  -6  -8    0.14    0.05
  10   6   8    0.02    0.06
  -5   7   8    0.08    0.05
  -5   7   8   -0.02    0.05
  -4   7   8    0.18    0.05
  -4   7   8    0.23    0.06
  -4   7   8    0.21    0.06
  -3   7   8    0.13    0.06
  -3   7   8    0.18    0.05
  -3   7   8    0.21    0.06
  -2   7   8    0.05    0.04
  -2   7   8    0.09    0.05
  -2   7   8    0.09    0.05
  -1   7   8    0.06    0.04
  -1   7   8    0.04    0.04
  -1   7   8    0.05    0.05
  -1   7   8    0.05    0.05
   0   7   8    1.52    0.12
   0   7   8    1.40    0.09
   0   7   8    1.33    0.10
   0   7   8    1.42    0.10
  -1  -7  -8    0.25    0.06
   1   7   8    0.23    0.05
   1   7   8    0.17    0.05
   1   7   8    0.23    0.05
   1   7   8    0.26    0.05
  -2  -7  -8    0.34    0.07
   2   7   8    0.26    0.05
   2   7   8    0.36    0.07
   2   7   8    0.25    0.05
   2   7   8    0.34    0.05
  -3  -7  -8    1.50    0.12
  -3  -7  -8    1.65    0.10
   3   7   8    1.40    0.12
   3   7   8    1.51    0.09
   3   7   8    1.56    0.06
   3   7   8    1.42    0.10
   3   7   8    1.61    0.11
  -4  -7  -8    7.65    0.25
  -4  -7  -8    7.94    0.32
   4   7   8    7.72    0.26
   4   7   8    7.26    0.29
   4   7   8    7.71    0.22
   4   7   8    7.77    0.26
   4   7   8    7.30    0.26
  -5  -7  -8   10.73    0.34
  -5  -7  -8   11.25    0.42
   5   7   8   10.87    0.38
   5   7   8   10.76    0.33
   5   7   8   10.68    0.31
   5   7   8   11.05    0.34
   5   7   8   11.58    0.35
  -6  -7  -8    2.79    0.14
   6   7   8    3.04    0.13
   6   7   8    2.75    0.14
   6   7   8    2.66    0.13
   6   7   8    3.21    0.17
  -7  -7  -8    0.23    0.05
   7   7   8    0.27    0.05
   7   7   8    0.23    0.05
   7   7   8    0.21    0.06
  -8  -7  -8    0.22    0.06
   8   7   8    0.18    0.06
  -9  -7  -8    0.66    0.08
   9   7   8    0.75    0.10
 -10  -7  -8    0.01    0.05
  -4   8   8    0.09    0.06
  -4   8   8    0.01    0.05
  -4   8   8    0.04    0.04
  -3   8   8    0.14    0.06
  -3   8   8    0.08    0.05
  -3   8   8    0.16    0.06
  -2   8   8    0.05    0.05
  -2   8   8    0.11    0.05
  -2   8   8    0.18    0.05
  -1   8   8    0.00    0.04
  -1   8   8    0.07    0.06
  -1   8   8    0.02    0.05
  -1   8   8    0.06    0.04
   0   8   8    0.05    0.04
   0   8   8    0.05    0.04
   0   8   8    0.01    0.05
   0   8   8    0.03    0.04
   1   8   8   -0.01    0.04
   1   8   8    0.05    0.04
   1   8   8    0.00    0.03
   1   8   8    0.01    0.04
  -2  -8  -8    0.00    0.05
   2   8   8    0.02    0.04
   2   8   8    0.06    0.04
   2   8   8    0.02    0.04
   2   8   8    0.04    0.04
  -3  -8  -8    0.01    0.05
   3   8   8    0.00    0.04
   3   8   8    0.03    0.04
   3   8   8    0.00    0.04
   3   8   8    0.02    0.04
  -4  -8  -8    0.13    0.07
   4   8   8    0.10    0.04
   4   8   8    0.13    0.05
   4   8   8    0.19    0.05
   4   8   8    0.07    0.05
  -5  -8  -8    0.40    0.07
   5   8   8    0.44    0.06
   5   8   8    0.39    0.07
   5   8   8    0.44    0.06
   5   8   8    0.49    0.07
   5   8   8    0.45    0.04
  -6  -8  -8    0.01    0.05
   6   8   8   -0.02    0.04
   6   8   8    0.07    0.03
   6   8   8   -0.03    0.04
   6   8   8    0.08    0.04
   6   8   8    0.06    0.04
  -7  -8  -8    0.05    0.05
   7   8   8    0.15    0.06
   7   8   8    0.14    0.05
   7   8   8    0.09    0.04
  -8  -8  -8    0.04    0.05
   8   8   8    0.01    0.05
   8   8   8    0.09    0.04
  -9  -8  -8    0.65    0.08
  -2   9   8    0.01    0.05
  -2   9   8    0.05    0.05
  -2   9   8    0.01    0.04
  -1   9   8    0.10    0.05
  -1   9   8    0.02    0.05
  -1   9   8    0.15    0.07
  -1   9   8    0.05    0.05
   0   9   8    0.22    0.07
   0   9   8    0.29    0.07
   0   9   8    0.18    0.06
   0   9   8    0.22    0.05
   1   9   8    0.02    0.04
   1   9   8   -0.04    0.04
   1   9   8   -0.01    0.03
   1   9   8    0.02    0.04
  -2  -9  -8   -0.04    0.05
   2   9   8   -0.01    0.03
   2   9   8   -0.01    0.05
   2   9   8    0.06    0.04
   2   9   8   -0.03    0.04
   3   9   8    0.32    0.07
   3   9   8    0.38    0.07
   3   9   8    0.34    0.06
   3   9   8    0.43    0.08
   4   9   8    0.07    0.05
   4   9   8    0.09    0.05
   4   9   8    0.08    0.04
   4   9   8    0.07    0.05
   5   9   8    0.95    0.10
   5   9   8    0.90    0.08
   5   9   8    0.85    0.09
   5   9   8    0.88    0.08
  -6  -9  -8    0.16    0.06
   6   9   8    0.15    0.06
   6   9   8    0.19    0.05
   6   9   8    0.17    0.05
   6   9   8    0.16    0.05
  -7  -9  -8    0.05    0.05
   7   9   8    0.08    0.03
   7   9   8    0.01    0.04
   7   9   8    0.00    0.04
   7   9   8    0.02    0.05
  -8  -9  -8    1.81    0.13
   8   9   8    1.82    0.10
   8   9   8    1.72    0.12
   0  10   8   -0.03    0.04
   0  10   8    0.07    0.05
   0  10   8   -0.02    0.04
   1  10   8    0.11    0.06
   1  10   8    0.00    0.04
   1  10   8    0.02    0.05
   2  10   8    0.04    0.04
   2  10   8   -0.05    0.05
   2  10   8    0.02    0.04
   2  10   8   -0.05    0.04
   3  10   8    0.50    0.08
   3  10   8    0.51    0.07
   3  10   8    0.67    0.10
   3  10   8    0.53    0.07
   4  10   8    0.05    0.05
   4  10   8    0.05    0.06
   4  10   8    0.07    0.05
   4  10   8    0.02    0.04
   5  10   8    0.25    0.06
   5  10   8    0.22    0.06
   5  10   8    0.37    0.07
   5  10   8    0.34    0.08
   6  10   8   -0.04    0.04
   6  10   8    0.07    0.05
   6  10   8   -0.02    0.04
   7  10   8   -0.01    0.04
   7  10   8    0.16    0.05
  -6  -9   9    0.21    0.07
  -5  -9   9    0.24    0.07
  -4  -9   9    0.23    0.07
  -3  -9   9   -0.06    0.04
  -2  -9   9    0.06    0.05
  -1  -9   9    0.00    0.05
   0   9  -9    0.07    0.04
   0  -9   9    0.08    0.06
  -1   9  -9    0.18    0.04
   1  -9   9    0.23    0.07
  -7  -8   9    0.40    0.08
  -6  -8   9    0.00    0.05
  -5  -8   9    0.32    0.07
  -4  -8   9    0.01    0.04
  -3  -8   9    0.34    0.07
  -2  -8   9    0.23    0.06
  -1  -8   9    0.00    0.04
   0   8  -9    0.87    0.07
   0  -8   9    0.83    0.09
  -1   8  -9    0.50    0.05
   1  -8   9    0.58    0.08
  -2   8  -9    0.56    0.06
   2  -8   9    0.53    0.08
  -3   8  -9    0.85    0.07
   3  -8   9    0.80    0.09
  -8  -7   9    0.11    0.06
  -8  -7   9    0.08    0.06
  -7  -7   9    0.08    0.05
  -6  -7   9    0.33    0.07
  -5  -7   9    0.03    0.05
  -4  -7   9    3.12    0.16
  -2  -7   9    0.04    0.04
   1   7  -9    0.22    0.04
  -1  -7   9    0.15    0.05
   0   7  -9    1.05    0.07
   0  -7   9    1.14    0.10
  -1   7  -9    0.37    0.05
   1  -7   9    0.54    0.08
  -2   7  -9    0.07    0.04
   2  -7   9    0.07    0.05
  -3   7  -9    0.02    0.03
   3  -7   9    0.02    0.05
  -4   7  -9    0.12    0.04
  -9  -6   9    0.06    0.06
  -8  -6   9    0.29    0.07
  -8  -6   9    0.48    0.08
  -7  -6   9    0.29    0.06
  -7  -6   9    0.47    0.07
  -6  -6   9   -0.01    0.04
  -6  -6   9    0.01    0.05
  -6  -6   9   -0.01    0.04
  -5  -6   9    1.59    0.11
  -5  -6   9    1.48    0.12
  -4  -6   9   -0.03    0.04
  -4  -6   9   -0.03    0.03
  -3  -6   9    1.73    0.13
  -3  -6   9    1.41    0.11
   2   6  -9    0.09    0.04
  -2  -6   9    0.05    0.05
  -2  -6   9    0.10    0.05
   1   6  -9    1.87    0.10
  -1  -6   9    1.76    0.13
  -1  -6   9    1.91    0.12
   0   6  -9    1.21    0.08
   0  -6   9    1.30    0.10
  -1   6  -9    0.02    0.03
   1  -6   9    0.04    0.05
  -2   6  -9    0.03    0.03
   2  -6   9    0.03    0.04
  -3   6  -9   -0.02    0.03
   3  -6   9   -0.01    0.04
  -4   6  -9    0.12    0.04
  -5   6  -9    0.08    0.04
  -9  -5   9    0.36    0.07
  -8  -5   9    0.03    0.05
  -8  -5   9    0.14    0.05
  -7  -5   9    1.45    0.10
  -7  -5   9    1.39    0.11
   6   5  -9    0.00    0.04
  -6  -5   9   -0.05    0.04
  -6  -5   9    0.05    0.04
  -6  -5   9    0.07    0.05
   5   5  -9    0.05    0.04
  -5  -5   9    0.04    0.04
  -5  -5   9    0.11    0.05
  -5  -5   9    0.02    0.04
   4   5  -9    0.01    0.03
  -4  -5   9    0.05    0.04
  -4  -5   9    0.04    0.04
   3   5  -9    2.27    0.12
  -3  -5   9    2.22    0.14
  -3  -5   9    2.18    0.13
   2   5  -9    0.05    0.04
  -2  -5   9    0.05    0.04
  -2  -5   9    0.05    0.04
   1   5  -9    0.04    0.04
  -1  -5   9    0.10    0.05
   0   5  -9    0.03    0.03
   0  -5   9   -0.06    0.04
  -1   5  -9    0.47    0.05
   1  -5   9    0.52    0.07
  -2   5  -9    1.36    0.08
   2  -5   9    1.41    0.10
  -3   5  -9    0.16    0.04
   3  -5   9    0.16    0.05
  -4   5  -9    0.12    0.04
   4  -5   9    0.15    0.05
  -5   5  -9    1.12    0.08
  -6   5  -9    0.35    0.05
  -9  -4   9    0.85    0.08
  -8  -4   9    0.20    0.06
  -8  -4   9    0.24    0.06
  -7  -4   9    0.98    0.09
  -7  -4   9    1.00    0.08
   6   4  -9    0.02    0.04
  -6  -4   9    0.02    0.04
  -6  -4   9   -0.04    0.04
   5   4  -9    0.73    0.08
  -5  -4   9    0.66    0.07
  -5  -4   9    0.78    0.08
  -5  -4   9    0.64    0.07
   4   4  -9    0.15    0.04
  -4  -4   9    0.14    0.04
  -4  -4   9    0.14    0.05
  -4  -4   9    0.16    0.05
   3   4  -9    0.06    0.04
  -3  -4   9    0.10    0.04
  -3  -4   9    0.07    0.04
  -3  -4   9    0.10    0.04
   2   4  -9    0.21    0.04
  -2  -4   9    0.18    0.05
[truncated: 130,444 more chars]
