# Supplementary material for: Crystal structure and Hirshfeld surface analysis of the chalcone derivative (2E)-3-[4-(di­phenyl­amino)phen­yl]-1-[4-(prop-1-yn-2-yl­oxy)phen­yl]prop-2-en-1-one
Source: Acta Crystallogr E Crystallogr Commun. 2025 Jan 1;81(Pt 1):15–9. doi: 10.1107/S2056989024011721 (PMC11701778; doi:10.1107/S2056989024011721)
Supplement: Supplementary file 2 [file e-81-00015-Isup2.hkl]

data_I                                                                          
_shelx_title ' SIR92 run in space group P -1'                                   
_shelx_refln_list_code          4                                               
_shelx_F_calc_maximum      158.56                                               
_exptl_crystal_F_000       452.00                                               
_reflns_d_resolution_high  0.7970                                               
                                                                                
loop_                                                                           
 _space_group_symop_operation_xyz                                               
 'x, y, z'                                                                      
 '-x, -y, -z'                                                                   
                                                                                
_cell_length_a     9.6337                                                       
_cell_length_b     9.8825                                                       
_cell_length_c    12.8446                                                       
_cell_angle_alpha  87.546                                                       
_cell_angle_beta   86.605                                                       
_cell_angle_gamma  70.914                                                       
                                                                                
_shelx_F_squared_multiplier     1.000                                           
                                                                                
loop_                                                                           
 _refln_index_h                                                                 
 _refln_index_k                                                                 
 _refln_index_l                                                                 
 _refln_F_squared_calc                                                          
 _refln_F_squared_meas                                                          
 _refln_F_squared_sigma                                                         
 _refln_observed_status                                                         
   1   0   0        150.94        135.76         1.66 o                         
   2   0   0        134.33        140.69         1.55 o                         
   3   0   0       1197.46       1221.10        12.51 o                         
   4   0   0         97.50        100.79         1.19 o                         
   5   0   0        441.96        467.90         6.29 o                         
   6   0   0          1.71          1.56         0.19 o                         
   7   0   0          1.91          0.82         0.89 o                         
   8   0   0         57.62         55.16         2.67 o                         
   9   0   0          5.23          4.31         1.33 o                         
  10   0   0         21.89         24.60         1.78 o                         
  11   0   0         14.33         12.90         1.78 o                         
 -11   1   0          0.88          0.22         1.11 o                         
 -10   1   0          2.28          1.60         0.85 o                         
  -9   1   0          0.29          0.00         0.89 o                         
  -8   1   0        143.71        133.91         4.67 o                         
  -7   1   0          0.34          0.00         0.67 o                         
  -6   1   0         63.81         67.36         1.84 o                         
  -5   1   0         42.85         41.40         0.93 o                         
  -4   1   0          0.08          0.78         0.12 o                         
  -3   1   0         43.84         41.09         0.55 o                         
  -2   1   0         85.83         88.76         1.03 o                         
  -1   1   0       3030.01       2890.79        36.11 o                         
   0   1   0         18.78         25.37         0.36 o                         
   1   1   0       3505.44       3059.22        42.59 o                         
   2   1   0          1.93          3.61         0.18 o                         
   3   1   0       1031.26       1010.04         9.50 o                         
   4   1   0         33.32         35.89         0.56 o                         
   5   1   0        300.47        321.90         3.29 o                         
   6   1   0        102.86        110.18         1.32 o                         
   7   1   0          3.55          2.76         0.29 o                         
   8   1   0         10.23         11.25         0.81 o                         
   9   1   0          4.80          3.47         0.79 o                         
  10   1   0          0.43          0.47         0.69 o                         
  11   1   0          4.34          4.26         1.01 o                         
 -10   2   0          0.84          3.78         1.11 o                         
  -9   2   0          2.59          2.45         0.89 o                         
  -8   2   0          1.51          1.11         0.89 o                         
  -7   2   0          1.18          2.00         0.67 o                         
  -6   2   0         56.81         53.38         2.11 o                         
  -5   2   0         77.77         81.25         1.18 o                         
  -4   2   0         15.15         15.71         0.40 o                         
  -3   2   0        145.67        154.54         1.95 o                         
  -2   2   0        118.34        121.72         1.48 o                         
  -1   2   0        282.15        264.14         3.54 o                         
   0   2   0       6415.98       5715.30        91.04 o                         
   1   2   0       1226.18       1251.25        11.23 o                         
   2   2   0       3102.31       2941.16        24.64 o                         
   3   2   0        298.30        285.20         3.73 o                         
   4   2   0          9.97         14.21         0.48 o                         
   5   2   0        573.96        614.01         6.62 o                         
   6   2   0         35.35         36.45         0.75 o                         
   7   2   0         26.99         29.25         1.01 o                         
   8   2   0          3.97          4.51         0.44 o                         
   9   2   0         35.60         30.34         1.10 o                         
  10   2   0          2.40          0.78         0.79 o                         
  11   2   0         22.93         22.48         1.67 o                         
 -10   3   0          0.38          0.44         0.89 o                         
  -9   3   0          1.73          2.45         1.11 o                         
  -8   3   0         48.46         50.72         2.45 o                         
  -7   3   0          0.84          2.00         0.67 o                         
  -6   3   0          5.13          7.56         0.89 o                         
  -5   3   0          1.71          2.89         0.26 o                         
  -4   3   0         11.87          8.36         0.35 o                         
  -3   3   0         15.39         14.56         0.36 o                         
  -2   3   0        243.05        217.36         3.09 o                         
  -1   3   0        192.91        190.82         2.69 o                         
   0   3   0        118.70        122.23         1.63 o                         
   1   3   0        107.99        111.52         1.24 o                         
   2   3   0        692.56        703.51         6.30 o                         
   3   3   0        501.28        475.85         4.40 o                         
   4   3   0        977.97       1015.04        10.75 o                         
   5   3   0        709.20        748.94         7.40 o                         
   6   3   0         29.13         29.16         0.64 o                         
   7   3   0          3.85          3.28         0.30 o                         
   8   3   0         10.48         10.71         0.63 o                         
   9   3   0          1.68          1.21         0.42 o                         
  10   3   0         55.38         60.46         1.73 o                         
  11   3   0          4.91          5.00         0.67 o                         
  -9   4   0          1.43          2.00         0.89 o                         
  -8   4   0          4.16          4.45         0.89 o                         
  -7   4   0          1.77          0.67         0.67 o                         
  -6   4   0          2.51          2.67         0.67 o                         
  -5   4   0         19.38         19.56         0.60 o                         
  -4   4   0          0.06          0.03         0.15 o                         
  -3   4   0          7.04          5.55         0.30 o                         
  -2   4   0        150.30        150.31         2.28 o                         
  -1   4   0         55.20         56.06         1.07 o                         
   0   4   0         24.21         26.83         0.66 o                         
   1   4   0         82.65        100.68         1.33 o                         
   2   4   0        826.09        823.13         9.31 o                         
   3   4   0          4.88          5.57         0.33 o                         
   4   4   0        398.80        417.54         4.29 o                         
   5   4   0          5.56          2.19         0.24 o                         
   6   4   0          0.08          0.37         0.23 o                         
   7   4   0         27.08         33.21         0.75 o                         
   8   4   0          2.35          1.16         0.47 o                         
   9   4   0        121.74        117.98         2.32 o                         
  10   4   0         19.05         16.64         2.00 o                         
  11   4   0          0.60          0.89         0.74 o                         
  12   4   0          4.63          5.34         1.11 o                         
  -8   5   0         13.83         20.02         1.78 o                         
  -7   5   0          7.15          8.90         1.11 o                         
  -6   5   0          4.53          6.23         0.89 o                         
  -5   5   0          9.13          8.86         0.78 o                         
  -4   5   0        185.67        177.01         2.28 o                         
  -3   5   0        231.85        231.92         3.00 o                         
  -2   5   0          0.01         -0.16         0.24 o                         
  -1   5   0        426.41        433.91         5.94 o                         
   0   5   0        119.27        119.90         1.40 o                         
   1   5   0          2.16          2.18         0.17 o                         
   2   5   0         65.61         64.75         0.96 o                         
   3   5   0         10.45         11.01         0.39 o                         
   4   5   0         27.35         26.25         0.48 o                         
   5   5   0         25.99         23.58         0.59 o                         
   6   5   0        252.44        288.46         4.04 o                         
   7   5   0          3.30          3.08         0.32 o                         
   8   5   0          2.96          3.56         0.59 o                         
   9   5   0          2.69          2.50         0.64 o                         
  10   5   0         25.44         27.98         2.22 o                         
  11   5   0          5.09          5.64         0.91 o                         
  12   5   0          0.37          1.11         1.11 o                         
  -8   6   0          1.79          3.34         1.11 o                         
  -7   6   0          4.98          6.67         1.11 o                         
  -6   6   0          0.04         -0.22         0.44 o                         
  -5   6   0          9.28          8.68         0.89 o                         
  -4   6   0          4.61          4.45         0.36 o                         
  -3   6   0          3.95          3.28         0.25 o                         
  -2   6   0        251.91        261.60         4.42 o                         
  -1   6   0         39.88         43.86         1.07 o                         
   0   6   0         12.06         12.28         0.36 o                         
   1   6   0        163.39        151.22         1.90 o                         
   2   6   0         32.30         31.57         0.63 o                         
   3   6   0          9.51          8.18         0.33 o                         
   4   6   0         15.18         17.01         0.50 o                         
   5   6   0         20.09         23.69         0.86 o                         
   6   6   0          0.01         -0.06         0.25 o                         
   7   6   0         13.20         11.83         0.58 o                         
   8   6   0         20.98         22.53         0.76 o                         
   9   6   0         33.71         31.84         1.46 o                         
  10   6   0          0.66          0.34         0.62 o                         
  11   6   0          5.66          4.55         1.89 o                         
  -7   7   0          0.10         -0.22         0.67 o                         
  -6   7   0          0.28         -0.22         0.67 o                         
  -5   7   0          4.15          5.34         0.67 o                         
  -4   7   0         35.95         36.20         1.05 o                         
  -3   7   0          4.75          5.24         0.43 o                         
  -2   7   0          7.40          7.75         0.59 o                         
  -1   7   0          0.14          0.22         0.22 o                         
   0   7   0         30.10         28.85         0.60 o                         
   1   7   0         45.27         44.19         0.79 o                         
   2   7   0          2.57          1.40         0.27 o                         
   3   7   0         87.17         85.79         1.48 o                         
   4   7   0         74.17         71.08         1.35 o                         
   5   7   0         12.26         13.82         0.56 o                         
   6   7   0          2.31          2.60         0.33 o                         
   7   7   0          6.69          5.32         0.47 o                         
   8   7   0          0.82          1.01         0.36 o                         
   9   7   0          9.18          9.96         0.94 o                         
  10   7   0          5.45          4.09         0.85 o                         
  11   7   0          5.37          4.45         1.00 o                         
  -6   8   0          0.15         -0.67         0.67 o                         
  -5   8   0          9.81          8.23         0.89 o                         
  -4   8   0          0.12          0.22         1.00 o                         
  -3   8   0         15.16         16.48         0.69 o                         
  -2   8   0          0.14          0.68         0.30 o                         
  -1   8   0        119.05        120.37         1.88 o                         
   0   8   0          1.68          2.02         0.38 o                         
   1   8   0         13.59         15.12         0.78 o                         
   2   8   0          2.09          2.03         0.38 o                         
   3   8   0          6.08          3.99         0.40 o                         
   4   8   0         55.06         50.26         1.20 o                         
   5   8   0          0.46         -0.31         0.31 o                         
   6   8   0         37.21         35.96         1.02 o                         
   7   8   0         36.30         35.59         1.01 o                         
   8   8   0          0.84          0.70         0.42 o                         
   9   8   0         60.82         58.88         2.34 o                         
  10   8   0         25.25         26.18         1.71 o                         
  11   8   0          0.00          1.11         1.11 o                         
  -4   9   0          2.91          3.34         0.67 o                         
  -3   9   0         13.16         14.15         1.24 o                         
  -2   9   0         24.01         26.97         0.97 o                         
  -1   9   0         24.94         28.17         0.84 o                         
   0   9   0         41.86         41.96         1.06 o                         
   1   9   0        393.52        392.39         5.10 o                         
   2   9   0         91.96         90.39         1.69 o                         
   3   9   0          0.10         -0.22         0.29 o                         
   4   9   0         21.29         22.68         0.82 o                         
   5   9   0         22.06         21.26         0.92 o                         
   6   9   0         57.96         57.09         1.46 o                         
   7   9   0          3.22          2.42         0.55 o                         
   8   9   0         10.52          8.48         0.83 o                         
   9   9   0         11.73         10.71         0.74 o                         
  10   9   0          6.42          4.65         1.01 o                         
  -3  10   0          0.70          1.11         0.52 o                         
  -2  10   0          6.45          7.29         0.65 o                         
  -1  10   0          6.61          5.92         0.54 o                         
   0  10   0          8.18          8.04         0.57 o                         
   1  10   0         23.41         22.67         0.82 o                         
   2  10   0        117.52        112.81         2.21 o                         
   3  10   0          1.02          1.52         0.42 o                         
   4  10   0         17.13         19.69         0.88 o                         
   5  10   0          3.59          3.82         0.61 o                         
   6  10   0         45.15         48.44         1.46 o                         
   7  10   0          0.00          0.29         0.47 o                         
   8  10   0          0.13          0.01         0.78 o                         
   9  10   0          3.28          3.18         0.68 o                         
  -1  11   0          1.93          2.04         0.48 o                         
   0  11   0          0.00          0.15         0.43 o                         
   1  11   0          0.02         -0.11         0.43 o                         
   2  11   0          3.71          3.97         0.67 o                         
   3  11   0          2.06          1.74         0.48 o                         
   4  11   0          0.05          0.06         0.38 o                         
   5  11   0          6.50          6.17         0.80 o                         
   6  11   0         22.78         22.26         1.67 o                         
   7  11   0          0.26          0.32         0.47 o                         
   8  11   0          0.12          0.14         0.59 o                         
   2  12   0          3.80          3.47         0.55 o                         
   3  12   0          2.19          1.48         0.88 o                         
   4  12   0          0.01          0.29         0.45 o                         
   5  12   0         22.86         27.54         1.32 o                         
   6  12   0          5.25          5.19         0.71 o                         
  -6 -12   1          1.32          2.56         0.92 o                         
  -5 -12   1          0.11          0.40         0.51 o                         
  -4 -12   1          1.73          1.40         0.55 o                         
  -3 -12   1          0.98          0.74         0.52 o                         
  -2 -12   1          0.79          0.93         0.55 o                         
  -8 -11   1          8.11          8.40         0.94 o                         
  -7 -11   1          4.92          7.54         0.94 o                         
  -6 -11   1          5.16          6.55         0.69 o                         
  -5 -11   1          7.46          6.16         0.74 o                         
  -4 -11   1          1.57          3.22         0.55 o                         
  -3 -11   1         22.65         24.82         0.96 o                         
  -2 -11   1          9.74         10.63         0.72 o                         
  -1 -11   1          4.41          4.16         0.55 o                         
   0 -11   1          0.74          1.19         0.42 o                         
   1 -11   1          0.09         -0.34         0.34 o                         
  -9 -10   1          4.89          5.84         0.81 o                         
  -8 -10   1          2.44          1.56         0.64 o                         
  -7 -10   1          0.82          0.71         0.55 o                         
  -6 -10   1          1.34          0.57         0.42 o                         
  -5 -10   1         12.49         10.44         0.74 o                         
  -4 -10   1         49.29         44.28         1.29 o                         
  -3 -10   1         51.13         51.23         1.36 o                         
  -2 -10   1         20.31         21.06         0.78 o                         
  -1 -10   1         18.36         18.53         0.72 o                         
   0 -10   1         12.82         13.38         0.72 o                         
   1 -10   1          0.02         -0.31         0.34 o                         
   2 -10   1          2.46          2.84         0.48 o                         
   3 -10   1          0.54          1.05         0.41 o                         
 -10  -9   1          6.13          6.32         1.07 o                         
  -9  -9   1         12.18         11.09         0.80 o                         
  -8  -9   1          0.15          0.52         0.59 o                         
  -7  -9   1          1.12          0.59         0.51 o                         
  -6  -9   1          0.12         -0.35         0.38 o                         
  -5  -9   1        101.87        104.30         2.13 o                         
  -4  -9   1          3.95          4.22         0.50 o                         
  -3  -9   1        119.79        112.08         1.78 o                         
  -2  -9   1         86.42         82.96         1.60 o                         
  -1  -9   1          0.63          1.04         0.61 o                         
   0  -9   1         65.09         67.11         1.36 o                         
   1  -9   1          1.97          1.84         0.33 o                         
   2  -9   1          8.86         10.36         0.72 o                         
   3  -9   1          3.20          2.68         0.74 o                         
   4  -9   1          9.96         10.01         0.89 o                         
 -11  -8   1          3.80          2.45         1.33 o                         
 -10  -8   1          3.60          2.76         0.91 o                         
  -9  -8   1          4.51          4.99         1.01 o                         
  -8  -8   1          0.00         -0.12         0.42 o                         
  -7  -8   1          0.34         -0.02         0.36 o                         
  -6  -8   1          0.22         -0.38         0.38 o                         
  -5  -8   1         52.50         49.67         1.17 o                         
  -4  -8   1         85.50         81.85         1.53 o                         
  -3  -8   1         63.03         61.71         1.25 o                         
  -2  -8   1        157.61        150.60         2.29 o                         
  -1  -8   1        340.33        347.15         4.75 o                         
   0  -8   1         13.92         15.82         0.49 o                         
   1  -8   1         87.58         91.64         1.51 o                         
   2  -8   1          6.60          5.67         0.56 o                         
   3  -8   1          3.95          4.70         0.59 o                         
   4  -8   1          3.05          4.23         1.11 o                         
   5  -8   1          4.29          3.78         0.67 o                         
   6  -8   1          0.03          0.00         0.67 o                         
 -11  -7   1          6.28          5.20         1.45 o                         
 -10  -7   1          5.98          4.38         1.56 o                         
  -9  -7   1          4.51          5.01         0.88 o                         
  -8  -7   1         45.06         50.78         1.80 o                         
  -7  -7   1         32.30         33.31         0.94 o                         
  -6  -7   1         25.82         22.71         0.76 o                         
  -5  -7   1          9.54         10.66         0.46 o                         
  -4  -7   1         73.04         73.96         1.35 o                         
  -3  -7   1         31.70         35.58         0.84 o                         
  -2  -7   1         27.45         22.10         0.64 o                         
  -1  -7   1         45.18         41.99         0.78 o                         
   0  -7   1          5.30          5.84         0.26 o                         
   1  -7   1         25.26         26.77         0.88 o                         
   2  -7   1         55.82         55.04         1.48 o                         
   3  -7   1          0.08          0.05         0.29 o                         
   4  -7   1          4.45          4.69         0.34 o                         
   5  -7   1          8.50          9.12         0.89 o                         
   6  -7   1          0.23         -0.44         0.44 o                         
   7  -7   1          0.84          0.22         0.67 o                         
 -11  -6   1          1.09          0.89         0.74 o                         
 -10  -6   1          8.18          8.89         1.07 o                         
  -9  -6   1         38.47         39.48         1.53 o                         
  -8  -6   1         18.90         17.68         0.81 o                         
  -7  -6   1         41.18         42.93         1.03 o                         
  -6  -6   1         11.19         10.91         0.54 o                         
  -5  -6   1          5.19          7.48         0.43 o                         
  -4  -6   1          2.32          2.13         0.28 o                         
  -3  -6   1          3.14          2.98         0.23 o                         
  -2  -6   1         66.75         67.25         1.03 o                         
  -1  -6   1          0.11         -0.02         0.13 o                         
   0  -6   1         76.50         76.13         1.04 o                         
   1  -6   1         45.57         49.13         1.16 o                         
   2  -6   1          2.89          1.72         0.39 o                         
   3  -6   1          1.75          3.71         0.42 o                         
   4  -6   1          0.20          0.05         0.13 o                         
   5  -6   1         10.79         10.23         0.89 o                         
   6  -6   1          1.58          2.00         0.67 o                         
   7  -6   1          1.15          0.00         0.67 o                         
   8  -6   1          2.50          2.00         1.11 o                         
 -11  -5   1          3.40          2.53         0.89 o                         
 -10  -5   1          4.09          2.11         0.79 o                         
  -9  -5   1          0.02         -0.51         0.51 o                         
  -8  -5   1         18.40         17.31         0.78 o                         
  -7  -5   1         28.24         29.02         0.94 o                         
  -6  -5   1          7.38          9.02         0.43 o                         
  -5  -5   1          0.04          0.04         0.21 o                         
  -4  -5   1          4.80          4.54         0.25 o                         
  -3  -5   1         55.67         45.90         1.00 o                         
  -2  -5   1         21.08         14.75         0.40 o                         
  -1  -5   1        123.72        117.05         1.46 o                         
   0  -5   1        260.93        285.45         4.06 o                         
   1  -5   1         53.82         58.20         1.21 o                         
   2  -5   1        216.32        206.30         3.52 o                         
   3  -5   1         13.25         12.18         0.80 o                         
   4  -5   1          4.35          4.83         0.29 o                         
   5  -5   1          7.79          7.12         0.67 o                         
   6  -5   1          0.49          0.89         0.67 o                         
   7  -5   1          8.27         10.01         1.11 o                         
   8  -5   1          0.79          0.67         0.89 o                         
 -11  -4   1         10.81          9.86         1.07 o                         
 -10  -4   1          1.60          0.82         0.69 o                         
  -9  -4   1         12.03          9.57         0.75 o                         
  -8  -4   1          0.09         -0.35         0.35 o                         
  -7  -4   1          2.39          1.56         0.35 o                         
  -6  -4   1        229.14        254.28         3.00 o                         
  -5  -4   1        513.85        550.28         5.91 o                         
  -4  -4   1       1157.25       1215.21        11.78 o                         
  -3  -4   1       1418.07       1408.86        12.58 o                         
  -2  -4   1          0.02          0.37         0.12 o                         
  -1  -4   1        197.02        197.30         2.22 o                         
   0  -4   1        361.44        336.45         6.07 o                         
   1  -4   1        400.11        396.64         5.36 o                         
   2  -4   1        325.29        342.64         4.79 o                         
   3  -4   1        303.94        318.36         5.00 o                         
   4  -4   1         56.03         50.49         0.87 o                         
   5  -4   1          0.59          0.11         0.22 o                         
   6  -4   1         74.61         68.29         2.45 o                         
   7  -4   1         17.29         19.57         1.56 o                         
   8  -4   1          0.03          0.00         0.67 o                         
   9  -4   1          1.80          1.56         1.11 o                         
 -11  -3   1          0.01         -0.57         0.76 o                         
 -10  -3   1          0.02          0.14         0.71 o                         
  -9  -3   1          0.02         -0.40         0.51 o                         
  -8  -3   1          0.00         -0.11         0.33 o                         
  -7  -3   1          3.32          3.16         0.35 o                         
  -6  -3   1         90.46        104.48         1.48 o                         
  -5  -3   1        193.48        219.29         2.85 o                         
  -4  -3   1          5.96          3.36         0.24 o                         
  -3  -3   1         28.11         31.50         1.20 o                         
  -2  -3   1          1.93          1.59         0.12 o                         
  -1  -3   1        338.33        346.01         3.46 o                         
   0  -3   1         34.90         28.01         0.60 o                         
   1  -3   1       1611.70       1662.50        19.17 o                         
   2  -3   1         47.27         50.47         1.10 o                         
   3  -3   1         12.04         15.05         0.36 o                         
   4  -3   1         13.35         13.56         0.39 o                         
   5  -3   1         11.13         11.82         0.39 o                         
   6  -3   1         12.54         10.90         0.89 o                         
   7  -3   1          5.34          4.00         0.89 o                         
   8  -3   1         36.07         38.48         2.22 o                         
   9  -3   1          4.75          3.34         0.89 o                         
  10  -3   1          0.00         -0.44         0.89 o                         
 -11  -2   1          4.25          4.65         1.01 o                         
 -10  -2   1          6.44          5.75         1.01 o                         
  -9  -2   1          1.47         -0.04         0.42 o                         
  -8  -2   1          5.19          4.41         0.49 o                         
  -7  -2   1         10.28          9.12         0.46 o                         
  -6  -2   1        150.05        160.35         2.04 o                         
  -5  -2   1         40.48         46.64         0.84 o                         
  -4  -2   1        404.36        412.57         4.51 o                         
  -3  -2   1        830.94        793.18         8.36 o                         
  -2  -2   1        208.32        186.98         1.81 o                         
  -1  -2   1       1748.28       1612.39        22.64 o                         
   0  -2   1        413.87        439.20         5.69 o                         
   1  -2   1       1975.89       1947.91        24.51 o                         
   2  -2   1        903.00        895.13        13.04 o                         
   3  -2   1         94.06        101.63         1.23 o                         
   4  -2   1         22.47         22.07         0.42 o                         
   5  -2   1         12.38         13.14         0.56 o                         
   6  -2   1         86.88         85.61         1.90 o                         
   7  -2   1        121.85        114.56         4.00 o                         
   8  -2   1          1.46          1.11         0.67 o                         
   9  -2   1          2.04          3.11         0.89 o                         
  10  -2   1          0.32          0.22         0.89 o                         
 -11  -1   1          6.73          9.12         1.26 o                         
 -10  -1   1          2.31          3.02         1.89 o                         
  -9  -1   1          8.73          7.14         1.33 o                         
  -8  -1   1          1.27          0.82         0.34 o                         
  -7  -1   1          0.00         -0.21         0.21 o                         
  -6  -1   1         97.05         96.16         1.26 o                         
  -5  -1   1        684.80        740.02         8.61 o                         
  -4  -1   1        438.71        465.25         5.47 o                         
  -3  -1   1        615.88        668.46         7.72 o                         
  -2  -1   1        521.19        497.62         6.39 o                         
  -1  -1   1       1025.74       1010.44        10.51 o                         
   0  -1   1         27.26         34.38         0.78 o                         
   1  -1   1        414.65        450.08         4.68 o                         
   2  -1   1        357.82        401.25         4.11 o                         
   3  -1   1         80.11         85.57         1.24 o                         
   4  -1   1        315.05        316.09         3.41 o                         
   5  -1   1         66.35         63.98         1.12 o                         
   6  -1   1         68.07         68.52         1.62 o                         
   7  -1   1          3.59          2.16         0.67 o                         
   8  -1   1          2.92          3.34         0.89 o                         
   9  -1   1          1.44          0.89         0.89 o                         
  10  -1   1          3.59          4.12         0.85 o                         
  11  -1   1          6.86          5.56         1.33 o                         
 -11   0   1          0.32          0.89         1.11 o                         
 -10   0   1          1.15          0.54         0.69 o                         
  -9   0   1          3.57          2.42         0.69 o                         
  -8   0   1          2.43          3.34         0.89 o                         
  -7   0   1          7.14          8.96         1.22 o                         
  -6   0   1          2.15          2.28         0.26 o                         
  -5   0   1         69.77         79.82         0.93 o                         
  -4   0   1        520.29        541.48         5.21 o                         
  -3   0   1        345.97        359.76         3.49 o                         
  -2   0   1      19555.49      15991.42       603.27 o                         
  -1   0   1        205.95        216.89         2.10 o                         
   0   0   1        127.11        112.21         1.91 o                         
   1   0   1         40.96         31.63         0.37 o                         
   2   0   1          5.77         10.88         0.29 o                         
   3   0   1        334.56        327.09         4.22 o                         
   4   0   1        105.06        104.69         2.89 o                         
   5   0   1          9.83         10.33         0.59 o                         
   6   0   1         75.53         72.83         1.70 o                         
   7   0   1          3.71          3.43         0.51 o                         
   8   0   1         70.04         60.63         4.56 o                         
   9   0   1          6.63          5.91         0.85 o                         
  10   0   1          3.98          2.93         0.85 o                         
  11   0   1          1.06          1.11         1.11 o                         
 -10   1   1         11.65          8.68         1.33 o                         
  -9   1   1         16.06         12.01         1.56 o                         
  -8   1   1          0.27         -0.67         0.67 o                         
  -7   1   1          0.98          2.22         0.67 o                         
  -6   1   1         60.18         63.12         1.15 o                         
  -5   1   1          0.81          1.51         0.15 o                         
  -4   1   1          5.65          4.62         0.18 o                         
  -3   1   1        111.67         96.78         1.25 o                         
  -2   1   1          2.07          5.26         0.32 o                         
  -1   1   1       1236.27       1288.02        12.46 o                         
   0   1   1        789.11        706.30         5.98 o                         
   1   1   1         56.63         56.85         0.56 o                         
   2   1   1       6138.00       5762.86        45.78 o                         
   3   1   1         24.83         26.69         0.41 o                         
   4   1   1          1.20          1.44         0.12 o                         
   5   1   1        311.98        295.97         3.77 o                         
   6   1   1         14.56         12.76         0.44 o                         
   7   1   1          3.96          3.53         0.35 o                         
   8   1   1          0.98          0.73         0.46 o                         
   9   1   1          0.81          1.11         0.63 o                         
  10   1   1         28.34         26.65         2.78 o                         
  11   1   1         10.02         12.46         1.33 o                         
 -10   2   1          0.39          0.22         0.89 o                         
  -9   2   1          9.74         10.23         1.33 o                         
  -8   2   1         33.65         27.58         2.00 o                         
  -7   2   1         45.66         36.03         2.00 o                         
  -6   2   1          1.26          1.25         0.37 o                         
  -5   2   1          0.03         -0.11         0.14 o                         
  -4   2   1         33.71         39.75         0.75 o                         
  -3   2   1          7.83          9.44         0.37 o                         
  -2   2   1        495.30        480.71         5.07 o                         
  -1   2   1       1837.06       1797.63        17.23 o                         
   0   2   1      14162.42      12020.65       158.00 o                         
   1   2   1       1455.03       1453.68        12.14 o                         
   2   2   1        256.12        248.99         2.35 o                         
   3   2   1          0.03          0.44         0.13 o                         
   4   2   1       1234.08       1212.56        12.74 o                         
   5   2   1        578.44        627.62         6.20 o                         
   6   2   1          3.84          5.15         0.32 o                         
   7   2   1         10.40          7.98         0.49 o                         
   8   2   1          0.35          0.89         0.35 o                         
   9   2   1          6.29          7.54         0.53 o                         
  10   2   1         87.24         87.31         3.56 o                         
  11   2   1         13.97         15.28         1.33 o                         
 -10   3   1          0.11         -0.22         0.89 o                         
  -9   3   1          1.04          1.56         0.89 o                         
  -8   3   1         33.96         33.14         2.22 o                         
  -7   3   1         11.06         10.45         1.11 o                         
  -6   3   1         28.21         28.69         1.56 o                         
  -5   3   1         20.74         21.92         0.60 o                         
  -4   3   1         49.91         49.79         0.85 o                         
  -3   3   1        170.23        179.36         2.06 o                         
  -2   3   1          6.85          5.39         0.21 o                         
  -1   3   1          1.12          1.59         0.18 o                         
   0   3   1          1.41          0.83         0.11 o                         
   1   3   1        221.11        218.80         4.96 o                         
   2   3   1        723.05        704.62         6.39 o                         
   3   3   1          0.09          0.00         0.09 o                         
   4   3   1        744.50        789.53         7.64 o                         
   5   3   1          1.10         -0.19         0.24 o                         
   6   3   1          0.61          0.56         0.17 o                         
   7   3   1         73.81         70.83         1.24 o                         
   8   3   1         12.01         15.50         0.74 o                         
   9   3   1          0.03          0.33         0.41 o                         
  10   3   1          9.14         11.19         0.96 o                         
  11   3   1          0.85          0.44         0.79 o                         
  -9   4   1         14.66         16.91         1.78 o                         
  -8   4   1          1.72          2.00         0.89 o                         
  -7   4   1          0.63          0.67         0.67 o                         
  -6   4   1         30.28         26.69         1.56 o                         
  -5   4   1         22.07         20.06         0.72 o                         
  -4   4   1          3.65          4.79         0.27 o                         
  -3   4   1         26.75         28.52         0.52 o                         
  -2   4   1         74.38         65.15         0.91 o                         
  -1   4   1         16.95         18.19         0.42 o                         
   0   4   1          0.63          1.32         0.12 o                         
   1   4   1         41.07         43.93         0.67 o                         
   2   4   1        760.59        801.38         8.10 o                         
   3   4   1        259.01        300.58         3.19 o                         
   4   4   1        321.31        343.82         3.51 o                         
   5   4   1        230.45        255.45         2.96 o                         
   6   4   1          0.00         -0.06         0.27 o                         
   7   4   1        168.73        163.89         2.09 o                         
   8   4   1         51.77         49.47         1.96 o                         
   9   4   1          0.44          0.27         0.49 o                         
  10   4   1          8.78         11.15         1.36 o                         
  11   4   1          5.86          7.11         0.94 o                         
  12   4   1         23.83         18.68         1.33 o                         
  -8   5   1         12.50         10.23         1.33 o                         
  -7   5   1          0.67          0.00         0.67 o                         
  -6   5   1         28.15         27.14         1.56 o                         
  -5   5   1         83.96         86.67         2.12 o                         
  -4   5   1         79.00         78.53         1.73 o                         
  -3   5   1         27.66         27.79         0.56 o                         
  -2   5   1         21.86         23.43         0.50 o                         
  -1   5   1         39.35         40.67         0.88 o                         
   0   5   1         11.39         11.50         0.32 o                         
   1   5   1          8.25          9.04         0.31 o                         
   2   5   1         15.77         13.05         0.41 o                         
   3   5   1          8.91         11.08         0.55 o                         
   4   5   1       1206.19       1345.51        18.76 o                         
   5   5   1        187.77        208.56         3.00 o                         
   6   5   1         51.79         50.29         0.95 o                         
   7   5   1         25.23         23.28         0.65 o                         
   8   5   1          0.10         -0.74         1.01 o                         
   9   5   1          3.12          2.89         0.84 o                         
  10   5   1          0.13         -0.57         0.57 o                         
  11   5   1          7.85          8.97         1.11 o                         
  12   5   1          3.94          2.22         1.11 o                         
  -8   6   1          1.29          0.89         0.89 o                         
  -7   6   1          0.25         -0.67         0.67 o                         
  -6   6   1          0.02          0.00         0.67 o                         
  -5   6   1          0.92          2.50         0.78 o                         
  -4   6   1         10.80         11.11         0.59 o                         
  -3   6   1         29.39         31.46         0.95 o                         
  -2   6   1         11.80         12.90         0.38 o                         
  -1   6   1          5.22          7.10         0.40 o                         
   0   6   1        142.47        141.55         1.81 o                         
   1   6   1          5.54          6.65         0.31 o                         
   2   6   1          1.16          1.07         0.20 o                         
   3   6   1          4.19          2.98         0.26 o                         
   4   6   1          2.56          3.89         0.29 o                         
   5   6   1         11.74          9.56         0.39 o                         
   6   6   1         14.23         11.92         0.54 o                         
   7   6   1          0.55          0.08         0.26 o                         
   8   6   1          1.59          0.61         0.36 o                         
   9   6   1         48.23         46.18         1.63 o                         
  10   6   1          1.45          1.88         0.68 o                         
  11   6   1          4.62          4.53         0.91 o                         
  -7   7   1          1.77          1.33         0.89 o                         
  -6   7   1          0.00          0.22         0.67 o                         
  -5   7   1          0.16         -0.22         0.67 o                         
  -4   7   1          1.93          4.34         0.60 o                         
  -3   7   1         41.83         45.84         1.57 o                         
  -2   7   1          1.70          1.62         0.24 o                         
  -1   7   1          5.68          5.97         0.34 o                         
   0   7   1         18.93         19.10         0.55 o                         
   1   7   1         99.13         97.76         1.43 o                         
   2   7   1          1.24          0.76         0.39 o                         
   3   7   1         82.63         75.16         1.35 o                         
   4   7   1         20.37         21.80         0.69 o                         
   5   7   1         66.69         72.66         1.23 o                         
   6   7   1         65.43         62.37         1.14 o                         
   7   7   1         31.87         28.69         0.90 o                         
   8   7   1          9.43          9.19         0.58 o                         
   9   7   1          0.02         -0.22         0.63 o                         
  10   7   1          3.75          1.03         0.89 o                         
  11   7   1         11.06         10.90         1.56 o                         
  -6   8   1          0.44          0.89         0.67 o                         
  -5   8   1          1.54          1.78         0.67 o                         
  -4   8   1          4.13          3.91         1.45 o                         
  -3   8   1         13.94         12.45         0.72 o                         
  -2   8   1          0.46          0.09         0.33 o                         
  -1   8   1          3.81          4.18         0.40 o                         
   0   8   1         78.45         81.45         1.49 o                         
   1   8   1         41.86         42.98         1.00 o                         
   2   8   1          8.07          7.77         0.76 o                         
   3   8   1          7.57          7.57         0.49 o                         
   4   8   1         11.91          9.40         0.51 o                         
   5   8   1         44.81         38.78         1.00 o                         
   6   8   1         33.22         33.12         0.96 o                         
   7   8   1          0.99          0.15         0.37 o                         
   8   8   1         59.89         57.46         1.43 o                         
   9   8   1          4.66          2.56         1.22 o                         
  10   8   1          0.08          1.13         0.85 o                         
  11   8   1          3.22          2.67         1.33 o                         
  -4   9   1          2.28          2.93         0.57 o                         
  -3   9   1         16.54         20.26         0.92 o                         
  -2   9   1         19.53         23.50         0.97 o                         
  -1   9   1        145.39        158.88         2.62 o                         
   0   9   1         25.34         30.05         0.93 o                         
   1   9   1          0.41          0.59         0.43 o                         
   2   9   1         47.56         46.56         1.33 o                         
   3   9   1         54.73         53.64         1.23 o                         
   4   9   1         88.19         89.45         1.70 o                         
   5   9   1          1.71          2.77         0.43 o                         
   6   9   1         12.34         15.00         1.16 o                         
   7   9   1          0.13         -0.44         0.47 o                         
   8   9   1         16.38         13.59         0.80 o                         
   9   9   1          0.88          2.16         0.62 o                         
  10   9   1          0.03         -0.22         0.79 o                         
  -3  10   1          0.00         -0.04         0.46 o                         
  -2  10   1          3.69          2.35         0.51 o                         
  -1  10   1          4.81          6.20         0.60 o                         
   0  10   1         35.27         37.76         1.07 o                         
   1  10   1         19.46         21.31         1.00 o                         
   2  10   1         35.83         32.88         1.00 o                         
   3  10   1          6.19          5.17         0.58 o                         
   4  10   1          0.05         -0.10         0.39 o                         
   5  10   1          7.98          7.80         0.65 o                         
   6  10   1          4.10          2.54         0.67 o                         
   7  10   1          0.02          0.01         0.47 o                         
   8  10   1          1.21          1.67         0.57 o                         
   9  10   1         10.27         10.35         0.96 o                         
  -1  11   1          0.00          0.27         0.48 o                         
   0  11   1         14.72         17.30         0.89 o                         
   1  11   1         19.26         20.95         0.96 o                         
   2  11   1          4.76          3.53         0.61 o                         
   3  11   1         10.91         11.37         0.74 o                         
   4  11   1          1.93          1.77         0.54 o                         
   5  11   1          8.67          9.07         1.09 o                         
   6  11   1          0.60          0.76         0.55 o                         
   7  11   1          0.00          0.25         0.42 o                         
   8  11   1          2.57          3.07         0.62 o                         
   2  12   1          0.43          0.30         0.43 o                         
   3  12   1          4.28          4.22         0.60 o                         
   4  12   1          0.04          0.59         0.43 o                         
   5  12   1         18.25         21.52         1.24 o                         
   6  12   1          6.05          5.91         0.87 o                         
  -5 -12   2          0.02          0.11         0.79 o                         
  -4 -12   2          4.97          5.71         0.75 o                         
  -3 -12   2          1.54          2.57         0.62 o                         
  -2 -12   2          2.78          4.22         0.65 o                         
  -8 -11   2          6.00          5.81         0.85 o                         
  -7 -11   2          8.58         12.38         0.98 o                         
  -6 -11   2          9.52         11.79         1.73 o                         
  -5 -11   2         28.12         27.08         1.43 o                         
  -4 -11   2          3.25          2.53         0.96 o                         
  -3 -11   2          2.21          2.70         0.54 o                         
  -2 -11   2          7.39         10.48         0.73 o                         
  -1 -11   2          6.60          5.43         0.61 o                         
   0 -11   2          3.88          3.47         0.48 o                         
   1 -11   2          3.43          4.27         0.62 o                         
  -9 -10   2          3.67          6.45         1.78 o                         
  -8 -10   2         16.02         17.48         1.10 o                         
  -7 -10   2          2.29          2.30         0.64 o                         
  -6 -10   2          0.86          1.11         0.55 o                         
  -5 -10   2         24.47         24.52         1.24 o                         
  -4 -10   2         15.60         14.48         0.77 o                         
  -3 -10   2         14.37         16.92         1.03 o                         
  -2 -10   2          0.30          0.65         0.42 o                         
  -1 -10   2          1.91          2.00         0.44 o                         
   0 -10   2          0.69          1.30         0.39 o                         
   1 -10   2          0.29         -0.06         0.36 o                         
   2 -10   2          2.71          2.92         1.33 o                         
 -10  -9   2          0.69         -0.53         0.89 o                         
  -9  -9   2          2.64          2.60         0.80 o                         
  -8  -9   2         11.09         13.56         1.26 o                         
  -7  -9   2         10.85         12.00         0.88 o                         
  -6  -9   2         28.00         28.86         1.23 o                         
  -5  -9   2          9.45          8.57         0.72 o                         
  -4  -9   2        137.22        137.17         2.27 o                         
  -3  -9   2         97.35         97.88         1.79 o                         
  -2  -9   2         29.30         26.55         1.10 o                         
  -1  -9   2          3.12          3.11         0.41 o                         
   0  -9   2          5.45          4.64         0.49 o                         
   1  -9   2          4.91          5.51         0.88 o                         
   2  -9   2         10.15          9.83         0.72 o                         
   3  -9   2          1.10          0.89         0.63 o                         
 -10  -8   2          1.41          1.00         0.94 o                         
  -9  -8   2          6.81          9.16         1.56 o                         
  -8  -8   2         44.85         47.53         1.51 o                         
  -7  -8   2          3.41          2.88         0.74 o                         
  -6  -8   2          0.14          0.63         0.39 o                         
  -5  -8   2         41.76         38.37         1.22 o                         
  -4  -8   2        419.56        400.14         5.15 o                         
  -3  -8   2        588.33        575.43         7.11 o                         
  -2  -8   2          0.10         -0.19         0.52 o                         
  -1  -8   2        157.72        148.37         2.07 o                         
   0  -8   2         69.66         69.03         1.04 o                         
   1  -8   2          2.19          1.56         0.37 o                         
   2  -8   2          0.95          0.70         0.35 o                         
   3  -8   2          2.95          2.78         0.47 o                         
   5  -8   2          1.91          1.11         0.44 o                         
   6  -8   2          2.02          1.78         0.67 o                         
 -11  -7   2          4.78          3.76         1.01 o                         
 -10  -7   2          3.81          4.45         1.00 o                         
  -9  -7   2         83.81         85.87         2.41 o                         
  -8  -7   2          2.41          3.70         0.58 o                         
  -7  -7   2          0.51         -0.17         0.33 o                         
  -6  -7   2        161.21        157.72         2.41 o                         
  -5  -7   2         84.68         77.21         1.65 o                         
  -4  -7   2         78.65         79.53         1.46 o                         
  -3  -7   2         37.57         39.02         0.94 o                         
  -2  -7   2          0.01          0.00         0.24 o                         
  -1  -7   2         49.84         45.80         0.78 o                         
   0  -7   2          1.42          1.47         0.14 o                         
   1  -7   2         10.11          9.02         0.49 o                         
   2  -7   2          0.01          0.16         0.30 o                         
   3  -7   2          0.00         -0.24         0.24 o                         
   4  -7   2          3.09          2.79         0.51 o                         
   5  -7   2          6.17          5.78         0.67 o                         
   6  -7   2          3.83          4.00         0.67 o                         
   7  -7   2          0.00         -0.44         0.67 o                         
 -11  -6   2          0.02         -0.27         0.78 o                         
 -10  -6   2         11.14         13.38         1.23 o                         
  -9  -6   2          7.61          5.93         0.81 o                         
  -8  -6   2         35.13         33.32         1.51 o                         
  -7  -6   2         19.70         19.78         0.83 o                         
  -6  -6   2          0.88          0.95         0.33 o                         
  -5  -6   2         17.03         13.72         0.55 o                         
  -4  -6   2        310.05        299.34         4.95 o                         
  -3  -6   2        116.79         97.30         1.39 o                         
  -2  -6   2        227.16        231.13         2.84 o                         
  -1  -6   2         26.75         30.08         0.58 o                         
   0  -6   2         26.63         27.57         0.57 o                         
   1  -6   2          1.94          2.01         0.31 o                         
   2  -6   2         62.39         66.62         1.38 o                         
   3  -6   2          5.14          5.38         0.47 o                         
   4  -6   2         30.80         30.18         1.41 o                         
   5  -6   2          0.21          0.67         0.44 o                         
   6  -6   2          0.04         -0.44         0.44 o                         
   7  -6   2          9.42          9.12         1.11 o                         
 -11  -5   2          1.10          0.53         0.74 o                         
 -10  -5   2          1.70          1.78         0.79 o                         
  -9  -5   2          7.19          5.33         0.72 o                         
  -8  -5   2          1.68          2.37         0.44 o                         
  -7  -5   2         22.57         21.32         0.81 o                         
  -6  -5   2         18.78         19.91         0.75 o                         
  -5  -5   2        211.96        221.00         2.68 o                         
  -4  -5   2         21.43         22.26         0.53 o                         
  -3  -5   2         18.38         14.72         0.46 o                         
  -2  -5   2        322.08        338.67         3.78 o                         
  -1  -5   2          3.77          5.46         0.24 o                         
   0  -5   2        232.76        243.21         3.13 o                         
   1  -5   2        196.33        221.35         2.91 o                         
   2  -5   2        130.56        135.90         2.18 o                         
   3  -5   2         61.94         67.05         1.29 o                         
   4  -5   2          1.48          1.47         0.26 o                         
   5  -5   2          9.97          9.56         0.67 o                         
   6  -5   2          2.49          2.67         0.67 o                         
   7  -5   2         20.95         19.80         1.56 o                         
   8  -5   2          5.54          7.34         1.11 o                         
 -11  -4   2          0.16         -0.20         0.69 o                         
 -10  -4   2          0.00          0.00         0.63 o                         
  -9  -4   2          4.52          1.53         0.69 o                         
  -8  -4   2          8.18         10.40         0.79 o                         
  -7  -4   2         37.90         41.12         0.98 o                         
  -6  -4   2         78.13         85.24         1.44 o                         
  -5  -4   2        435.06        448.91         6.41 o                         
  -4  -4   2         26.04         23.39         0.64 o                         
  -3  -4   2          1.31          0.37         0.13 o                         
  -2  -4   2        184.67        182.26         2.12 o                         
  -1  -4   2          0.23          0.00         0.10 o                         
   0  -4   2        118.00         98.15         3.51 o                         
   1  -4   2       2258.08       2253.47        23.43 o                         
   2  -4   2        434.32        439.11         5.82 o                         
   3  -4   2        222.64        223.41         4.49 o                         
   4  -4   2        204.21        211.43         2.86 o                         
   5  -4   2          9.51          7.91         0.53 o                         
   6  -4   2          8.11         10.90         0.89 o                         
   7  -4   2          0.54         -0.22         0.67 o                         
   8  -4   2         15.43         15.57         1.33 o                         
   9  -4   2          6.35          6.90         1.33 o                         
 -11  -3   2          1.01         -0.08         0.78 o                         
 -10  -3   2          1.64          1.47         0.59 o                         
  -9  -3   2          3.20          2.52         0.59 o                         
  -8  -3   2          7.40          7.51         0.60 o                         
  -7  -3   2          5.56          4.91         0.38 o                         
  -6  -3   2        206.24        223.93         3.52 o                         
  -5  -3   2          6.14          5.86         0.32 o                         
  -4  -3   2          0.60          1.12         0.18 o                         
  -3  -3   2        208.92        193.89         2.10 o                         
  -2  -3   2         49.50         50.90         1.17 o                         
  -1  -3   2        214.53        241.16         3.25 o                         
   0  -3   2       1113.50       1091.50        18.20 o                         
   1  -3   2         13.78         15.56         0.57 o                         
   2  -3   2          0.03          0.63         0.29 o                         
   3  -3   2         38.94         48.02         0.83 o                         
   4  -3   2         11.37         10.88         0.50 o                         
   5  -3   2          0.21         -0.14         0.33 o                         
   6  -3   2          1.48          1.59         0.53 o                         
   7  -3   2         11.92         15.35         1.33 o                         
   8  -3   2          5.51          5.12         0.89 o                         
   9  -3   2          3.34          3.34         1.11 o                         
  10  -3   2          1.15          1.11         1.11 o                         
 -11  -2   2          1.48          1.00         0.79 o                         
 -10  -2   2         11.15         10.82         0.71 o                         
  -9  -2   2          6.55          6.89         0.65 o                         
  -8  -2   2          1.57          2.20         0.83 o                         
  -7  -2   2         27.33         26.56         0.66 o                         
  -6  -2   2         51.00         55.52         0.96 o                         
  -5  -2   2        664.18        650.75         7.02 o                         
  -4  -2   2         65.81         78.80         1.18 o                         
  -3  -2   2         28.72         34.91         0.60 o                         
  -2  -2   2          0.00          0.13         0.11 o                         
  -1  -2   2       1526.34       1531.26        15.75 o                         
   0  -2   2       9280.69       8524.11        87.97 o                         
   1  -2   2       5057.78       4954.18        56.66 o                         
   2  -2   2         29.30         32.04         0.64 o                         
   3  -2   2          0.65          1.00         0.19 o                         
   4  -2   2        177.30        180.27         7.20 o                         
   5  -2   2         71.17         68.39         1.39 o                         
   6  -2   2        293.43        285.94         5.98 o                         
   7  -2   2         34.18         38.53         1.89 o                         
   8  -2   2          1.45          0.67         0.67 o                         
   9  -2   2          0.41          0.22         0.67 o                         
  10  -2   2          1.46          2.55         0.85 o                         
 -11  -1   2          0.67          0.44         1.11 o                         
 -10  -1   2          1.43          1.11         0.79 o                         
  -9  -1   2          0.02         -0.44         0.78 o                         
  -8  -1   2         68.97         67.91         1.59 o                         
  -7  -1   2         37.81         32.42         0.85 o                         
  -6  -1   2         30.50         32.19         0.63 o                         
  -5  -1   2          0.52          0.06         0.22 o                         
  -4  -1   2        235.93        237.01         2.95 o                         
  -3  -1   2        258.02        269.62         3.25 o                         
  -2  -1   2       2022.62       1999.62        24.85 o                         
  -1  -1   2        311.34        307.87         3.91 o                         
   0  -1   2        150.06        147.24         1.69 o                         
   1  -1   2       1448.82       1445.10        16.59 o                         
   2  -1   2       1188.68       1187.09        13.59 o                         
   3  -1   2        359.37        369.81         4.41 o                         
   4  -1   2         41.61         42.21         0.70 o                         
   5  -1   2          6.20          6.17         0.42 o                         
   6  -1   2         49.19         44.76         2.24 o                         
   7  -1   2          6.45          7.65         0.69 o                         
   8  -1   2         37.87         36.03         2.00 o                         
   9  -1   2          4.39          5.21         0.85 o                         
  10  -1   2          0.93          0.00         0.63 o                         
  11  -1   2          0.23         -0.89         0.89 o                         
 -11   0   2          0.23         -0.22         1.11 o                         
 -10   0   2          0.48          0.54         0.69 o                         
  -9   0   2         20.03         20.91         1.78 o                         
  -8   0   2          4.04          6.23         1.11 o                         
  -7   0   2          3.38          5.56         0.89 o                         
  -6   0   2          7.96          8.45         0.27 o                         
  -5   0   2          2.33          3.06         0.18 o                         
  -4   0   2         62.48         55.39         0.72 o                         
  -3   0   2        868.96        859.07         7.65 o                         
  -2   0   2       5954.61       5855.48        62.12 o                         
  -1   0   2         74.62         72.22         0.93 o                         
   0   0   2         55.12         64.96         0.71 o                         
   1   0   2       3001.27       2836.17        25.48 o                         
   2   0   2       1422.69       1384.68        13.22 o                         
   3   0   2       1318.59       1337.57        13.96 o                         
   4   0   2        107.23        102.00         1.62 o                         
   5   0   2         47.99         51.44         1.31 o                         
   6   0   2       1350.98       1396.70        26.79 o                         
   7   0   2         15.12         15.25         1.01 o                         
   8   0   2          1.22          2.05         0.51 o                         
   9   0   2         22.02         24.78         1.49 o                         
  10   0   2          0.19          0.94         0.69 o                         
  11   0   2          0.39          1.33         1.11 o                         
 -10   1   2          6.54          6.01         1.33 o                         
  -9   1   2          5.88          6.67         1.33 o                         
  -8   1   2         51.99         54.27         2.67 o                         
  -7   1   2         65.66         69.85         2.89 o                         
  -6   1   2         90.82         93.25         1.51 o                         
  -5   1   2          0.06          0.06         0.14 o                         
  -4   1   2         47.71         50.08         0.94 o                         
  -3   1   2         44.04         43.50         0.78 o                         
  -2   1   2      25140.54      21189.93       651.76 o                         
  -1   1   2       3897.96       3751.70        31.34 o                         
   0   1   2       8314.34       7683.35        60.71 o                         
   1   1   2       1759.06       1738.24        15.47 o                         
   2   1   2       1206.71       1204.72        10.16 o                         
   3   1   2        318.51        326.24         3.08 o                         
   4   1   2         55.46         55.32         0.72 o                         
   5   1   2         32.78         36.26         0.89 o                         
   6   1   2          8.00          7.23         0.36 o                         
   7   1   2         28.10         29.65         1.11 o                         
   8   1   2         40.55         37.09         1.89 o                         
   9   1   2         65.03         61.82         2.19 o                         
  10   1   2         37.61         43.26         3.89 o                         
  11   1   2         14.86         15.51         1.33 o                         
 -10   2   2         10.36         11.57         1.56 o                         
  -9   2   2         22.14         18.24         1.78 o                         
  -8   2   2         21.33         19.57         1.78 o                         
  -7   2   2         13.37         11.34         1.11 o                         
  -6   2   2          3.67          5.89         1.00 o                         
  -5   2   2         54.13         47.96         1.11 o                         
  -4   2   2         17.34         17.22         0.59 o                         
  -3   2   2        208.19        224.81         2.72 o                         
  -2   2   2          0.08          0.44         0.12 o                         
  -1   2   2       2253.80       2249.76        21.48 o                         
   0   2   2        489.48        513.78         5.47 o                         
   1   2   2       3333.84       3059.33        25.53 o                         
   2   2   2       3990.37       3843.23        33.99 o                         
   3   2   2        258.73        279.93         2.67 o                         
   4   2   2        215.32        208.93         2.08 o                         
   5   2   2          2.25          0.34         0.16 o                         
   6   2   2         94.12        106.22         1.57 o                         
   7   2   2          1.18          1.01         0.35 o                         
   8   2   2         37.56         35.76         1.01 o                         
   9   2   2          5.26          3.99         0.39 o                         
  10   2   2         31.50         28.97         1.65 o                         
  11   2   2          0.14         -0.62         0.69 o                         
  -9   3   2          1.05          0.67         0.89 o                         
  -8   3   2          5.35          7.56         1.33 o                         
  -7   3   2         31.63         38.26         2.22 o                         
  -6   3   2         29.67         33.95         1.26 o                         
  -5   3   2         18.76         16.20         1.11 o                         
  -4   3   2          6.16          5.94         0.25 o                         
  -3   3   2         73.50         70.32         0.96 o                         
  -2   3   2        521.91        528.44         6.07 o                         
  -1   3   2        691.61        706.66         6.93 o                         
   0   3   2         81.90         83.64         1.10 o                         
   1   3   2       4779.71       4613.06        43.70 o                         
   2   3   2          2.98          1.77         0.16 o                         
   3   3   2         47.04         48.15         0.70 o                         
   4   3   2         47.72         55.76         0.73 o                         
   5   3   2        340.91        338.17         3.47 o                         
   6   3   2         21.80         19.52         1.01 o                         
   7   3   2         23.91         19.82         0.51 o                         
   8   3   2          0.74          0.16         0.48 o                         
   9   3   2         66.89         64.30         1.53 o                         
  10   3   2         96.89        101.95         4.26 o                         
  11   3   2         12.93         15.09         1.39 o                         
  -9   4   2          2.79          0.22         0.89 o                         
  -8   4   2          3.66          2.89         1.11 o                         
  -7   4   2         13.40         11.12         1.33 o                         
  -6   4   2          4.17          2.22         0.67 o                         
  -5   4   2          1.55          1.21         0.32 o                         
  -4   4   2          9.75         10.58         0.41 o                         
  -3   4   2         22.59         20.53         0.65 o                         
  -2   4   2         17.66         17.99         0.45 o                         
  -1   4   2          0.23          0.47         0.12 o                         
   0   4   2        199.29        233.25         2.48 o                         
   1   4   2        126.06        136.19         1.57 o                         
   2   4   2       1922.97       1969.96        17.93 o                         
   3   4   2        590.99        613.63         5.68 o                         
   4   4   2        358.11        389.02         3.94 o                         
   5   4   2        102.71         97.46         1.23 o                         
   6   4   2          7.20          8.53         0.43 o                         
   7   4   2        196.20        199.18         2.75 o                         
   8   4   2        147.79        153.41         2.75 o                         
   9   4   2          1.10          1.86         0.51 o                         
  10   4   2        199.30        205.76         3.95 o                         
  11   4   2          0.66          0.22         0.69 o                         
  -8   5   2          0.62         -0.22         0.89 o                         
  -7   5   2          2.79          1.56         0.89 o                         
  -6   5   2         33.01         34.26         2.00 o                         
  -5   5   2          0.04         -0.37         0.37 o                         
  -4   5   2         37.16         37.73         1.07 o                         
  -3   5   2        123.33        121.18         1.59 o                         
  -2   5   2          2.48          1.48         0.23 o                         
  -1   5   2         20.61         23.46         0.49 o                         
   0   5   2         34.17         39.01         0.80 o                         
   1   5   2        562.97        553.24         7.92 o                         
   2   5   2        510.94        563.04         7.34 o                         
   3   5   2        197.09        186.95         1.87 o                         
   4   5   2        115.37        115.39         1.49 o                         
   5   5   2         80.98         85.24         1.16 o                         
   6   5   2         55.00         51.63         0.86 o                         
   7   5   2          0.79          0.07         0.38 o                         
   8   5   2          0.07         -0.55         0.55 o                         
   9   5   2         24.06         24.46         1.21 o                         
  10   5   2         18.72         21.01         1.21 o                         
  11   5   2          3.76          3.41         0.91 o                         
  -7   6   2          0.12          0.22         0.89 o                         
  -6   6   2          0.01         -0.44         0.67 o                         
  -5   6   2          0.03          0.11         0.47 o                         
  -4   6   2         43.05         40.55         1.14 o                         
  -3   6   2         74.01         72.53         1.38 o                         
  -2   6   2         15.58         15.48         0.49 o                         
  -1   6   2          1.68          2.67         0.24 o                         
   0   6   2          6.30          7.61         0.44 o                         
   1   6   2         62.01         66.10         1.45 o                         
   2   6   2          5.85          4.67         0.33 o                         
   3   6   2          4.01          4.50         0.31 o                         
   4   6   2        195.66        229.53         2.30 o                         
   5   6   2          2.74          1.44         0.24 o                         
   6   6   2         40.85         47.10         0.93 o                         
   7   6   2          3.92          3.72         0.46 o                         
   8   6   2         15.73         13.45         0.72 o                         
   9   6   2          5.28          5.61         0.75 o                         
  10   6   2          0.06         -0.69         0.69 o                         
  11   6   2          1.50          1.78         0.85 o                         
  -7   7   2          0.85          0.44         0.89 o                         
  -6   7   2          0.17          1.33         0.67 o                         
  -5   7   2         14.85         14.09         1.78 o                         
  -4   7   2         56.77         60.93         1.53 o                         
  -3   7   2         20.66         21.73         0.88 o                         
  -2   7   2          5.17          4.87         0.41 o                         
  -1   7   2         11.44         11.19         0.64 o                         
   0   7   2          3.49          2.61         0.29 o                         
   1   7   2        132.09        129.54         2.00 o                         
   2   7   2          0.95          1.07         0.25 o                         
   3   7   2         15.57         15.63         0.60 o                         
   4   7   2         18.01         13.60         0.49 o                         
   5   7   2         31.80         30.03         0.62 o                         
   6   7   2          6.67          8.78         0.50 o                         
   7   7   2         93.87         81.69         1.56 o                         
   8   7   2          1.75          1.86         0.45 o                         
   9   7   2          1.05          1.63         0.69 o                         
  10   7   2          9.46         12.05         1.17 o                         
  11   7   2          0.03         -0.22         1.11 o                         
  -6   8   2          1.07          0.00         0.89 o                         
  -5   8   2          3.73          4.00         0.89 o                         
  -4   8   2          3.01          4.00         0.69 o                         
  -3   8   2          1.83          2.42         0.46 o                         
  -2   8   2          0.02         -0.44         0.47 o                         
  -1   8   2          3.24          3.75         0.40 o                         
   0   8   2         60.92         59.40         1.24 o                         
   1   8   2         46.98         47.06         1.10 o                         
   2   8   2         47.66         45.45         1.05 o                         
   3   8   2          1.02          0.11         0.29 o                         
   4   8   2         29.55         29.59         0.84 o                         
   5   8   2         22.69         23.14         0.77 o                         
   6   8   2          2.29          1.82         0.36 o                         
   7   8   2          3.64          4.36         0.44 o                         
   8   8   2          0.81          0.43         0.58 o                         
   9   8   2         20.23         15.78         1.33 o                         
  10   8   2          0.77          0.67         0.79 o                         
  11   8   2          0.49          2.67         1.33 o                         
  -4   9   2          4.09          4.26         0.74 o                         
  -3   9   2         90.01         94.59         2.35 o                         
  -2   9   2          4.95          6.68         0.65 o                         
  -1   9   2         60.17         61.80         1.67 o                         
   0   9   2         15.54         15.65         0.72 o                         
   1   9   2          5.65          4.53         0.49 o                         
   2   9   2         70.37         71.04         1.45 o                         
   3   9   2         40.09         38.21         1.05 o                         
   4   9   2          7.08          6.44         0.52 o                         
   5   9   2          1.56          1.02         0.38 o                         
   6   9   2         53.91         48.54         1.44 o                         
   7   9   2        121.15        112.21         2.20 o                         
   8   9   2         12.47         12.43         0.77 o                         
   9   9   2          0.93          2.37         0.85 o                         
  10   9   2          0.21         -0.22         1.11 o                         
  -3  10   2          1.68          2.93         0.62 o                         
  -2  10   2         26.85         30.07         1.21 o                         
  -1  10   2         55.07         59.95         1.50 o                         
   0  10   2        133.79        135.39         2.33 o                         
   1  10   2          0.05         -0.01         0.40 o                         
   2  10   2         38.56         41.18         1.15 o                         
   3  10   2          4.30          3.01         0.49 o                         
   4  10   2         16.28         15.92         0.87 o                         
   5  10   2          7.81          7.74         0.65 o                         
   6  10   2         40.93         42.63         1.27 o                         
   7  10   2          9.29         10.12         0.71 o                         
   8  10   2          9.99          7.64         0.83 o                         
   9  10   2          0.00          0.19         0.55 o                         
  -1  11   2          4.91          5.93         0.67 o                         
   0  11   2         25.67         26.17         1.13 o                         
   1  11   2          3.57          4.10         0.67 o                         
   2  11   2          5.42          7.18         0.67 o                         
   3  11   2          2.26          1.86         0.51 o                         
   4  11   2          3.69          3.85         0.56 o                         
   5  11   2          0.52          0.67         0.42 o                         
   6  11   2          5.57          4.77         0.59 o                         
   7  11   2          0.38          0.22         0.55 o                         
   8  11   2          0.57          0.44         0.51 o                         
   2  12   2          3.97          4.14         0.77 o                         
   3  12   2          0.34          0.77         0.48 o                         
   4  12   2          3.00          3.32         0.57 o                         
   5  12   2          2.97          2.89         0.62 o                         
   6  12   2          3.44          2.87         0.79 o                         
  -4 -12   3          0.94          0.78         0.79 o                         
  -3 -12   3          0.39          1.11         0.79 o                         
  -7 -11   3          0.38          0.82         0.64 o                         
  -6 -11   3          0.70          0.02         0.69 o                         
  -5 -11   3          3.98          3.95         0.94 o                         
  -4 -11   3         32.42         36.63         1.80 o                         
  -3 -11   3         28.86         34.67         2.67 o                         
  -2 -11   3          1.06          1.79         0.51 o                         
  -1 -11   3          0.75          0.77         0.48 o                         
   0 -11   3          0.00         -0.43         0.43 o                         
   1 -11   3          2.66          3.50         0.53 o                         
  -9 -10   3          0.25          0.44         0.85 o                         
  -8 -10   3          4.70          5.32         1.01 o                         
  -7 -10   3          0.41          0.20         0.68 o                         
  -6 -10   3          1.52          1.18         0.55 o                         
  -5 -10   3          0.18          0.15         0.51 o                         
  -4 -10   3          3.02          2.89         0.64 o                         
  -3 -10   3          1.34          1.66         0.44 o                         
  -2 -10   3          1.75          1.24         0.42 o                         
  -1 -10   3          8.65          8.53         0.60 o                         
   0 -10   3          0.06         -0.33         0.34 o                         
   1 -10   3          1.34          0.95         0.36 o                         
   2 -10   3         15.13         15.16         1.26 o                         
 -10  -9   3          4.56          6.78         1.67 o                         
  -9  -9   3         25.36         32.82         1.48 o                         
  -8  -9   3          3.49          2.27         1.33 o                         
  -7  -9   3          1.47          0.30         0.51 o                         
  -6  -9   3         30.07         28.79         1.32 o                         
  -5  -9   3        111.13        108.52         2.56 o                         
  -4  -9   3          4.53          4.26         0.77 o                         
  -3  -9   3          0.07         -0.39         0.39 o                         
  -2  -9   3          2.25          1.79         0.39 o                         
  -1  -9   3         28.62         29.13         0.86 o                         
   0  -9   3         17.59         16.98         1.15 o                         
   1  -9   3          1.42          1.19         0.35 o                         
   2  -9   3          0.94          0.11         0.78 o                         
   3  -9   3         17.56         17.50         1.56 o                         
 -10  -8   3         13.29         11.61         1.33 o                         
  -9  -8   3          0.16          1.33         0.79 o                         
  -8  -8   3          1.39          1.56         0.64 o                         
  -7  -8   3         69.51         78.46         2.21 o                         
  -6  -8   3         14.74         15.71         0.96 o                         
  -5  -8   3        131.60        127.14         2.46 o                         
  -4  -8   3          5.62          6.24         0.64 o                         
  -3  -8   3         88.40         80.32         1.53 o                         
  -2  -8   3        298.32        300.40         3.98 o                         
  -1  -8   3          0.12         -0.29         0.29 o                         
   0  -8   3         49.31         49.94         1.28 o                         
   1  -8   3         10.32         10.19         0.81 o                         
   2  -8   3          2.87          2.29         0.82 o                         
   3  -8   3          0.22         -0.20         0.46 o                         
   5  -8   3         12.08         12.01         0.89 o                         
 -11  -7   3          3.47          2.00         1.11 o                         
 -10  -7   3          4.98          6.19         1.01 o                         
  -9  -7   3          8.01         10.20         1.01 o                         
  -8  -7   3          1.89          1.73         0.51 o                         
  -7  -7   3          0.36          0.06         0.48 o                         
  -6  -7   3         76.55         79.29         1.55 o                         
  -5  -7   3        136.38        135.60         4.72 o                         
  -4  -7   3         20.68         19.64         1.19 o                         
  -3  -7   3        296.94        280.59         4.25 o                         
  -2  -7   3          6.35          5.29         0.51 o                         
  -1  -7   3        210.09        213.63         2.61 o                         
   0  -7   3          6.03          4.80         0.27 o                         
   1  -7   3         16.60         16.66         0.88 o                         
   2  -7   3          0.79          0.95         0.42 o                         
   3  -7   3          7.70          8.10         0.68 o                         
   4  -7   3          3.97          3.20         0.69 o                         
   5  -7   3          8.12          6.67         0.67 o                         
   6  -7   3          8.72          9.12         0.89 o                         
 -11  -6   3          3.79          4.94         1.01 o                         
 -10  -6   3          1.25          1.22         0.79 o                         
  -9  -6   3          4.65          4.40         0.70 o                         
  -8  -6   3         32.55         31.98         1.09 o                         
  -7  -6   3          2.28          2.58         0.47 o                         
  -6  -6   3          0.00          0.22         0.35 o                         
  -5  -6   3          4.75          4.60         0.52 o                         
  -4  -6   3       1010.11       1005.99        12.45 o                         
  -3  -6   3         10.16         10.33         0.56 o                         
  -2  -6   3          0.54          0.42         0.22 o                         
  -1  -6   3         23.15         25.86         0.60 o                         
   0  -6   3        451.42        457.97         5.40 o                         
   1  -6   3          7.65          6.14         0.55 o                         
   2  -6   3          0.48          0.64         0.32 o                         
   3  -6   3         10.71         12.14         0.68 o                         
   4  -6   3          3.03          3.01         0.50 o                         
   5  -6   3         14.21         13.12         0.89 o                         
   6  -6   3         27.98         26.92         1.56 o                         
   7  -6   3         10.09          8.90         1.11 o                         
 -11  -5   3          0.02         -0.63         0.63 o                         
 -10  -5   3          0.66         -0.33         1.00 o                         
  -9  -5   3         18.07         16.02         1.17 o                         
  -8  -5   3          2.55          2.70         0.52 o                         
  -7  -5   3          3.68          2.84         0.47 o                         
  -6  -5   3          4.35          4.84         0.82 o                         
  -5  -5   3         10.62         10.76         0.61 o                         
  -4  -5   3        156.66        158.13         2.64 o                         
  -3  -5   3         14.18         18.47         0.74 o                         
  -2  -5   3        149.78        152.30         2.92 o                         
  -1  -5   3         78.91         88.49         1.40 o                         
   0  -5   3         48.77         49.59         1.10 o                         
   1  -5   3        102.70        110.81         2.19 o                         
   2  -5   3          5.79          4.89         0.53 o                         
   3  -5   3          0.02          0.11         0.31 o                         
   4  -5   3          0.13         -0.22         0.31 o                         
   5  -5   3        105.34        106.10         3.11 o                         
   6  -5   3          1.66          0.89         0.67 o                         
   7  -5   3          0.21         -0.44         0.67 o                         
   8  -5   3         46.34         49.38         2.45 o                         
 -11  -4   3          0.26          0.54         0.69 o                         
 -10  -4   3          1.02          1.71         0.69 o                         
  -9  -4   3          4.50          5.31         0.85 o                         
  -8  -4   3         63.24         61.56         2.89 o                         
  -7  -4   3         11.77         11.23         0.55 o                         
  -6  -4   3         12.49         13.44         0.61 o                         
  -5  -4   3          8.72          8.96         0.43 o                         
  -4  -4   3        173.81        166.64         2.54 o                         
  -3  -4   3          3.32          2.74         0.36 o                         
  -2  -4   3        107.20         94.47         1.24 o                         
  -1  -4   3         14.74         17.83         0.49 o                         
   0  -4   3       1910.30       1991.70        19.15 o                         
   1  -4   3         12.16         23.15         0.94 o                         
   2  -4   3        129.18        132.48         2.83 o                         
   3  -4   3         22.32         24.38         0.94 o                         
   4  -4   3          0.08          0.07         0.22 o                         
   5  -4   3          9.35         10.01         0.63 o                         
   6  -4   3         13.39         14.46         1.11 o                         
   7  -4   3          3.76          4.89         0.89 o                         
   8  -4   3         30.23         34.48         2.00 o                         
   9  -4   3         28.59         27.36         2.00 o                         
 -11  -3   3          1.10          2.64         0.74 o                         
 -10  -3   3          0.15         -0.15         0.51 o                         
  -9  -3   3          0.00         -0.02         0.48 o                         
  -8  -3   3         31.71         31.54         1.30 o                         
  -7  -3   3        142.12        148.60         2.21 o                         
  -6  -3   3         70.61         63.73         1.18 o                         
  -5  -3   3          4.26          2.40         0.27 o                         
  -4  -3   3          6.70          7.43         0.34 o                         
  -3  -3   3        201.51        213.41         2.68 o                         
  -2  -3   3        119.50        128.16         1.72 o                         
  -1  -3   3        437.14        442.65         7.03 o                         
   0  -3   3        837.77        860.29         9.01 o                         
   1  -3   3        295.67        352.40         5.55 o                         
   2  -3   3        422.30        439.74         7.20 o                         
   3  -3   3         14.12         14.10         0.47 o                         
   4  -3   3        149.28        152.01         2.63 o                         
   5  -3   3          0.34          0.06         0.28 o                         
   6  -3   3          8.04          4.71         2.45 o                         
   7  -3   3          9.09          8.01         1.11 o                         
   8  -3   3          1.52          0.44         0.67 o                         
   9  -3   3         12.20         12.23         1.33 o                         
 -11  -2   3          0.91          1.11         0.94 o                         
 -10  -2   3          1.64          1.72         0.51 o                         
  -9  -2   3          0.21         -0.51         0.70 o                         
  -8  -2   3          4.70          2.80         0.60 o                         
  -7  -2   3         62.68         64.50         1.24 o                         
  -6  -2   3          9.89          8.14         0.45 o                         
  -5  -2   3         16.85         14.90         0.47 o                         
  -4  -2   3         83.45         71.75         1.92 o                         
  -3  -2   3         14.85         10.71         0.32 o                         
  -2  -2   3        523.96        505.02         5.84 o                         
  -1  -2   3          0.11          0.42         0.18 o                         
   0  -2   3         30.04         26.60         0.45 o                         
   1  -2   3        312.47        351.13         4.25 o                         
   2  -2   3        237.91        241.74         2.96 o                         
   3  -2   3          2.67          3.15         0.29 o                         
   4  -2   3          1.66          1.07         0.24 o                         
   5  -2   3         31.97         33.18         0.78 o                         
   6  -2   3         99.04         99.04         2.62 o                         
   7  -2   3          1.60          0.56         0.47 o                         
   8  -2   3          1.62          2.00         0.89 o                         
   9  -2   3          0.57          0.44         0.63 o                         
  10  -2   3          2.41          2.10         0.85 o                         
 -11  -1   3          3.66          7.56         1.56 o                         
 -10  -1   3          0.05         -0.05         0.69 o                         
  -9  -1   3          6.56          4.09         0.85 o                         
  -8  -1   3          4.23          2.99         0.65 o                         
  -7  -1   3        179.16        171.72         2.98 o                         
  -6  -1   3          3.76          3.69         0.82 o                         
  -5  -1   3         74.09         70.95         1.13 o                         
  -4  -1   3         70.91         81.79         1.26 o                         
  -3  -1   3        306.62        293.13         3.93 o                         
  -2  -1   3         28.26         28.05         0.85 o                         
  -1  -1   3        501.53        548.77         7.00 o                         
   0  -1   3       1671.80       1678.11        21.67 o                         
   1  -1   3       1655.89       1685.38        19.25 o                         
   2  -1   3         19.57         21.77         0.45 o                         
   3  -1   3          9.20          6.87         0.26 o                         
   4  -1   3          8.09         11.59         0.40 o                         
   5  -1   3        765.51        762.21        13.65 o                         
   6  -1   3         47.26         46.50         1.78 o                         
   7  -1   3         64.39         58.62         1.92 o                         
   8  -1   3          5.91          5.30         1.22 o                         
   9  -1   3          0.17          0.29         0.53 o                         
  10  -1   3          3.50          3.91         0.85 o                         
 -11   0   3          0.87          0.67         1.11 o                         
 -10   0   3          0.19         -0.63         0.63 o                         
  -9   0   3          3.50          1.78         1.11 o                         
  -8   0   3          2.89          2.89         0.89 o                         
  -7   0   3         67.87         72.19         2.03 o                         
  -6   0   3         38.84         47.37         0.74 o                         
  -5   0   3         93.96        123.77         1.32 o                         
  -4   0   3        858.01        846.81         8.70 o                         
  -3   0   3        105.68        121.72         1.25 o                         
  -2   0   3         69.07         57.60         0.78 o                         
  -1   0   3        279.02        293.62         2.93 o                         
   0   0   3        681.97        650.23         5.93 o                         
   1   0   3        608.09        584.04         5.33 o                         
   2   0   3        493.31        460.05         4.95 o                         
   3   0   3         90.39         80.47         1.10 o                         
   4   0   3       2728.03       2770.26        31.95 o                         
   5   0   3          5.87          5.51         0.22 o                         
   6   0   3        129.73        130.95         3.16 o                         
   7   0   3          8.01          8.28         0.68 o                         
   8   0   3         21.93         21.59         1.15 o                         
   9   0   3         48.93         49.43         2.78 o                         
  10   0   3          0.76          0.44         0.63 o                         
  11   0   3          0.13          0.22         1.11 o                         
 -10   1   3          1.04          2.00         1.11 o                         
  -9   1   3          2.13          0.89         0.89 o                         
  -8   1   3         17.36         16.68         1.56 o                         
  -7   1   3         34.23         32.25         2.00 o                         
  -6   1   3        110.95        105.67         3.04 o                         
  -5   1   3          3.40          3.68         0.33 o                         
  -4   1   3       3201.68       3167.83        30.87 o                         
  -3   1   3        515.62        507.05         5.11 o                         
  -2   1   3        139.39        126.89         1.29 o                         
  -1   1   3       2535.33       2392.95        20.97 o                         
   0   1   3       2369.25       2364.14        19.73 o                         
   1   1   3        651.74        667.55         5.70 o                         
   2   1   3         54.38         46.98         0.56 o                         
   3   1   3         43.33         48.00         0.61 o                         
   4   1   3        343.92        341.04         3.22 o                         
   5   1   3          0.04         -0.12         0.15 o                         
   6   1   3         59.95         59.54         1.37 o                         
   7   1   3         33.25         32.74         1.14 o                         
   8   1   3         39.11         34.16         1.31 o                         
   9   1   3         12.84         12.86         0.98 o                         
  10   1   3         15.63         16.10         1.67 o                         
  11   1   3          2.35          2.06         0.85 o                         
 -10   2   3          8.27          6.01         1.56 o                         
  -9   2   3         14.51         12.68         1.56 o                         
  -8   2   3          1.78          3.11         1.11 o                         
  -7   2   3          1.04          1.56         0.89 o                         
  -6   2   3          1.56          2.15         0.47 o                         
  -5   2   3        103.09        100.42         1.88 o                         
  -4   2   3        148.91        141.06         2.08 o                         
  -3   2   3        153.81        158.53         2.01 o                         
  -2   2   3       1918.65       1859.43        17.65 o                         
  -1   2   3       1203.89       1193.39         9.96 o                         
   0   2   3        229.71        229.96         2.06 o                         
   1   2   3        796.20        856.22         7.71 o                         
   2   2   3        289.14        321.34         3.57 o                         
   3   2   3        210.50        199.02         1.99 o                         
   4   2   3        334.21        291.79         3.04 o                         
   5   2   3          2.53          3.90         0.21 o                         
   6   2   3        113.23        131.33         1.86 o                         
   7   2   3          8.91          8.59         0.51 o                         
   8   2   3         12.79         11.69         1.02 o                         
   9   2   3         74.71         76.14         2.12 o                         
  10   2   3         13.05         16.41         1.33 o                         
  11   2   3          0.86          0.13         1.00 o                         
  -9   3   3         11.44         11.34         1.56 o                         
  -8   3   3          4.68          2.89         1.11 o                         
  -7   3   3          1.58         -0.67         0.67 o                         
  -6   3   3          0.13          0.18         0.37 o                         
  -5   3   3          0.75          0.61         0.46 o                         
  -4   3   3        107.89        107.10         2.01 o                         
  -3   3   3        382.51        376.03         4.11 o                         
  -2   3   3       1738.80       1739.97        17.98 o                         
  -1   3   3         15.01         12.88         0.35 o                         
   0   3   3         29.56         34.09         0.52 o                         
   1   3   3        200.63        217.36         1.87 o                         
   2   3   3        576.80        598.51         5.51 o                         
   3   3   3         22.33         23.22         0.43 o                         
   4   3   3         65.04         55.87         0.81 o                         
   5   3   3        100.84         90.10         1.13 o                         
   6   3   3         10.19          8.09         0.34 o                         
   7   3   3          0.77          0.65         0.19 o                         
   8   3   3         97.41         97.61         2.05 o                         
   9   3   3        115.87        117.98         2.26 o                         
  10   3   3          5.63          4.53         0.56 o                         
  11   3   3         27.40         31.18         1.80 o                         
  -9   4   3          2.28          0.67         1.11 o                         
  -8   4   3          2.10          3.78         1.11 o                         
  -7   4   3          9.73         11.79         1.33 o                         
  -6   4   3         15.02         16.15         0.94 o                         
  -5   4   3          6.83          6.35         0.51 o                         
  -4   4   3         12.57         11.46         0.76 o                         
  -3   4   3        102.75        107.42         1.42 o                         
  -2   4   3         17.22         17.15         0.45 o                         
  -1   4   3        112.17        102.45         1.28 o                         
   0   4   3         70.55         69.76         1.24 o                         
   1   4   3        895.43        893.39         8.70 o                         
   2   4   3       2063.05       2096.28        17.38 o                         
   3   4   3        289.13        320.54         3.12 o                         
   4   4   3         22.09         18.88         0.50 o                         
   5   4   3        181.33        188.67         2.12 o                         
   6   4   3         47.12         39.85         0.71 o                         
   7   4   3         11.70         11.66         0.54 o                         
   8   4   3        117.52        127.97         2.83 o                         
   9   4   3         34.49         38.35         1.22 o                         
  10   4   3          6.07          6.43         0.68 o                         
  11   4   3          2.37          1.60         0.74 o                         
  -8   5   3          1.24          0.44         0.89 o                         
  -7   5   3         17.20         21.80         1.78 o                         
  -6   5   3         12.39         12.68         1.33 o                         
  -5   5   3         19.82         20.54         0.93 o                         
  -4   5   3          2.67          3.45         0.50 o                         
  -3   5   3         11.79         11.54         0.57 o                         
  -2   5   3         18.79         18.96         0.53 o                         
  -1   5   3          9.08          6.48         0.31 o                         
   0   5   3        100.91        109.26         1.38 o                         
   1   5   3        898.85        932.26         9.60 o                         
   2   5   3        358.00        378.66         4.20 o                         
   3   5   3         42.82         36.86         0.57 o                         
   4   5   3         55.66         60.30         0.90 o                         
   5   5   3         78.42         73.02         1.06 o                         
   6   5   3        206.09        189.03         2.21 o                         
   7   5   3         16.47         14.84         0.51 o                         
   8   5   3         34.95         33.98         1.23 o                         
   9   5   3          1.35          0.36         0.65 o                         
  10   5   3         75.80         69.14         3.42 o                         
  11   5   3         11.12         12.85         1.11 o                         
  -7   6   3          1.91          2.22         0.89 o                         
  -6   6   3         32.27         31.36         2.00 o                         
  -5   6   3          0.85         -0.11         1.00 o                         
  -4   6   3         20.85         21.15         0.88 o                         
  -3   6   3          0.07          0.06         0.32 o                         
  -2   6   3          0.64          0.69         0.29 o                         
  -1   6   3         36.15         39.77         0.90 o                         
   0   6   3          5.63          6.67         0.33 o                         
   1   6   3         44.68         46.82         0.88 o                         
   2   6   3        602.52        660.69         7.76 o                         
   3   6   3        575.12        598.97         6.47 o                         
   4   6   3          0.10          0.00         0.19 o                         
   5   6   3          6.61          5.94         0.39 o                         
   6   6   3         25.04         24.26         0.71 o                         
   7   6   3         19.79         18.99         0.64 o                         
   8   6   3          7.81          8.11         0.60 o                         
   9   6   3          0.03         -0.56         0.56 o                         
  10   6   3          7.99          5.49         0.91 o                         
  11   6   3          0.74          1.56         1.11 o                         
  -6   7   3         16.59         17.80         1.56 o                         
  -5   7   3          5.81          7.07         0.85 o                         
  -4   7   3         12.21         12.95         0.75 o                         
  -3   7   3          3.61          2.88         0.46 o                         
  -2   7   3         11.91         10.76         0.56 o                         
  -1   7   3          8.60         11.48         0.56 o                         
   0   7   3          1.68          2.07         0.31 o                         
   1   7   3          1.08          1.13         0.28 o                         
   2   7   3          3.49          2.33         0.34 o                         
   3   7   3         39.84         41.35         1.09 o                         
   4   7   3          0.26         -0.11         0.22 o                         
   5   7   3         36.73         34.25         0.71 o                         
   6   7   3         91.04        100.76         1.59 o                         
   7   7   3         40.51         35.91         0.90 o                         
   8   7   3          3.08          3.52         0.83 o                         
   9   7   3         33.04         29.86         1.71 o                         
  10   7   3          4.69          4.53         0.91 o                         
  11   7   3          0.80          0.22         1.11 o                         
  -5   8   3          0.00          0.44         0.67 o                         
  -4   8   3          0.57          0.10         0.67 o                         
  -3   8   3          1.75          0.73         0.46 o                         
  -2   8   3         35.01         40.45         1.51 o                         
  -1   8   3         45.60         51.84         1.19 o                         
   0   8   3          0.05         -0.28         0.28 o                         
   1   8   3          9.59          9.90         0.66 o                         
   2   8   3          8.70          8.05         0.51 o                         
   3   8   3         12.59         12.55         0.60 o                         
   4   8   3          1.41          1.12         0.36 o                         
   5   8   3         23.82         27.51         0.87 o                         
   6   8   3         94.29         91.51         1.33 o                         
   7   8   3          9.26          9.95         0.52 o                         
   8   8   3          1.18          0.69         0.42 o                         
   9   8   3          0.03         -0.44         1.00 o                         
  10   8   3          1.15          1.90         0.85 o                         
  11   8   3          3.07          3.78         1.33 o                         
  -4   9   3          3.45          5.34         0.85 o                         
  -3   9   3          7.99          9.01         0.86 o                         
  -2   9   3          0.10          0.27         0.48 o                         
  -1   9   3         25.68         25.96         1.28 o                         
   0   9   3          0.12          0.12         0.38 o                         
   1   9   3          5.44          5.34         0.50 o                         
   2   9   3         22.11         23.42         0.83 o                         
   3   9   3         37.39         39.31         1.25 o                         
   4   9   3         16.11         12.22         0.61 o                         
   5   9   3         37.54         30.44         0.94 o                         
   6   9   3         20.05         17.14         1.19 o                         
   7   9   3         13.92         12.50         0.74 o                         
   8   9   3          0.40          1.19         0.51 o                         
   9   9   3          2.49          1.22         0.79 o                         
  10   9   3          0.85          0.00         1.11 o                         
  -3  10   3         11.45         13.26         1.13 o                         
  -2  10   3         12.64         13.96         0.92 o                         
  -1  10   3          0.01          0.35         0.48 o                         
   0  10   3         10.36         10.38         0.72 o                         
   1  10   3         56.71         55.71         1.37 o                         
   2  10   3          0.44          0.26         0.37 o                         
   3  10   3          0.33          0.15         0.41 o                         
   4  10   3         19.07         15.41         0.78 o                         
   5  10   3          4.85          5.49         0.60 o                         
   6  10   3          1.52          0.68         0.51 o                         
   7  10   3          1.42          0.56         0.47 o                         
   8  10   3          0.01          0.43         0.55 o                         
   9  10   3          0.26          2.22         1.11 o                         
  -1  11   3          3.28          2.26         0.67 o                         
   0  11   3          3.73          2.36         0.56 o                         
   1  11   3          0.04          0.74         0.45 o                         
   2  11   3          5.00          3.54         0.56 o                         
   3  11   3          8.81          9.61         0.72 o                         
   4  11   3          0.44          0.86         0.42 o                         
   5  11   3          0.59          1.47         0.49 o                         
   6  11   3          7.31          8.34         0.69 o                         
   7  11   3         11.21          9.95         0.75 o                         
   8  11   3          1.60          0.87         0.69 o                         
   2  12   3          2.17          3.09         1.04 o                         
   3  12   3          0.79          0.68         0.59 o                         
   4  12   3         11.68          9.81         0.85 o                         
   5  12   3          0.29          0.30         0.70 o                         
   6  12   3          0.00         -0.30         0.51 o                         
  -7 -11   4          3.89          4.89         1.33 o                         
  -6 -11   4          1.03          0.93         2.00 o                         
  -5 -11   4          5.49          3.99         1.00 o                         
  -4 -11   4         17.44         21.56         1.57 o                         
  -3 -11   4          0.10          0.37         0.69 o                         
  -2 -11   4          0.42         -0.44         0.63 o                         
  -1 -11   4          3.23          5.57         1.78 o                         
   0 -11   4          1.09          0.07         0.69 o                         
  -8 -10   4          1.87          1.78         1.11 o                         
  -7 -10   4         11.25         11.79         1.78 o                         
  -6 -10   4         13.00         11.79         1.78 o                         
  -5 -10   4          1.92          1.45         0.79 o                         
  -4 -10   4         13.32         15.69         1.89 o                         
  -3 -10   4         13.52         11.68         1.10 o                         
  -2 -10   4         10.71          9.84         1.01 o                         
  -1 -10   4         10.08          8.27         1.01 o                         
   0 -10   4          0.01         -0.53         0.53 o                         
   1 -10   4          2.57          0.64         0.69 o                         
   2 -10   4         10.79         11.57         1.17 o                         
  -9  -9   4          8.97         11.14         2.34 o                         
  -8  -9   4          1.05          2.45         0.79 o                         
  -7  -9   4          8.14          8.79         1.10 o                         
  -6  -9   4         16.03         14.07         1.22 o                         
  -5  -9   4          0.46          0.52         0.51 o                         
  -4  -9   4          0.72          0.52         0.51 o                         
  -3  -9   4         37.45         40.52         1.45 o                         
  -2  -9   4          1.64          0.22         0.73 o                         
  -1  -9   4          0.23         -0.22         0.51 o                         
   0  -9   4          1.49          0.95         0.36 o                         
   1  -9   4          0.59          2.42         0.69 o                         
   2  -9   4         33.71         34.61         1.73 o                         
   3  -9   4          0.44          1.11         0.89 o                         
 -10  -8   4          3.82          6.54         1.11 o                         
  -9  -8   4         10.18         10.21         1.17 o                         
  -8  -8   4          8.15          7.63         0.81 o                         
  -7  -8   4         19.04         18.53         1.67 o                         
  -6  -8   4        173.15        172.65         5.31 o                         
  -5  -8   4        149.34        154.81         2.84 o                         
  -4  -8   4         89.51         92.63         1.99 o                         
  -3  -8   4          0.38          0.14         0.42 o                         
  -2  -8   4         16.31         16.10         1.55 o                         
  -1  -8   4         10.39         11.52         0.83 o                         
   0  -8   4          9.87          8.34         0.71 o                         
   1  -8   4          4.11          4.40         0.42 o                         
   2  -8   4         18.60         19.62         1.04 o                         
   3  -8   4         62.38         65.98         1.90 o                         
   5  -8   4         12.46         13.57         0.89 o                         
 -10  -7   4          0.29          0.33         0.79 o                         
  -9  -7   4          3.50          4.44         0.81 o                         
  -8  -7   4         19.72         17.90         0.94 o                         
  -7  -7   4         55.30         52.38         1.44 o                         
  -6  -7   4        109.70        107.65         2.15 o                         
  -5  -7   4        571.35        571.31         9.41 o                         
  -4  -7   4          0.19          0.70         0.38 o                         
  -3  -7   4        261.95        252.48         4.83 o                         
  -2  -7   4         65.24         59.86         1.61 o                         
  -1  -7   4          3.63          2.82         0.47 o                         
   0  -7   4         12.12         11.76         0.55 o                         
   1  -7   4         31.64         32.35         1.16 o                         
   2  -7   4         15.78         16.28         0.88 o                         
   3  -7   4          4.49          4.10         0.70 o                         
   4  -7   4          0.26          0.44         0.89 o                         
   5  -7   4         49.11         48.94         1.78 o                         
   6  -7   4         16.74         18.24         1.33 o                         
 -11  -6   4          2.85          3.11         0.94 o                         
 -10  -6   4          1.09         -0.42         0.78 o                         
  -9  -6   4          0.04         -0.22         1.00 o                         
  -8  -6   4         43.02         50.90         1.41 o                         
  -7  -6   4        245.17        242.54         3.87 o                         
  -6  -6   4         16.94         15.73         0.80 o                         
  -5  -6   4          0.06          0.34         0.35 o                         
  -4  -6   4          0.60          1.73         0.88 o                         
  -3  -6   4         87.64         79.74         2.50 o                         
  -2  -6   4         62.82         67.33         1.96 o                         
  -1  -6   4          7.49          6.71         0.40 o                         
   0  -6   4         10.85         10.91         0.44 o                         
   1  -6   4         50.22         42.45         0.92 o                         
   2  -6   4         44.73         42.24         1.36 o                         
   3  -6   4          0.09         -0.11         0.78 o                         
   4  -6   4          3.77          3.77         0.44 o                         
   5  -6   4          0.08         -0.44         0.44 o                         
   6  -6   4          2.41          2.67         0.67 o                         
   7  -6   4          0.56          0.22         0.67 o                         
 -11  -5   4          1.77          3.43         1.67 o                         
 -10  -5   4          2.28          4.19         0.85 o                         
  -9  -5   4          3.42          3.88         0.85 o                         
  -8  -5   4         23.21         21.65         0.91 o                         
  -7  -5   4         42.66         45.88         1.30 o                         
  -6  -5   4         90.78         95.08         1.86 o                         
  -5  -5   4        198.76        186.78         2.95 o                         
  -4  -5   4        145.54        138.05         2.70 o                         
  -3  -5   4          0.63          2.33         0.33 o                         
  -2  -5   4        221.67        238.68         3.53 o                         
  -1  -5   4         30.71         32.75         0.73 o                         
   0  -5   4         36.51         35.91         0.76 o                         
   1  -5   4        185.08        170.97         2.81 o                         
   2  -5   4        136.47        131.46         4.23 o                         
   3  -5   4          1.28          0.22         0.67 o                         
   4  -5   4         12.23         11.81         0.48 o                         
   5  -5   4          7.22          8.90         0.89 o                         
   6  -5   4        157.50        167.27         4.89 o                         
   7  -5   4         48.65         46.71         2.22 o                         
   8  -5   4          1.01         -0.44         0.67 o                         
 -11  -4   4          1.17          0.37         0.69 o                         
 -10  -4   4          0.52         -0.40         0.69 o                         
  -9  -4   4          1.62          0.78         0.63 o                         
  -8  -4   4         12.85         13.25         1.01 o                         
  -7  -4   4          7.22          7.96         0.58 o                         
  -6  -4   4         20.05         18.98         1.04 o                         
  -5  -4   4          0.01          0.32         0.24 o                         
  -4  -4   4        108.20        114.84         1.70 o                         
  -3  -4   4         26.01         22.46         0.69 o                         
  -2  -4   4        658.21        693.20         8.38 o                         
  -1  -4   4        559.16        647.61         7.61 o                         
   0  -4   4        334.51        331.35         5.09 o                         
   1  -4   4        319.92        276.57         5.10 o                         
   2  -4   4        294.94        304.38         5.57 o                         
   3  -4   4         59.02         61.71         1.12 o                         
   4  -4   4          3.49          3.31         0.28 o                         
   5  -4   4          5.69          7.21         0.74 o                         
   6  -4   4         10.99         13.25         0.94 o                         
   7  -4   4        161.14        164.16         5.12 o                         
   8  -4   4          6.66          9.12         1.11 o                         
   9  -4   4         23.12         19.57         1.78 o                         
 -11  -3   4          0.06         -0.15         0.69 o                         
 -10  -3   4         12.54         11.72         1.07 o                         
  -9  -3   4         13.95         15.00         0.92 o                         
  -8  -3   4         13.46         12.50         0.85 o                         
  -7  -3   4        273.91        260.29         3.50 o                         
  -6  -3   4         13.38         16.31         0.65 o                         
  -5  -3   4          3.86          2.43         0.27 o                         
  -4  -3   4         70.98         69.55         1.19 o                         
  -3  -3   4        198.63        213.49         2.73 o                         
  -2  -3   4        937.76        972.30        11.15 o                         
  -1  -3   4        450.37        493.12         5.84 o                         
   0  -3   4         31.05         28.57         0.55 o                         
   1  -3   4       1721.50       1828.82        23.31 o                         
   2  -3   4       1483.21       1490.46        18.76 o                         
   3  -3   4          6.51          7.95         0.36 o                         
   4  -3   4          1.60          1.13         0.35 o                         
   5  -3   4          1.89          1.72         0.34 o                         
   6  -3   4         33.87         39.96         1.60 o                         
   7  -3   4         24.10         26.50         1.44 o                         
   8  -3   4          1.35          0.67         0.67 o                         
   9  -3   4          7.49          6.90         1.33 o                         
 -10  -2   4          1.34          1.44         0.51 o                         
  -9  -2   4          0.12         -0.31         0.46 o                         
  -8  -2   4         92.35         94.93         1.87 o                         
  -7  -2   4         14.88         14.87         0.69 o                         
  -6  -2   4         10.39         12.42         0.47 o                         
  -5  -2   4         11.51         11.34         0.45 o                         
  -4  -2   4         10.91         11.15         0.66 o                         
  -3  -2   4         31.75         34.35         0.78 o                         
  -2  -2   4        178.88        181.55         2.16 o                         
  -1  -2   4        279.69        274.12         3.72 o                         
   0  -2   4        656.72        656.54         9.79 o                         
   1  -2   4         27.61         24.13         0.44 o                         
   2  -2   4       1323.69       1370.58        15.75 o                         
   3  -2   4         19.25         17.14         0.51 o                         
   4  -2   4          3.71          2.91         0.29 o                         
   5  -2   4         13.16         12.73         0.63 o                         
   6  -2   4         44.89         45.32         1.65 o                         
   7  -2   4         79.39         74.65         2.30 o                         
   8  -2   4          0.85          0.83         0.53 o                         
   9  -2   4          0.47          0.56         0.63 o                         
  10  -2   4          8.47         10.45         1.17 o                         
 -11  -1   4          2.26          3.78         1.56 o                         
 -10  -1   4          0.15         -0.59         0.69 o                         
  -9  -1   4         18.52         18.43         0.85 o                         
  -8  -1   4          9.37          9.41         0.74 o                         
  -7  -1   4        298.06        301.07         5.90 o                         
  -6  -1   4         17.40         17.50         0.59 o                         
  -5  -1   4          0.78          2.55         0.24 o                         
  -4  -1   4         32.05         32.26         0.75 o                         
  -3  -1   4         50.39         52.37         0.90 o                         
  -2  -1   4        538.42        532.63         6.14 o                         
  -1  -1   4          0.63          1.37         0.15 o                         
   0  -1   4        211.21        213.89         2.70 o                         
   1  -1   4        194.41        193.93         2.23 o                         
   2  -1   4        122.21        122.95         1.53 o                         
   3  -1   4       1489.04       1580.62        16.62 o                         
   4  -1   4        291.02        319.28         4.74 o                         
   5  -1   4         14.70         18.62         0.57 o                         
   6  -1   4          0.35          0.70         0.34 o                         
   7  -1   4          5.61          6.60         0.62 o                         
   8  -1   4          8.76          9.21         0.75 o                         
   9  -1   4          9.87         11.25         1.01 o                         
  10  -1   4          9.57         11.17         1.17 o                         
 -10   0   4          1.78          4.23         1.33 o                         
  -9   0   4          0.78         -0.44         0.89 o                         
  -8   0   4         41.64         41.15         2.45 o                         
  -7   0   4         18.45         17.51         0.72 o                         
  -6   0   4         65.08         67.27         1.26 o                         
  -5   0   4          0.05          0.60         0.39 o                         
  -4   0   4         36.14         29.43         0.49 o                         
  -3   0   4        259.44        285.57         2.74 o                         
  -2   0   4         28.83         35.93         0.60 o                         
  -1   0   4        279.71        281.17         2.66 o                         
   0   0   4         52.98         35.32         0.47 o                         
   1   0   4         43.10         43.95         0.54 o                         
   2   0   4        858.15        827.28         8.12 o                         
   3   0   4        259.72        266.05         2.73 o                         
   4   0   4        543.67        562.14         6.08 o                         
   5   0   4         82.82         89.16         1.57 o                         
   6   0   4         45.28         49.59         1.43 o                         
   7   0   4         38.07         38.83         1.30 o                         
   8   0   4         26.17         26.87         1.17 o                         
   9   0   4          6.45          5.46         1.33 o                         
  10   0   4          4.21          3.68         1.22 o                         
  11   0   4          5.99          7.79         1.56 o                         
 -10   1   4          0.89          1.33         1.11 o                         
  -9   1   4          0.32          0.67         0.89 o                         
  -8   1   4          2.69          2.67         1.11 o                         
  -7   1   4         71.16         80.19         2.28 o                         
  -6   1   4         41.51         35.87         1.07 o                         
  -5   1   4         10.50          8.74         0.61 o                         
  -4   1   4        972.07        912.05         9.11 o                         
  -3   1   4          2.72          1.28         0.21 o                         
  -2   1   4        650.16        643.64         5.82 o                         
  -1   1   4        419.27        394.60         3.66 o                         
   0   1   4        333.81        311.18         2.78 o                         
   1   1   4        868.94        906.77         7.73 o                         
   2   1   4        946.40        981.48         8.86 o                         
   3   1   4         35.51         40.30         0.57 o                         
   4   1   4        687.41        771.29         7.04 o                         
   5   1   4        425.50        459.23         4.89 o                         
   6   1   4        144.07        147.30         1.75 o                         
   7   1   4        134.77        129.68         2.80 o                         
   8   1   4          1.76          2.84         0.59 o                         
   9   1   4          2.32          0.70         0.74 o                         
  10   1   4          2.96          4.17         0.85 o                         
  11   1   4          5.70          4.99         1.01 o                         
 -10   2   4          2.03          1.56         1.33 o                         
  -9   2   4          0.66          0.22         1.11 o                         
  -8   2   4          1.24          1.11         0.89 o                         
  -7   2   4          2.13          2.89         0.89 o                         
  -6   2   4          8.60         11.81         0.59 o                         
  -5   2   4          4.83          4.09         0.50 o                         
  -4   2   4       1525.95       1430.46        17.46 o                         
  -3   2   4       1830.30       1780.92        21.54 o                         
  -2   2   4       1469.12       1493.30        13.12 o                         
  -1   2   4        150.24        158.94         1.53 o                         
   0   2   4          8.59          6.96         0.21 o                         
   1   2   4        919.91        913.49         7.73 o                         
   2   2   4          0.30          0.20         0.11 o                         
   3   2   4         28.05         29.07         0.49 o                         
   4   2   4         27.58         29.23         0.52 o                         
   5   2   4         17.55         17.78         0.43 o                         
   6   2   4         78.94         77.77         2.19 o                         
   7   2   4         35.42         36.70         1.00 o                         
   8   2   4        375.11        386.11         5.52 o                         
   9   2   4        105.29        108.17         2.67 o                         
  10   2   4          0.40         -0.33         0.63 o                         
  11   2   4          2.76          2.56         1.00 o                         
  -9   3   4          1.25          2.00         1.11 o                         
  -8   3   4          3.08          3.34         1.11 o                         
  -7   3   4          0.00         -0.22         0.67 o                         
  -6   3   4          7.68         10.18         1.67 o                         
  -5   3   4         23.16         25.19         1.61 o                         
  -4   3   4         25.31         24.30         0.90 o                         
  -3   3   4        220.52        234.98         5.41 o                         
  -2   3   4        160.76        180.02         1.97 o                         
  -1   3   4        256.07        259.63         2.75 o                         
   0   3   4          0.14         -0.02         0.12 o                         
   1   3   4          3.04          4.05         0.18 o                         
   2   3   4       1237.22       1185.70        10.68 o                         
   3   3   4         38.12         36.72         0.59 o                         
   4   3   4         24.85         26.67         0.51 o                         
   5   3   4          3.92          4.37         0.25 o                         
   6   3   4          3.81          2.84         0.23 o                         
   7   3   4         21.29         19.30         0.65 o                         
   8   3   4          0.01          0.56         0.42 o                         
   9   3   4          6.88          7.55         1.12 o                         
  10   3   4          8.97         10.23         0.66 o                         
  11   3   4          3.27          3.79         1.22 o                         
  -9   4   4          0.00         -0.67         0.89 o                         
  -8   4   4          0.43         -0.67         0.89 o                         
  -7   4   4          0.11         -0.22         0.67 o                         
  -6   4   4          2.03          1.79         1.00 o                         
  -5   4   4         46.70         49.37         1.37 o                         
  -4   4   4          3.82          3.93         0.42 o                         
  -3   4   4        249.28        245.45         4.59 o                         
  -2   4   4          7.08          9.65         0.60 o                         
  -1   4   4        256.17        225.73         2.54 o                         
   0   4   4          0.53          1.94         0.34 o                         
   1   4   4        270.21        290.85         2.63 o                         
   2   4   4        615.99        622.82         5.41 o                         
   3   4   4        113.18        103.89         1.31 o                         
   4   4   4         91.15         84.05         1.27 o                         
   5   4   4          1.88          1.59         0.21 o                         
   6   4   4        162.71        161.96         1.92 o                         
   7   4   4        189.64        187.47         2.68 o                         
   8   4   4        352.78        355.07         5.31 o                         
   9   4   4         40.20         41.59         1.33 o                         
  10   4   4          7.27          7.66         0.73 o                         
  11   4   4          0.04         -0.14         0.57 o                         
  -8   5   4          0.29          0.00         0.89 o                         
  -7   5   4          2.24          3.34         1.11 o                         
  -6   5   4          2.23          1.05         0.53 o                         
  -5   5   4          0.01          0.59         0.49 o                         
  -4   5   4         16.09         16.16         0.81 o                         
  -3   5   4         51.87         52.28         1.32 o                         
  -2   5   4         84.22        102.26         1.85 o                         
  -1   5   4          2.52          3.75         0.38 o                         
   0   5   4        570.32        611.70         5.73 o                         
   1   5   4         14.48         17.70         0.49 o                         
   2   5   4        228.60        218.68         2.37 o                         
   3   5   4        207.10        173.35         2.09 o                         
   4   5   4         11.99         15.10         0.45 o                         
   5   5   4         45.82         49.87         0.87 o                         
   6   5   4         51.49         48.50         0.87 o                         
   7   5   4        289.96        289.53         3.23 o                         
   8   5   4        459.51        451.88         7.74 o                         
   9   5   4         19.27         22.11         1.50 o                         
  10   5   4         37.72         45.79         2.89 o                         
  11   5   4          0.08          0.44         0.74 o                         
  -7   6   4          0.01         -0.89         0.89 o                         
  -6   6   4          0.29          1.33         0.89 o                         
  -5   6   4          1.38          0.33         0.56 o                         
  -4   6   4         10.15         10.03         1.41 o                         
  -3   6   4         14.70         14.43         0.72 o                         
  -2   6   4         13.74         13.25         0.63 o                         
  -1   6   4         43.43         41.10         1.10 o                         
   0   6   4        151.93        172.42         2.49 o                         
   1   6   4        143.13        144.04         2.15 o                         
   2   6   4         23.11         27.32         0.70 o                         
   3   6   4        204.13        207.38         2.58 o                         
   4   6   4          0.00          0.16         0.20 o                         
   5   6   4         70.32         71.46         1.22 o                         
   6   6   4        189.84        185.78         2.61 o                         
   7   6   4         35.56         32.31         1.08 o                         
   8   6   4         29.78         29.03         1.08 o                         
   9   6   4          0.03         -0.63         0.63 o                         
  10   6   4         16.44         19.89         1.39 o                         
  11   6   4          2.17          0.89         1.11 o                         
  -6   7   4          0.84          0.44         0.89 o                         
  -5   7   4          4.79          5.06         0.89 o                         
  -4   7   4          2.46          2.15         0.51 o                         
  -3   7   4          4.49          4.79         0.59 o                         
  -2   7   4         19.96         17.32         0.85 o                         
  -1   7   4          7.45          8.39         0.52 o                         
   0   7   4         45.44         45.75         1.55 o                         
   1   7   4         10.78          8.50         0.50 o                         
   2   7   4         32.55         33.58         0.91 o                         
   3   7   4          0.71          0.85         0.29 o                         
   4   7   4        123.76        123.88         1.82 o                         
   5   7   4          1.51          1.53         0.25 o                         
   6   7   4          5.65          5.88         0.46 o                         
   7   7   4        166.82        160.20         2.27 o                         
   8   7   4          0.01         -0.46         0.46 o                         
   9   7   4          1.44          1.11         0.79 o                         
  10   7   4          4.04          6.59         1.07 o                         
  11   7   4          0.49         -0.44         1.11 o                         
  -5   8   4          0.98          1.11         0.89 o                         
  -4   8   4          4.85          4.21         0.65 o                         
  -3   8   4          0.04          0.11         0.81 o                         
  -2   8   4          9.87         11.62         0.75 o                         
  -1   8   4          0.83          0.83         0.42 o                         
   0   8   4          1.04         -0.05         0.33 o                         
   1   8   4         43.47         42.45         1.12 o                         
   2   8   4          0.32          0.19         0.31 o                         
   3   8   4          4.09          5.33         0.46 o                         
   4   8   4        107.67        103.19         1.84 o                         
   5   8   4          1.29          1.57         0.37 o                         
   6   8   4         42.20         41.84         1.11 o                         
   7   8   4          0.31         -0.33         0.33 o                         
   8   8   4         36.85         34.46         1.58 o                         
   9   8   4          4.75          4.99         1.01 o                         
  10   8   4          0.02         -0.33         0.79 o                         
  -4   9   4          0.15         -0.62         0.69 o                         
  -3   9   4          0.44         -0.36         0.51 o                         
  -2   9   4         49.40         51.34         1.60 o                         
  -1   9   4          2.33          2.49         0.55 o                         
   0   9   4         28.67         28.75         1.33 o                         
   1   9   4          0.19         -0.36         0.36 o                         
   2   9   4          9.79          9.59         0.61 o                         
   3   9   4         28.04         29.07         0.94 o                         
   4   9   4         14.94         13.01         0.69 o                         
   5   9   4          0.66          0.36         0.36 o                         
   6   9   4          0.00         -0.27         0.38 o                         
   7   9   4         15.82         13.45         0.70 o                         
   8   9   4          8.45          7.54         0.56 o                         
   9   9   4          0.12         -0.89         0.89 o                         
  10   9   4          3.82          4.00         1.33 o                         
  -2  10   4          5.40          7.07         0.78 o                         
  -1  10   4         26.59         30.87         1.22 o                         
   0  10   4          0.10          0.21         0.45 o                         
   1  10   4          3.68          2.75         0.50 o                         
   2  10   4          1.32          0.47         0.40 o                         
   3  10   4          7.62          7.19         0.79 o                         
   4  10   4         23.62         23.56         0.98 o                         
   5  10   4         14.21         14.46         0.81 o                         
   6  10   4         38.65         35.28         1.20 o                         
   7  10   4          3.73          3.59         0.54 o                         
   8  10   4          0.01         -0.05         0.48 o                         
   9  10   4          6.08          5.34         1.33 o                         
  -1  11   4          0.53          1.22         0.94 o                         
   0  11   4          5.82          5.87         0.78 o                         
   1  11   4          0.00          0.00         0.48 o                         
   2  11   4          1.24          1.05         0.58 o                         
   3  11   4          0.30         -0.23         0.45 o                         
   4  11   4          0.23         -0.11         0.42 o                         
   5  11   4          6.04          7.50         0.67 o                         
   6  11   4          8.87          7.84         0.74 o                         
   7  11   4          0.47          0.60         0.55 o                         
   8  11   4          0.58          0.96         0.59 o                         
   3  12   4          5.76          6.89         1.00 o                         
   4  12   4          1.72          1.96         0.59 o                         
   5  12   4          3.24          3.04         0.86 o                         
  -6 -11   5          0.02          0.00         1.11 o                         
  -5 -11   5          1.04          0.67         1.11 o                         
  -4 -11   5          1.28          0.22         1.11 o                         
  -3 -11   5          0.05          0.89         1.11 o                         
  -2 -11   5          0.05          0.44         1.11 o                         
  -1 -11   5          0.08          0.00         1.11 o                         
   0 -11   5          0.16          0.44         1.11 o                         
  -8 -10   5          0.00          1.33         1.11 o                         
  -7 -10   5          0.51         -0.89         0.89 o                         
  -6 -10   5         31.71         40.26         2.89 o                         
  -5 -10   5          9.06         11.12         1.78 o                         
  -4 -10   5          2.77          1.11         1.11 o                         
  -3 -10   5         12.68         12.46         1.78 o                         
  -2 -10   5         11.43         12.27         2.34 o                         
  -1 -10   5          6.41          6.93         1.00 o                         
   0 -10   5          0.05         -0.89         0.89 o                         
   1 -10   5          0.00          0.44         0.89 o                         
   2 -10   5          0.42          0.44         1.11 o                         
  -9  -9   5          3.09          4.23         1.33 o                         
  -8  -9   5          0.16         -0.22         1.11 o                         
  -7  -9   5          0.63          0.22         0.89 o                         
  -6  -9   5          0.39         -0.44         0.89 o                         
  -5  -9   5          1.86          2.22         1.11 o                         
  -4  -9   5          1.76          3.78         1.11 o                         
  -3  -9   5         11.14          7.56         1.33 o                         
  -2  -9   5          8.88          8.99         1.22 o                         
  -1  -9   5          3.80          5.11         0.89 o                         
   0  -9   5         32.57         35.81         2.45 o                         
   1  -9   5         31.14         28.92         2.22 o                         
   2  -9   5          1.51          2.22         1.11 o                         
   3  -9   5          0.60          0.89         0.89 o                         
 -10  -8   5          0.36         -0.10         0.85 o                         
  -9  -8   5          1.22          1.11         0.79 o                         
  -8  -8   5         34.88         34.76         1.45 o                         
  -7  -8   5         98.23        103.23         3.67 o                         
  -6  -8   5          2.59          2.67         0.68 o                         
  -5  -8   5          7.98          6.11         1.18 o                         
  -4  -8   5          0.05         -0.29         0.46 o                         
  -3  -8   5         33.20         33.20         1.30 o                         
  -2  -8   5         19.32         16.99         1.23 o                         
  -1  -8   5          0.01         -0.48         0.53 o                         
   0  -8   5          0.28         -0.33         0.63 o                         
   1  -8   5         17.06         16.13         1.26 o                         
   2  -8   5         13.13         13.82         1.23 o                         
   3  -8   5         17.10         16.02         1.56 o                         
   5  -8   5          0.38         -0.22         0.44 o                         
 -10  -7   5          4.16          2.78         0.94 o                         
  -9  -7   5          2.19          2.71         0.85 o                         
  -8  -7   5          3.60          3.17         0.62 o                         
  -7  -7   5         80.87         85.13         2.52 o                         
  -6  -7   5         10.56         11.09         1.30 o                         
  -5  -7   5         98.73         98.43         3.23 o                         
  -4  -7   5        133.25        136.40         3.63 o                         
  -3  -7   5         58.35         60.60         1.69 o                         
  -2  -7   5        203.38        195.78         3.82 o                         
  -1  -7   5         91.76         96.76         3.14 o                         
   0  -7   5         12.07         14.53         0.88 o                         
   1  -7   5         17.54         15.64         1.17 o                         
   2  -7   5          0.00         -0.20         0.22 o                         
   3  -7   5         13.81         13.12         1.17 o                         
   4  -7   5          0.00          0.00         0.40 o                         
   5  -7   5          5.47          6.01         0.67 o                         
   6  -7   5          0.68          0.00         0.67 o                         
 -10  -6   5          1.81          2.11         0.79 o                         
  -9  -6   5         33.14         31.55         1.65 o                         
  -8  -6   5         89.01         95.92         2.07 o                         
  -7  -6   5        113.57        116.02         2.29 o                         
  -6  -6   5        144.88        148.19         3.34 o                         
  -5  -6   5         99.25         98.08         2.21 o                         
  -4  -6   5         18.48         18.67         1.10 o                         
  -3  -6   5         15.19         16.54         0.81 o                         
  -2  -6   5         47.20         47.03         2.18 o                         
  -1  -6   5        172.13        167.81         3.38 o                         
   0  -6   5         32.96         31.79         0.87 o                         
   1  -6   5         21.13         20.25         0.84 o                         
   2  -6   5         57.73         54.90         1.34 o                         
   3  -6   5         67.90         66.24         1.27 o                         
   4  -6   5         10.17          9.43         0.78 o                         
   5  -6   5         71.59         74.96         2.67 o                         
   6  -6   5         58.27         61.84         2.45 o                         
   7  -6   5          1.25          2.22         0.89 o                         
 -11  -5   5          0.90          0.63         0.85 o                         
 -10  -5   5          1.32          0.59         0.69 o                         
  -9  -5   5          0.84         -0.11         0.63 o                         
  -8  -5   5          0.00         -0.22         0.44 o                         
  -7  -5   5         22.19         22.86         0.94 o                         
  -6  -5   5        318.90        328.13         4.84 o                         
  -5  -5   5         32.30         31.54         0.97 o                         
  -4  -5   5         20.93         22.39         0.77 o                         
  -3  -5   5         17.28         18.12         0.96 o                         
  -2  -5   5         30.98         37.78         1.14 o                         
  -1  -5   5        220.56        223.28         3.34 o                         
   0  -5   5        174.61        161.28         2.51 o                         
   1  -5   5          0.48          0.00         0.20 o                         
   2  -5   5          0.12          0.17         0.33 o                         
   3  -5   5          0.00         -0.04         0.19 o                         
   4  -5   5         75.32         70.11         1.87 o                         
   5  -5   5         33.75         34.48         1.56 o                         
   6  -5   5          4.10          5.78         0.89 o                         
   7  -5   5          9.92          9.12         1.11 o                         
   8  -5   5          0.39          0.00         0.67 o                         
 -11  -4   5          0.05         -0.69         0.69 o                         
 -10  -4   5          1.24          1.09         0.69 o                         
  -9  -4   5          2.73          3.40         0.79 o                         
  -8  -4   5         18.91         19.80         1.23 o                         
  -7  -4   5        227.98        221.36         3.97 o                         
  -6  -4   5        103.29         98.90         1.89 o                         
  -5  -4   5          0.07          0.09         0.26 o                         
  -4  -4   5         13.83         13.42         0.55 o                         
  -3  -4   5        225.28        231.51         3.37 o                         
  -2  -4   5         63.53         67.70         1.23 o                         
  -1  -4   5         38.46         48.21         0.93 o                         
   0  -4   5          0.01          1.63         0.30 o                         
   1  -4   5         37.99         38.39         1.11 o                         
   2  -4   5         29.30         30.31         0.72 o                         
   3  -4   5        249.41        244.64         3.80 o                         
   4  -4   5          0.61          0.60         0.34 o                         
   5  -4   5         48.59         46.81         1.68 o                         
   6  -4   5        181.98        196.14         4.78 o                         
   7  -4   5         28.84         27.80         1.78 o                         
   8  -4   5         10.14          9.12         1.11 o                         
   9  -4   5          0.01          0.89         1.00 o                         
 -11  -3   5          3.62          4.45         1.11 o                         
 -10  -3   5          2.24          0.62         0.78 o                         
  -9  -3   5          6.05          5.75         0.85 o                         
  -8  -3   5         12.35         11.92         0.85 o                         
  -7  -3   5         70.95         70.96         1.38 o                         
  -6  -3   5         85.20         80.17         1.45 o                         
  -5  -3   5          1.87          1.80         0.28 o                         
  -4  -3   5         81.71         97.37         1.68 o                         
  -3  -3   5         79.75         89.93         1.29 o                         
  -2  -3   5        923.16       1040.92        12.22 o                         
  -1  -3   5        793.15        881.53        11.62 o                         
   0  -3   5       1475.52       1516.02        22.15 o                         
   1  -3   5        105.42         96.38         1.40 o                         
   2  -3   5          8.68          9.76         0.40 o                         
   3  -3   5          4.16          4.98         0.57 o                         
   4  -3   5        163.42        160.93         2.44 o                         
   5  -3   5        105.94        110.16         2.24 o                         
   6  -3   5         27.84         28.80         3.45 o                         
   7  -3   5        107.40        113.34         5.67 o                         
   8  -3   5         19.10         20.43         1.33 o                         
   9  -3   5         47.76         48.25         2.03 o                         
 -10  -2   5          3.39          3.55         1.45 o                         
  -9  -2   5         15.41         14.52         1.22 o                         
  -8  -2   5          2.91          2.66         0.49 o                         
  -7  -2   5        110.76        106.50         2.22 o                         
  -6  -2   5          9.05          8.58         0.57 o                         
  -5  -2   5         97.86         84.90         1.41 o                         
  -4  -2   5          1.10          0.33         0.18 o                         
  -3  -2   5         10.58         14.95         0.44 o                         
  -2  -2   5       1147.60       1204.97        13.70 o                         
  -1  -2   5       1250.98       1350.78        15.29 o                         
   0  -2   5         72.51         67.08         1.51 o                         
   1  -2   5        318.67        343.55         3.85 o                         
   2  -2   5        106.47        101.18         1.63 o                         
   3  -2   5         78.33         70.34         1.26 o                         
   4  -2   5        240.09        237.67         4.94 o                         
   5  -2   5         80.80         81.98         1.81 o                         
   6  -2   5          1.03          1.33         0.53 o                         
   7  -2   5          4.60          5.11         0.62 o                         
   8  -2   5          0.30          0.13         0.53 o                         
   9  -2   5         22.37         19.12         3.56 o                         
  10  -2   5         17.10         17.61         1.33 o                         
 -10  -1   5          3.00          2.22         0.94 o                         
  -9  -1   5         10.13         10.24         0.69 o                         
  -8  -1   5          6.24          5.37         1.11 o                         
  -7  -1   5         37.06         33.99         0.99 o                         
  -6  -1   5          3.72          2.77         0.37 o                         
  -5  -1   5         90.33         78.03         1.17 o                         
  -4  -1   5         94.88         89.33         1.25 o                         
  -3  -1   5         22.90         19.45         0.53 o                         
  -2  -1   5        449.73        479.96         5.65 o                         
  -1  -1   5         34.82         37.26         0.60 o                         
   0  -1   5        173.36        156.35         2.12 o                         
   1  -1   5        137.57        134.15         1.85 o                         
   2  -1   5        305.65        308.85         3.52 o                         
   3  -1   5         48.50         62.09         1.49 o                         
   4  -1   5        170.29        172.33         2.34 o                         
   5  -1   5         78.57         77.42         1.22 o                         
   6  -1   5          7.80          7.54         0.62 o                         
   7  -1   5         56.41         53.64         1.56 o                         
   8  -1   5          0.56          0.07         0.48 o                         
   9  -1   5         16.79         18.18         1.17 o                         
  10  -1   5          1.92          3.61         1.56 o                         
 -10   0   5          2.22          4.67         1.56 o                         
  -9   0   5          1.73          0.67         0.89 o                         
  -8   0   5         46.03         54.72         2.89 o                         
  -7   0   5         30.36         32.74         1.08 o                         
  -6   0   5          4.01          4.85         0.41 o                         
  -5   0   5         11.10         10.30         0.36 o                         
  -4   0   5         15.92         16.93         0.47 o                         
  -3   0   5        176.83        212.38         2.14 o                         
  -2   0   5         41.49         42.91         0.66 o                         
  -1   0   5         70.56         68.93         0.85 o                         
   0   0   5         11.08         17.19         0.32 o                         
   1   0   5         77.17         82.02         0.94 o                         
   2   0   5       1633.48       1786.32        16.04 o                         
   3   0   5        592.71        614.62         6.43 o                         
   4   0   5         11.69         11.39         0.39 o                         
   5   0   5         18.96         18.71         0.53 o                         
   6   0   5          2.26          3.26         0.87 o                         
   7   0   5         40.64         37.00         1.30 o                         
   8   0   5          1.19          0.78         0.48 o                         
   9   0   5          0.76          0.94         0.59 o                         
  10   0   5         23.26         25.16         1.55 o                         
 -10   1   5          0.01         -0.89         0.89 o                         
  -9   1   5         14.96         19.35         2.00 o                         
  -8   1   5         38.23         38.93         2.45 o                         
  -7   1   5          0.02          0.56         0.63 o                         
  -6   1   5        220.58        211.78         3.72 o                         
  -5   1   5         11.46         12.93         0.83 o                         
  -4   1   5          9.68         12.17         0.42 o                         
  -3   1   5        386.24        391.56         3.92 o                         
  -2   1   5        175.44        167.38         1.72 o                         
  -1   1   5        262.31        268.38         2.60 o                         
   0   1   5        783.22        799.19         6.81 o                         
   1   1   5         25.20         20.19         0.44 o                         
   2   1   5       1054.49       1078.98         9.75 o                         
   3   1   5       1037.53       1122.83        10.66 o                         
   4   1   5          7.38          7.04         0.28 o                         
   5   1   5         29.44         30.24         0.57 o                         
   6   1   5          0.54          0.61         0.31 o                         
   7   1   5        123.08        121.04         2.66 o                         
   8   1   5          8.95          8.35         0.92 o                         
   9   1   5         55.58         58.24         1.90 o                         
  10   1   5          8.21          9.13         1.01 o                         
  11   1   5          1.05         -0.35         0.69 o                         
  -9   2   5          0.11         -0.67         0.89 o                         
  -8   2   5          3.60          6.67         1.33 o                         
  -7   2   5         35.48         43.14         1.71 o                         
  -6   2   5        243.88        231.54         3.98 o                         
  -5   2   5        151.95        137.41         2.65 o                         
  -4   2   5        411.14        428.66         5.67 o                         
  -3   2   5        480.35        455.95         4.74 o                         
  -2   2   5        270.76        273.55         2.48 o                         
  -1   2   5          1.02          2.53         0.20 o                         
   0   2   5         20.11         22.50         0.47 o                         
   1   2   5         34.81         39.19         0.57 o                         
   2   2   5         87.16         91.10         1.09 o                         
   3   2   5        107.11        115.15         1.50 o                         
   4   2   5        757.39        800.16         7.76 o                         
   5   2   5          4.58          4.19         0.25 o                         
   6   2   5          0.21          0.44         0.33 o                         
   7   2   5        135.43        139.81         2.38 o                         
   8   2   5         62.40         56.81         1.26 o                         
   9   2   5         49.68         54.51         1.82 o                         
  10   2   5          1.84          2.72         0.72 o                         
  11   2   5          2.55          2.02         0.85 o                         
  -9   3   5          0.52          0.44         1.11 o                         
  -8   3   5          1.09          1.56         1.11 o                         
  -7   3   5          6.54          9.12         1.33 o                         
  -6   3   5         28.86         26.97         1.33 o                         
  -5   3   5          6.69          7.58         0.64 o                         
  -4   3   5        118.42         96.98         2.41 o                         
  -3   3   5        532.30        522.97         6.75 o                         
  -2   3   5         56.69         57.56         1.00 o                         
  -1   3   5          5.42          6.01         0.27 o                         
   0   3   5          1.13          1.28         0.24 o                         
   1   3   5          1.40          1.18         0.16 o                         
   2   3   5        124.01        104.96         1.25 o                         
   3   3   5        354.33        377.45         3.87 o                         
   4   3   5         15.94         15.51         0.40 o                         
   5   3   5          1.55          0.31         0.19 o                         
   6   3   5          0.09          0.18         0.16 o                         
   7   3   5        558.06        550.05         6.71 o                         
   8   3   5          0.40          1.00         0.55 o                         
   9   3   5          1.66          0.70         0.43 o                         
  10   3   5         13.44         14.29         1.26 o                         
  11   3   5          8.22          7.95         1.17 o                         
  -8   4   5          0.62          0.00         0.89 o                         
  -7   4   5          2.68          2.45         1.11 o                         
  -6   4   5          5.01          5.06         0.89 o                         
  -5   4   5         40.31         36.22         1.19 o                         
  -4   4   5        125.38        114.38         2.31 o                         
  -3   4   5          0.20          1.33         0.45 o                         
  -2   4   5         21.49         23.14         0.57 o                         
  -1   4   5         29.61         31.86         0.80 o                         
   0   4   5        281.59        285.36         3.21 o                         
   1   4   5         12.41         13.00         0.45 o                         
   2   4   5        336.55        351.31         3.37 o                         
   3   4   5         39.61         38.89         0.71 o                         
   4   4   5         13.11         11.79         0.48 o                         
   5   4   5        118.10        113.27         1.60 o                         
   6   4   5        120.65        114.66         1.51 o                         
   7   4   5        293.32        290.51         3.84 o                         
   8   4   5         96.82         98.61         2.05 o                         
   9   4   5         85.33         87.18         2.09 o                         
  10   4   5          9.06         12.31         0.81 o                         
  11   4   5          0.03         -0.57         0.57 o                         
  -8   5   5          0.03         -0.89         0.89 o                         
  -7   5   5          1.45         -0.22         0.89 o                         
  -6   5   5          0.90          1.00         0.63 o                         
  -5   5   5         18.01         18.16         1.08 o                         
  -4   5   5          0.38          0.30         0.39 o                         
  -3   5   5          1.67          1.04         0.39 o                         
  -2   5   5         17.53         20.64         0.96 o                         
  -1   5   5         38.32         38.67         1.03 o                         
   0   5   5         62.15         62.51         0.99 o                         
   1   5   5          3.09          2.49         0.29 o                         
   2   5   5         37.59         34.94         0.58 o                         
   3   5   5        371.38        388.14         3.74 o                         
   4   5   5         10.58          7.43         0.45 o                         
   5   5   5         64.98         58.13         0.97 o                         
   6   5   5        418.12        404.61         4.26 o                         
   7   5   5        120.39        122.09         1.79 o                         
   8   5   5         35.43         38.48         1.47 o                         
   9   5   5          5.85          5.13         0.75 o                         
  10   5   5          5.57          5.86         0.91 o                         
  11   5   5          2.33          1.78         0.74 o                         
  -7   6   5          0.91          0.44         0.89 o                         
  -6   6   5          2.05          3.78         1.11 o                         
  -5   6   5          9.96         11.67         1.11 o                         
  -4   6   5          5.59          5.09         0.83 o                         
  -3   6   5         11.09         10.26         0.72 o                         
  -2   6   5         49.96         56.29         1.53 o                         
  -1   6   5        237.13        241.65         3.33 o                         
   0   6   5        150.07        156.96         2.35 o                         
   1   6   5         20.01         17.67         0.67 o                         
   2   6   5         69.74         65.84         1.16 o                         
   3   6   5        112.66         99.41         1.30 o                         
   4   6   5         39.66         40.02         0.76 o                         
   5   6   5        143.28        138.04         1.93 o                         
   6   6   5        223.03        212.50         2.75 o                         
   7   6   5         49.26         47.38         1.06 o                         
   8   6   5        174.48        166.73         4.78 o                         
   9   6   5         24.25         21.71         1.39 o                         
  10   6   5          3.30          2.02         1.00 o                         
  11   6   5          7.98         10.90         1.56 o                         
  -6   7   5          1.43          1.78         1.11 o                         
  -5   7   5          4.26          4.58         0.79 o                         
  -4   7   5          5.72          5.09         0.62 o                         
  -3   7   5          0.77          1.25         0.46 o                         
  -2   7   5          0.83          0.40         0.42 o                         
  -1   7   5          0.12         -0.01         0.33 o                         
   0   7   5         90.58         94.19         1.71 o                         
   1   7   5         93.13         95.73         1.71 o                         
   2   7   5        124.13        123.01         2.51 o                         
   3   7   5          7.14          6.22         0.49 o                         
   4   7   5          0.22          0.08         0.27 o                         
   5   7   5          1.92          1.53         0.30 o                         
   6   7   5         11.14         11.38         0.56 o                         
   7   7   5         13.19         12.02         0.57 o                         
   8   7   5          1.94          1.25         0.48 o                         
   9   7   5          0.02         -0.63         0.63 o                         
  10   7   5         10.20         10.88         1.23 o                         
  11   7   5          1.27          1.33         1.11 o                         
  -5   8   5          1.05          1.65         1.78 o                         
  -4   8   5          1.79          1.87         0.55 o                         
  -3   8   5          0.68         -0.29         0.46 o                         
  -2   8   5          1.76          1.72         0.64 o                         
  -1   8   5          6.96          7.51         0.66 o                         
   0   8   5         13.71         13.88         0.69 o                         
   1   8   5         35.24         36.16         1.33 o                         
   2   8   5         31.50         30.61         0.92 o                         
   3   8   5          0.46          1.41         0.47 o                         
   4   8   5         50.99         52.07         1.25 o                         
   5   8   5          5.07          4.80         0.47 o                         
   6   8   5         67.84         59.35         1.08 o                         
   7   8   5         11.34         10.44         0.61 o                         
   8   8   5          3.39          2.71         0.51 o                         
   9   8   5          8.30          8.30         1.07 o                         
  10   8   5          4.17          3.11         1.33 o                         
  -4   9   5          1.48          1.46         0.69 o                         
  -3   9   5          0.55          0.62         0.62 o                         
  -2   9   5         18.12         16.52         1.35 o                         
  -1   9   5          0.75          0.55         0.45 o                         
   0   9   5          0.80          0.60         0.42 o                         
   1   9   5         21.22         23.14         0.88 o                         
   2   9   5          0.04         -0.16         0.33 o                         
   3   9   5          1.09          0.64         0.52 o                         
   4   9   5          5.28          3.68         0.59 o                         
   5   9   5          2.46          1.81         0.47 o                         
   6   9   5         20.08         22.88         0.93 o                         
   7   9   5          0.10         -0.25         0.28 o                         
   8   9   5          7.68          7.80         0.62 o                         
   9   9   5          2.31          2.06         0.85 o                         
  10   9   5          1.04          1.56         1.11 o                         
  -2  10   5          1.00          0.10         0.59 o                         
  -1  10   5          0.62          0.55         0.54 o                         
   0  10   5          3.20          4.19         0.60 o                         
   1  10   5          0.58          0.38         0.55 o                         
   2  10   5         12.11         12.26         0.73 o                         
   3  10   5          7.43          7.34         0.96 o                         
   4  10   5         28.89         27.81         1.22 o                         
   5  10   5          0.02         -0.09         0.47 o                         
   6  10   5          0.01         -0.30         0.42 o                         
   7  10   5         18.47         16.92         1.12 o                         
   8  10   5          0.16          1.59         0.51 o                         
   9  10   5          0.07          1.78         1.11 o                         
   0  11   5          1.21          0.44         0.59 o                         
   1  11   5          4.52          4.62         0.90 o                         
   2  11   5          3.49          3.54         0.57 o                         
   3  11   5          8.57          9.76         0.77 o                         
   4  11   5          4.43          2.56         0.54 o                         
   5  11   5          0.05          0.29         0.42 o                         
   6  11   5          0.20          0.00         0.51 o                         
   7  11   5          0.52          1.76         0.59 o                         
  -5 -11   6          1.81          0.22         1.11 o                         
  -4 -11   6          0.51          0.89         1.11 o                         
  -3 -11   6          6.73          6.45         1.56 o                         
  -2 -11   6          0.01          2.00         1.11 o                         
  -1 -11   6          5.35          9.34         1.78 o                         
  -7 -10   6          4.40          5.12         1.56 o                         
  -6 -10   6          4.46          7.56         1.56 o                         
  -5 -10   6          4.00          4.45         1.33 o                         
  -4 -10   6          3.84          3.11         1.33 o                         
  -3 -10   6          9.39         10.45         1.56 o                         
  -2 -10   6         30.13         32.03         2.67 o                         
  -1 -10   6          0.86          0.67         0.89 o                         
   0 -10   6          4.13          3.34         1.33 o                         
   1 -10   6          2.42          2.00         1.11 o                         
  -8  -9   6          5.33          4.00         1.33 o                         
  -7  -9   6         15.53         22.69         2.22 o                         
  -6  -9   6          5.71          6.01         1.33 o                         
  -5  -9   6          2.39          3.78         1.11 o                         
  -4  -9   6          2.04          2.89         1.33 o                         
  -3  -9   6          5.43          3.78         1.11 o                         
  -2  -9   6          1.51          2.22         1.11 o                         
  -1  -9   6         21.97         15.57         1.78 o                         
   0  -9   6         18.73         19.13         2.00 o                         
   1  -9   6          7.89          5.78         1.33 o                         
   2  -9   6          0.00          1.11         0.89 o                         
   3  -9   6          0.17          0.67         0.44 o                         
  -9  -8   6          3.58          1.11         1.11 o                         
  -8  -8   6          0.07          1.56         1.11 o                         
  -7  -8   6          6.63          5.56         1.33 o                         
  -6  -8   6          0.37          0.22         0.89 o                         
  -5  -8   6         21.16         21.35         2.00 o                         
  -4  -8   6         12.08         11.29         1.17 o                         
  -3  -8   6          0.28          0.00         0.67 o                         
  -2  -8   6         21.07         16.52         1.33 o                         
  -1  -8   6          4.76          5.34         1.45 o                         
   0  -8   6         73.09         70.96         3.34 o                         
   1  -8   6         22.13         20.24         1.78 o                         
   2  -8   6         44.49         40.26         2.45 o                         
   3  -8   6          6.38          6.72         0.60 o                         
   4  -8   6          0.25          0.00         0.44 o                         
   5  -8   6          0.99          1.33         0.67 o                         
 -10  -7   6          2.36          3.11         1.33 o                         
  -9  -7   6          0.64          0.33         1.45 o                         
  -8  -7   6         41.16         44.58         1.46 o                         
  -7  -7   6        119.48        126.47         2.49 o                         
  -6  -7   6         64.32         70.70         2.56 o                         
  -5  -7   6         55.83         50.43         2.12 o                         
  -4  -7   6        148.91        138.69         3.83 o                         
  -3  -7   6         78.56         73.24         2.50 o                         
  -2  -7   6         28.24         29.95         1.55 o                         
  -1  -7   6          1.84          5.15         0.79 o                         
   0  -7   6          5.01          5.34         0.85 o                         
   1  -7   6        353.14        313.45         7.09 o                         
   2  -7   6         19.41         15.16         1.17 o                         
   3  -7   6         92.51         84.17         2.02 o                         
   4  -7   6          3.13          3.34         0.67 o                         
   5  -7   6          6.09          6.90         0.89 o                         
   6  -7   6          0.13          0.00         0.67 o                         
 -10  -6   6          0.05         -0.59         0.69 o                         
  -9  -6   6          3.68          3.45         0.94 o                         
  -8  -6   6         33.88         34.04         1.78 o                         
  -7  -6   6        156.19        172.80         3.05 o                         
  -6  -6   6          4.46          3.99         0.55 o                         
  -5  -6   6         80.61         80.38         1.74 o                         
  -4  -6   6          0.99          1.33         0.47 o                         
  -3  -6   6         84.93         87.00         3.36 o                         
  -2  -6   6          0.00          0.03         0.32 o                         
  -1  -6   6          0.78          1.08         0.57 o                         
   0  -6   6          0.01          0.00         0.47 o                         
   1  -6   6        126.29        125.32         3.42 o                         
   2  -6   6         60.13         52.61         1.60 o                         
   3  -6   6         91.91         91.15         2.24 o                         
   4  -6   6        122.55        121.57         2.88 o                         
   5  -6   6         16.38         17.57         1.33 o                         
   6  -6   6         10.68          9.56         1.11 o                         
   7  -6   6          0.13          0.67         0.67 o                         
 -10  -5   6          7.23          7.30         1.22 o                         
  -9  -5   6          7.35          8.83         1.01 o                         
  -8  -5   6          5.77          5.71         1.01 o                         
  -7  -5   6          0.27          0.14         0.41 o                         
  -6  -5   6         63.99         61.14         1.49 o                         
  -5  -5   6         62.07         64.07         1.77 o                         
  -4  -5   6          5.55          6.83         0.56 o                         
  -3  -5   6         13.34         12.84         0.60 o                         
  -2  -5   6          5.10          7.70         0.65 o                         
  -1  -5   6        149.62        141.48         2.73 o                         
   0  -5   6          8.49          6.67         1.11 o                         
   1  -5   6         81.23         82.70         2.08 o                         
   2  -5   6        107.28        102.54         2.40 o                         
   3  -5   6          0.16         -0.37         0.37 o                         
   4  -5   6         48.92         48.71         3.56 o                         
   5  -5   6         10.81         12.23         1.11 o                         
   6  -5   6          1.38          0.22         0.67 o                         
   7  -5   6          1.20          1.11         0.89 o                         
   8  -5   6          0.10         -0.67         0.67 o                         
 -10  -4   6          0.00         -0.69         0.69 o                         
  -9  -4   6          6.49          6.45         0.94 o                         
  -8  -4   6         28.26         30.00         1.24 o                         
  -7  -4   6        147.40        160.11         4.49 o                         
  -6  -4   6         25.91         25.00         0.94 o                         
  -5  -4   6          3.46          3.17         0.51 o                         
  -4  -4   6         60.51         68.09         1.41 o                         
  -3  -4   6          1.61          2.08         0.48 o                         
  -2  -4   6         29.47         29.57         1.22 o                         
  -1  -4   6          6.31          7.51         0.30 o                         
   0  -4   6         99.33        100.00         2.07 o                         
   1  -4   6         48.55         49.81         0.93 o                         
   2  -4   6          5.53          5.61         0.42 o                         
   3  -4   6         19.95         18.02         0.81 o                         
   4  -4   6        387.27        402.54         6.62 o                         
   5  -4   6        241.76        241.39         5.45 o                         
   6  -4   6          5.60          4.66         1.00 o                         
   7  -4   6          7.01          5.56         0.89 o                         
   8  -4   6          2.03          1.11         0.89 o                         
 -10  -3   6          0.34         -0.44         0.63 o                         
  -9  -3   6          0.11          0.44         0.63 o                         
  -8  -3   6          1.53          0.67         0.63 o                         
  -7  -3   6          5.84          6.52         0.75 o                         
  -6  -3   6        366.30        354.70         4.60 o                         
  -5  -3   6          1.02          0.48         0.29 o                         
  -4  -3   6         98.47        113.30         1.77 o                         
  -3  -3   6        312.64        332.31         4.13 o                         
  -2  -3   6         50.47         47.34         1.48 o                         
  -1  -3   6        245.24        253.82         4.94 o                         
   0  -3   6        187.53        216.08         3.51 o                         
   1  -3   6         37.33         38.71         1.09 o                         
   2  -3   6          6.08          7.02         0.39 o                         
   3  -3   6        118.14        115.53         1.93 o                         
   4  -3   6          2.23          2.31         0.43 o                         
   5  -3   6        362.64        369.63         6.07 o                         
   6  -3   6         22.33         26.09         1.44 o                         
   7  -3   6        101.07         98.77         2.47 o                         
   8  -3   6          0.12          1.42         0.57 o                         
   9  -3   6          2.24          3.78         1.11 o                         
 -10  -2   6          4.46          4.90         0.91 o                         
  -9  -2   6          0.06          0.00         0.63 o                         
  -8  -2   6         23.55         25.24         0.99 o                         
  -7  -2   6        208.03        203.76         3.50 o                         
  -6  -2   6          4.96          4.06         0.43 o                         
  -5  -2   6         15.48         18.02         0.52 o                         
  -4  -2   6         15.76         14.83         0.51 o                         
  -3  -2   6        164.41        154.84         1.86 o                         
  -2  -2   6        136.63        165.39         2.25 o                         
  -1  -2   6        565.61        589.49         6.90 o                         
   0  -2   6         26.46         22.50         0.81 o                         
   1  -2   6        195.67        202.67         3.28 o                         
   2  -2   6        183.43        185.75         2.52 o                         
   3  -2   6          1.80          2.45         0.23 o                         
   4  -2   6          6.65          6.21         0.42 o                         
   5  -2   6          8.36          8.35         0.87 o                         
   6  -2   6          7.65          8.45         0.70 o                         
   7  -2   6         31.24         29.54         1.17 o                         
   8  -2   6          4.27          5.47         1.08 o                         
   9  -2   6          6.86          5.47         0.85 o                         
 -10  -1   6          5.92          5.38         1.10 o                         
  -9  -1   6          4.44          3.49         0.59 o                         
  -8  -1   6          0.15         -0.36         0.46 o                         
  -7  -1   6         35.27         38.63         1.13 o                         
  -6  -1   6         58.34         60.71         1.35 o                         
  -5  -1   6          2.85          2.01         0.45 o                         
  -4  -1   6          0.69          0.54         0.20 o                         
  -3  -1   6         74.40         91.70         1.49 o                         
  -2  -1   6        386.24        400.08         5.88 o                         
  -1  -1   6        356.11        348.97         3.65 o                         
   0  -1   6          9.04         10.72         0.47 o                         
   1  -1   6          1.99          3.73         0.22 o                         
   2  -1   6         63.69         58.31         1.12 o                         
   3  -1   6        155.42        158.30         2.44 o                         
   4  -1   6         72.72         66.90         1.33 o                         
   5  -1   6         11.62         12.92         0.60 o                         
   6  -1   6          1.92          1.94         0.82 o                         
   7  -1   6         11.37         11.78         0.84 o                         
   8  -1   6         63.40         62.10         2.09 o                         
   9  -1   6          5.62          5.66         2.78 o                         
  10  -1   6          1.90          0.78         0.79 o                         
 -10   0   6          1.30          1.33         1.11 o                         
  -9   0   6         13.13         12.01         1.78 o                         
  -8   0   6          0.14         -0.22         0.40 o                         
  -7   0   6         66.32         68.52         1.99 o                         
  -6   0   6          6.31          5.14         0.49 o                         
  -5   0   6         42.15         41.50         1.04 o                         
  -4   0   6          0.04         -0.01         0.16 o                         
  -3   0   6         45.74         52.96         0.81 o                         
  -2   0   6        574.14        599.64         5.96 o                         
  -1   0   6         98.95        101.31         1.18 o                         
   0   0   6        179.92        188.33         1.81 o                         
   1   0   6        381.61        399.27         3.81 o                         
   2   0   6        340.51        389.85         3.91 o                         
   3   0   6         25.23         19.89         0.61 o                         
   4   0   6          5.30          3.81         0.31 o                         
   5   0   6          2.63          1.74         0.28 o                         
   6   0   6          7.83          7.04         0.43 o                         
   7   0   6          0.00          0.34         0.50 o                         
   8   0   6          8.65          9.10         0.81 o                         
   9   0   6         20.99         21.33         1.17 o                         
  10   0   6          0.03          0.11         0.63 o                         
 -10   1   6          0.04         -1.11         1.11 o                         
  -9   1   6          2.13          2.00         1.33 o                         
  -8   1   6          0.83          0.22         0.89 o                         
  -7   1   6          1.01          0.84         1.45 o                         
  -6   1   6         19.59         22.19         0.77 o                         
  -5   1   6         37.46         36.07         0.85 o                         
  -4   1   6         30.24         33.69         0.81 o                         
  -3   1   6         11.00         10.80         0.37 o                         
  -2   1   6        172.52        188.80         1.97 o                         
  -1   1   6         91.53         88.81         1.17 o                         
   0   1   6        554.00        534.84         4.70 o                         
   1   1   6         48.52         44.73         0.70 o                         
   2   1   6        539.09        553.31         5.18 o                         
   3   1   6        617.84        630.18         6.15 o                         
   4   1   6         77.33         95.06         1.21 o                         
   5   1   6          2.40          4.09         0.36 o                         
   6   1   6         28.41         28.24         0.85 o                         
   7   1   6          3.35          3.54         0.62 o                         
   8   1   6         43.35         43.10         1.59 o                         
   9   1   6         17.57         17.49         1.14 o                         
  10   1   6          4.12          4.91         0.94 o                         
  11   1   6          2.67          2.45         0.94 o                         
  -9   2   6          0.74          0.22         1.11 o                         
  -8   2   6         14.16         11.79         1.56 o                         
  -7   2   6          6.02          8.16         1.11 o                         
  -6   2   6        341.78        317.71         5.30 o                         
  -5   2   6          3.59          3.60         0.62 o                         
  -4   2   6         56.30         50.54         1.40 o                         
  -3   2   6          1.47          0.97         0.20 o                         
  -2   2   6         15.40         11.67         0.34 o                         
  -1   2   6          5.87          3.84         0.22 o                         
   0   2   6         48.84         52.16         0.72 o                         
   1   2   6         94.54        101.75         1.14 o                         
   2   2   6       2436.68       2565.20        24.06 o                         
   3   2   6        113.83        129.36         1.56 o                         
   4   2   6        158.38        170.91         1.96 o                         
   5   2   6         33.72         38.65         0.70 o                         
   6   2   6        115.65        114.22         1.78 o                         
   7   2   6         67.77         69.82         1.54 o                         
   8   2   6          1.00          0.66         0.53 o                         
   9   2   6          1.43          1.21         0.62 o                         
  10   2   6          0.00         -0.22         0.63 o                         
  11   2   6          4.20          4.11         1.01 o                         
  -9   3   6          1.07          1.33         1.11 o                         
  -8   3   6          0.06          1.33         1.11 o                         
  -7   3   6          0.97          2.45         1.11 o                         
  -6   3   6        119.91         98.70         2.83 o                         
  -5   3   6        384.46        354.11         5.78 o                         
  -4   3   6          2.52          3.82         0.53 o                         
  -3   3   6          6.16          5.59         0.38 o                         
  -2   3   6         98.30        101.86         1.14 o                         
  -1   3   6        135.98        131.32         1.29 o                         
   0   3   6         12.06          9.93         0.32 o                         
   1   3   6         17.58         15.95         0.50 o                         
   2   3   6          6.71          6.17         0.29 o                         
   3   3   6        187.31        196.60         2.22 o                         
   4   3   6          1.86          3.02         0.26 o                         
   5   3   6         96.34         90.01         1.23 o                         
   6   3   6        162.92        159.20         2.07 o                         
   7   3   6        420.43        416.92         5.99 o                         
   8   3   6         61.98         64.73         1.53 o                         
   9   3   6          0.97          0.50         0.79 o                         
  10   3   6          1.39          1.56         0.79 o                         
  11   3   6          0.09         -0.20         0.78 o                         
  -8   4   6          0.17         -0.67         0.89 o                         
  -7   4   6          0.37          0.44         0.89 o                         
  -6   4   6          0.79          1.11         0.63 o                         
  -5   4   6         11.14         13.25         1.07 o                         
  -4   4   6          6.05          6.03         0.64 o                         
  -3   4   6          2.88          4.17         2.14 o                         
  -2   4   6         31.32         29.40         0.68 o                         
  -1   4   6          0.01          0.06         0.18 o                         
   0   4   6        119.82        116.24         1.24 o                         
   1   4   6          6.80          5.16         0.27 o                         
   2   4   6         30.12         33.92         0.62 o                         
   3   4   6         30.48         34.94         0.70 o                         
   4   4   6          6.22          6.34         0.36 o                         
   5   4   6         17.87         17.31         0.52 o                         
   6   4   6         92.54         86.77         1.26 o                         
   7   4   6        199.67        201.48         2.90 o                         
   8   4   6          5.76          7.68         0.67 o                         
   9   4   6         33.89         36.68         1.34 o                         
  10   4   6          6.12          7.22         0.81 o                         
  11   4   6          4.89          6.45         1.78 o                         
  -7   5   6          0.50         -0.22         0.89 o                         
  -6   5   6          7.41          5.99         1.45 o                         
  -5   5   6         27.86         24.35         1.03 o                         
  -4   5   6          9.81         10.92         0.77 o                         
  -3   5   6          8.95          8.27         0.68 o                         
  -2   5   6         15.48         14.23         0.83 o                         
  -1   5   6         51.30         50.60         1.16 o                         
   0   5   6          0.03          0.28         0.22 o                         
   1   5   6          2.45          1.26         0.14 o                         
   2   5   6         48.05         44.58         0.78 o                         
   3   5   6         20.44         23.52         0.56 o                         
   4   5   6        196.12        191.84         2.57 o                         
   5   5   6         51.62         52.94         0.95 o                         
   6   5   6        486.76        484.89         5.06 o                         
   7   5   6        157.32        148.17         2.64 o                         
   8   5   6         12.37         10.80         1.08 o                         
   9   5   6          0.54          0.57         0.69 o                         
  10   5   6          1.78          0.37         0.69 o                         
  11   5   6          1.34          2.22         0.89 o                         
  -6   6   6          0.59          0.00         0.89 o                         
  -5   6   6          1.09          0.56         0.63 o                         
  -4   6   6         13.23         12.34         0.81 o                         
  -3   6   6         10.83         10.56         0.72 o                         
  -2   6   6        140.41        145.64         2.91 o                         
  -1   6   6         13.05         16.35         0.69 o                         
   0   6   6          0.46          2.27         0.38 o                         
   1   6   6         22.58         24.16         0.81 o                         
   2   6   6          6.74          7.98         0.66 o                         
   3   6   6         94.49         90.06         1.29 o                         
   4   6   6        130.63        126.77         1.65 o                         
   5   6   6         73.76         76.40         1.32 o                         
   6   6   6        229.78        217.99         2.83 o                         
   7   6   6        234.48        249.39         3.49 o                         
   8   6   6         80.63         81.58         3.78 o                         
   9   6   6          1.97          1.26         0.69 o                         
  10   6   6          0.97          0.12         0.69 o                         
  11   6   6         11.71         16.91         1.78 o                         
  -6   7   6          0.01         -0.89         0.89 o                         
  -5   7   6          0.94          0.32         0.69 o                         
  -4   7   6          0.00         -0.56         0.56 o                         
  -3   7   6          1.89          1.75         0.55 o                         
  -2   7   6          0.12         -0.37         0.39 o                         
  -1   7   6        184.80        182.51         3.15 o                         
   0   7   6         49.31         52.00         1.22 o                         
   1   7   6         13.04         14.24         0.67 o                         
   2   7   6         48.38         45.23         1.12 o                         
   3   7   6          2.90          3.42         0.41 o                         
   4   7   6        204.53        207.94         2.45 o                         
   5   7   6         34.52         33.41         0.79 o                         
   6   7   6          1.40          1.21         0.58 o                         
   7   7   6          8.47          9.63         0.59 o                         
   8   7   6          9.31         10.67         1.10 o                         
   9   7   6          0.01          0.44         0.79 o                         
  10   7   6          0.54          0.56         0.79 o                         
  -5   8   6          0.00         -0.22         1.11 o                         
  -4   8   6          0.20         -0.27         0.55 o                         
  -3   8   6          0.49         -0.51         0.51 o                         
  -2   8   6          1.35          0.42         0.46 o                         
  -1   8   6         27.61         29.06         1.10 o                         
   0   8   6          2.22          3.78         0.54 o                         
   1   8   6         11.95         12.17         0.66 o                         
   2   8   6         14.99         16.84         0.75 o                         
   3   8   6          2.41          1.30         0.41 o                         
   4   8   6         44.86         42.97         1.15 o                         
   5   8   6         25.68         24.39         0.81 o                         
   6   8   6         14.78         15.88         0.78 o                         
   7   8   6         23.01         21.22         0.79 o                         
   8   8   6          1.08          1.92         0.55 o                         
   9   8   6         13.55         18.18         1.39 o                         
  10   8   6          0.33          0.00         1.11 o                         
  -3   9   6          0.56          0.03         0.62 o                         
  -2   9   6          0.61          0.05         0.75 o                         
  -1   9   6         15.47         15.60         0.90 o                         
   0   9   6          0.39          0.34         0.48 o                         
   1   9   6          9.28          9.85         0.63 o                         
   2   9   6          0.98          2.00         0.45 o                         
   3   9   6          0.36          0.55         0.36 o                         
   4   9   6          3.19          3.33         0.49 o                         
   5   9   6         23.42         21.92         0.96 o                         
   6   9   6         29.94         27.58         1.12 o                         
   7   9   6          0.01         -0.07         0.38 o                         
   8   9   6          1.06          1.58         0.49 o                         
   9   9   6          0.39          0.00         1.11 o                         
  -2  10   6          0.26          0.64         0.62 o                         
  -1  10   6          0.84          1.10         0.59 o                         
   0  10   6          0.20          0.03         0.51 o                         
   1  10   6          0.00         -0.26         0.41 o                         
   2  10   6          7.53          7.07         0.67 o                         
   3  10   6          1.99          1.72         0.48 o                         
   4  10   6         23.14         22.49         1.01 o                         
   5  10   6         15.61         14.84         0.85 o                         
   6  10   6          0.32          0.30         0.42 o                         
   7  10   6          0.31          0.04         0.47 o                         
   8  10   6          0.98          1.78         0.64 o                         
   1  11   6          0.18          0.21         0.63 o                         
   2  11   6          5.21          4.73         0.75 o                         
   3  11   6          1.65          0.86         0.59 o                         
   4  11   6          8.39          7.09         0.81 o                         
   5  11   6          0.02          0.30         0.51 o                         
   6  11   6          0.52          1.22         0.71 o                         
   7  11   6          1.14          2.15         0.64 o                         
  -6 -10   7          0.00          0.22         1.11 o                         
  -5 -10   7          0.38          0.22         1.11 o                         
  -4 -10   7          5.23          3.56         1.33 o                         
  -3 -10   7          0.05         -0.89         0.89 o                         
  -2 -10   7          2.71         -0.44         0.89 o                         
  -1 -10   7          2.80          5.78         1.56 o                         
   0 -10   7          1.30          3.56         1.33 o                         
   1 -10   7          0.15          1.11         1.33 o                         
  -8  -9   7          1.59          3.34         1.33 o                         
  -7  -9   7          1.69          1.78         1.11 o                         
  -6  -9   7          0.02         -0.67         0.89 o                         
  -5  -9   7         13.78         16.68         2.00 o                         
  -4  -9   7          5.14          5.56         1.33 o                         
  -3  -9   7          9.87          7.56         1.56 o                         
  -2  -9   7         34.73         34.03         2.45 o                         
  -1  -9   7          0.13         -0.67         0.89 o                         
   0  -9   7          0.12          1.11         0.89 o                         
   1  -9   7         12.61         10.68         1.56 o                         
   2  -9   7          0.01          0.59         0.89 o                         
   3  -9   7          0.75         -0.44         0.67 o                         
  -9  -8   7          1.70          2.00         1.11 o                         
  -8  -8   7          0.83          2.22         1.11 o                         
  -7  -8   7          4.08          5.12         1.33 o                         
  -6  -8   7          0.06          1.11         1.11 o                         
  -5  -8   7          1.47          3.78         1.11 o                         
  -4  -8   7          0.11          0.22         0.89 o                         
  -3  -8   7          0.50          0.44         0.89 o                         
  -2  -8   7        213.85        189.29         6.67 o                         
  -1  -8   7         44.25         40.04         2.67 o                         
   0  -8   7          0.01         -0.44         0.89 o                         
   1  -8   7          4.78          6.45         1.33 o                         
   2  -8   7          6.48          6.65         1.33 o                         
   3  -8   7          4.63          4.78         0.89 o                         
   4  -8   7          2.04          1.33         0.67 o                         
  -9  -7   7         23.08         16.91         1.78 o                         
  -8  -7   7          2.75          1.11         0.79 o                         
  -7  -7   7          0.19          0.74         0.66 o                         
  -6  -7   7          4.88          3.03         0.89 o                         
  -5  -7   7         13.33         14.13         2.11 o                         
  -4  -7   7          1.84          2.50         0.69 o                         
  -3  -7   7          0.23          0.11         0.78 o                         
  -2  -7   7          9.19          9.76         1.33 o                         
  -1  -7   7        173.40        146.05         4.05 o                         
   0  -7   7         40.67         46.77         2.03 o                         
   1  -7   7          9.45          6.94         1.78 o                         
   2  -7   7          4.35          4.48         0.89 o                         
   3  -7   7          1.28          1.64         0.57 o                         
   4  -7   7          3.32          2.89         0.67 o                         
   5  -7   7          0.21          0.67         0.67 o                         
 -10  -6   7          2.23          2.45         1.33 o                         
  -9  -6   7          7.53          9.79         1.56 o                         
  -8  -6   7          0.71          2.00         0.79 o                         
  -7  -6   7          8.51          8.97         1.01 o                         
  -6  -6   7          0.10         -0.07         0.59 o                         
  -5  -6   7         34.44         42.78         2.34 o                         
  -4  -6   7         29.55         32.85         1.78 o                         
  -3  -6   7          1.61          1.33         1.11 o                         
  -2  -6   7          0.05          0.32         0.53 o                         
  -1  -6   7        194.48        176.47         4.78 o                         
   0  -6   7        104.92        101.94         3.04 o                         
   1  -6   7          1.26          1.24         0.53 o                         
   2  -6   7          0.04         -0.07         0.40 o                         
   3  -6   7          0.57          0.57         0.67 o                         
   4  -6   7          0.00          0.19         0.53 o                         
   5  -6   7          3.74          2.22         0.67 o                         
   6  -6   7          5.67          6.01         0.89 o                         
 -10  -5   7         17.87         18.12         1.39 o                         
  -9  -5   7         28.49         28.85         1.65 o                         
  -8  -5   7         37.49         40.17         1.45 o                         
  -7  -5   7        117.38        128.21         2.47 o                         
  -6  -5   7          0.09         -0.32         0.38 o                         
  -5  -5   7          0.36          0.44         0.41 o                         
  -4  -5   7         14.89         14.50         0.68 o                         
  -3  -5   7          1.19          0.86         0.53 o                         
  -2  -5   7          3.05          4.27         0.63 o                         
  -1  -5   7          5.26          4.83         1.67 o                         
   0  -5   7         22.34         19.13         1.56 o                         
   1  -5   7         60.84         54.14         1.71 o                         
   2  -5   7        103.02         89.64         2.34 o                         
   3  -5   7        231.10        238.56         4.94 o                         
   4  -5   7         92.27         95.94         2.50 o                         
   5  -5   7         36.12         32.25         1.78 o                         
   6  -5   7         10.04          9.56         1.11 o                         
   7  -5   7          2.02          1.78         0.89 o                         
 -10  -4   7          0.24          0.85         0.85 o                         
  -9  -4   7          0.35          1.46         0.69 o                         
  -8  -4   7          0.67          0.43         0.57 o                         
  -7  -4   7         29.23         31.08         1.48 o                         
  -6  -4   7        163.36        161.62         3.24 o                         
  -5  -4   7          7.38          7.83         0.55 o                         
  -4  -4   7         47.06         47.58         1.15 o                         
  -3  -4   7        139.25        147.72         2.45 o                         
  -2  -4   7         77.07         76.62         1.61 o                         
  -1  -4   7          0.12          0.89         0.67 o                         
   0  -4   7         52.70         50.78         1.55 o                         
   1  -4   7         10.76          9.68         0.78 o                         
   2  -4   7        129.52        132.61         2.67 o                         
   3  -4   7         81.97         84.19         2.00 o                         
   4  -4   7         46.20         53.20         1.52 o                         
   5  -4   7         23.49         24.32         1.31 o                         
   6  -4   7         12.52         12.01         1.11 o                         
   7  -4   7          1.28          1.78         0.89 o                         
   8  -4   7          0.27         -0.22         0.89 o                         
 -10  -3   7          2.81          4.22         0.91 o                         
  -9  -3   7          5.53          4.05         0.85 o                         
  -8  -3   7          0.08          0.67         0.63 o                         
  -7  -3   7          1.42          1.19         0.51 o                         
  -6  -3   7         11.61         10.09         0.85 o                         
  -5  -3   7        154.39        139.22         3.18 o                         
  -4  -3   7          0.01          0.42         0.29 o                         
  -3  -3   7         35.53         30.63         0.77 o                         
  -2  -3   7        145.62        165.86         2.49 o                         
  -1  -3   7        116.01        121.18         2.42 o                         
   0  -3   7          0.88          1.49         0.78 o                         
   1  -3   7        128.86        109.68         2.27 o                         
   2  -3   7        178.26        183.71         2.84 o                         
   3  -3   7        196.83        185.82         2.93 o                         
   4  -3   7        272.20        253.95         3.87 o                         
   5  -3   7        438.52        430.98         6.17 o                         
   6  -3   7        151.22        151.17         3.39 o                         
   7  -3   7          0.19         -0.22         1.00 o                         
   8  -3   7          1.03          1.56         0.89 o                         
   9  -3   7          0.00         -0.67         0.89 o                         
 -10  -2   7          5.90          6.73         0.91 o                         
  -9  -2   7          0.14          0.25         0.78 o                         
  -8  -2   7          0.01         -0.42         0.42 o                         
  -7  -2   7          7.37          7.32         0.65 o                         
  -6  -2   7        183.28        188.25         3.03 o                         
  -5  -2   7         79.29         81.01         1.31 o                         
  -4  -2   7        260.34        258.11         2.91 o                         
  -3  -2   7        529.86        563.40         6.15 o                         
  -2  -2   7        139.36        149.54         2.23 o                         
  -1  -2   7         18.09         19.53         0.60 o                         
   0  -2   7         84.48         88.84         2.28 o                         
   1  -2   7          2.31          3.47         0.42 o                         
   2  -2   7         21.66         23.46         0.63 o                         
   3  -2   7         25.36         29.30         0.82 o                         
   4  -2   7          1.10          0.93         0.30 o                         
   5  -2   7        233.06        241.30         3.71 o                         
   6  -2   7          5.60          4.01         0.57 o                         
   7  -2   7        191.03        183.96         5.29 o                         
   8  -2   7          3.52          3.70         0.79 o                         
   9  -2   7          0.26         -0.44         0.89 o                         
 -10  -1   7          3.32          5.12         1.56 o                         
  -9  -1   7          6.36          6.43         0.67 o                         
  -8  -1   7          2.69          2.29         0.59 o                         
  -7  -1   7         32.14         33.79         1.16 o                         
  -6  -1   7         52.54         48.21         1.48 o                         
  -5  -1   7          9.93          9.61         0.54 o                         
  -4  -1   7         60.87         59.31         1.06 o                         
  -3  -1   7         97.64         99.91         2.01 o                         
  -2  -1   7          7.65          8.29         0.53 o                         
  -1  -1   7        485.49        523.02         6.11 o                         
   0  -1   7        111.57        110.18         1.96 o                         
   1  -1   7         72.54         70.46         1.69 o                         
   2  -1   7          0.84          1.56         0.19 o                         
   3  -1   7          1.58          2.10         0.30 o                         
   4  -1   7         55.16         60.49         1.30 o                         
   5  -1   7          4.69          3.46         0.39 o                         
   6  -1   7         11.16         10.40         0.70 o                         
   7  -1   7          0.62         -0.31         0.60 o                         
   8  -1   7         38.84         41.75         1.56 o                         
   9  -1   7          6.48          5.20         1.11 o                         
  10  -1   7          2.26          3.56         1.33 o                         
 -10   0   7          0.10         -1.11         1.11 o                         
  -9   0   7          0.44         -0.22         1.11 o                         
  -8   0   7          0.82          0.99         0.48 o                         
  -7   0   7         18.20         19.98         0.92 o                         
  -6   0   7         26.56         26.55         0.90 o                         
  -5   0   7         24.69         21.21         0.86 o                         
  -4   0   7          9.36          9.32         0.49 o                         
  -3   0   7         73.49         81.29         1.15 o                         
  -2   0   7         56.08         67.07         0.95 o                         
  -1   0   7          0.99          1.78         0.22 o                         
   0   0   7          1.94          2.61         0.18 o                         
   1   0   7        281.41        271.21         2.85 o                         
   2   0   7        462.82        477.49         4.46 o                         
   3   0   7          3.20          0.81         0.15 o                         
   4   0   7         84.82         90.48         1.55 o                         
   5   0   7          6.23          6.92         0.40 o                         
   6   0   7          0.12          0.14         0.42 o                         
   7   0   7         25.24         26.51         1.48 o                         
   8   0   7          0.83          0.25         0.69 o                         
   9   0   7          1.09         -0.22         0.89 o                         
  10   0   7          1.69          2.20         0.85 o                         
  -9   1   7          1.85          4.45         1.33 o                         
  -8   1   7          1.40          2.89         1.11 o                         
  -7   1   7          0.01         -0.44         0.63 o                         
  -6   1   7         24.70         21.94         0.75 o                         
  -5   1   7         24.97         30.62         1.32 o                         
  -4   1   7          4.56          3.51         0.37 o                         
  -3   1   7          1.41          1.28         0.23 o                         
  -2   1   7         42.92         39.27         0.68 o                         
  -1   1   7         20.27         22.06         0.51 o                         
   0   1   7         98.74        100.72         1.24 o                         
   1   1   7         59.33         69.96         1.00 o                         
   2   1   7         37.64         32.88         0.63 o                         
   3   1   7         32.94         32.63         1.10 o                         
   4   1   7        173.26        170.48         2.13 o                         
   5   1   7          3.75          3.99         0.26 o                         
   6   1   7         36.42         39.69         1.28 o                         
   7   1   7         75.67         73.12         1.98 o                         
   8   1   7        140.03        141.02         3.18 o                         
   9   1   7          0.23          1.33         0.67 o                         
  10   1   7          2.77          3.59         0.85 o                         
  -9   2   7          1.14          1.11         1.11 o                         
  -8   2   7         65.80         58.28         3.34 o                         
  -7   2   7         11.14          9.96         1.11 o                         
  -6   2   7          0.09         -0.38         0.46 o                         
  -5   2   7         96.62         94.39         1.83 o                         
  -4   2   7          4.35          4.15         0.44 o                         
  -3   2   7          1.31          2.30         0.23 o                         
  -2   2   7         15.40         18.56         0.47 o                         
  -1   2   7         22.85         23.87         0.50 o                         
   0   2   7        906.82        892.84         7.71 o                         
   1   2   7        273.08        288.86         2.88 o                         
   2   2   7         10.38         10.32         0.37 o                         
   3   2   7         51.95         64.63         0.99 o                         
   4   2   7          2.35          0.85         0.28 o                         
   5   2   7         67.06         62.92         1.04 o                         
   6   2   7         21.70         20.89         0.69 o                         
   7   2   7         75.05         73.93         1.54 o                         
   8   2   7         38.07         39.91         1.56 o                         
   9   2   7         19.89         19.46         1.33 o                         
  10   2   7          0.00         -0.63         0.63 o                         
  -8   3   7         14.14         12.01         1.78 o                         
  -7   3   7         25.44         21.94         1.78 o                         
  -6   3   7          0.64          0.89         0.63 o                         
  -5   3   7          1.81          1.11         0.51 o                         
  -4   3   7        259.00        256.41         4.99 o                         
  -3   3   7          4.48          5.28         0.51 o                         
  -2   3   7         24.80         23.87         0.54 o                         
  -1   3   7         52.77         42.75         0.69 o                         
   0   3   7         68.70         62.10         0.85 o                         
   1   3   7         72.44         68.42         0.95 o                         
   2   3   7         14.01         12.97         0.39 o                         
   3   3   7          5.93          5.71         0.33 o                         
   4   3   7          0.31          0.42         0.19 o                         
   5   3   7        143.14        146.24         1.82 o                         
   6   3   7         32.61         30.14         0.76 o                         
   7   3   7         68.01         69.20         2.15 o                         
   8   3   7          5.49          5.01         0.55 o                         
   9   3   7         24.78         22.81         0.99 o                         
  10   3   7          3.70          5.78         1.01 o                         
  11   3   7          0.02          0.33         0.79 o                         
  -8   4   7          3.02          3.56         1.33 o                         
  -7   4   7          4.13          4.00         1.33 o                         
  -6   4   7         49.67         46.18         1.89 o                         
  -5   4   7         22.91         21.43         1.38 o                         
  -4   4   7          0.89          0.69         0.46 o                         
  -3   4   7         21.07         23.88         1.07 o                         
  -2   4   7         47.44         42.61         1.10 o                         
  -1   4   7         47.65         46.22         0.77 o                         
   0   4   7          1.93          0.78         0.21 o                         
   1   4   7        122.22        119.39         1.46 o                         
   2   4   7         21.67         23.62         0.55 o                         
   3   4   7         33.51         35.79         0.73 o                         
   4   4   7         70.45         65.47         1.06 o                         
   5   4   7        250.86        255.43         2.87 o                         
   6   4   7        301.26        291.11         3.50 o                         
   7   4   7         62.39         62.15         1.32 o                         
   8   4   7          9.23         10.71         0.73 o                         
   9   4   7          0.15          0.00         0.46 o                         
  10   4   7          0.64         -0.44         0.57 o                         
  -7   5   7          6.86          6.45         1.33 o                         
  -6   5   7         32.55         32.48         1.73 o                         
  -5   5   7          3.79          3.21         0.65 o                         
  -4   5   7          4.38          6.69         0.68 o                         
  -3   5   7          1.17          1.56         0.51 o                         
  -2   5   7         35.62         31.93         2.07 o                         
  -1   5   7          0.92          1.20         0.37 o                         
   0   5   7         39.39         37.73         0.87 o                         
   1   5   7         14.66         11.36         0.43 o                         
   2   5   7         38.37         39.19         0.77 o                         
   3   5   7         20.07         19.38         0.57 o                         
   4   5   7        299.61        288.33         3.48 o                         
   5   5   7         74.32         74.28         1.29 o                         
   6   5   7        115.27        118.71         1.80 o                         
   7   5   7         74.19         76.96         1.96 o                         
   8   5   7          2.88          1.98         0.78 o                         
   9   5   7          1.11          0.57         0.69 o                         
  10   5   7          7.98         11.34         1.11 o                         
  11   5   7          0.06         -0.67         0.89 o                         
  -6   6   7          0.18         -0.54         0.89 o                         
  -5   6   7          0.10         -0.44         0.63 o                         
  -4   6   7         35.07         36.47         1.37 o                         
  -3   6   7         12.35          9.81         0.81 o                         
  -2   6   7          0.59         -0.07         0.66 o                         
  -1   6   7         29.38         32.47         1.19 o                         
   0   6   7        105.59        107.36         1.86 o                         
   1   6   7        157.78        153.58         2.44 o                         
   2   6   7         72.67         74.66         1.15 o                         
   3   6   7        207.63        213.18         2.52 o                         
   4   6   7        200.02        191.83         2.34 o                         
   5   6   7          5.83          6.73         0.50 o                         
   6   6   7        321.28        314.72         3.85 o                         
   7   6   7         10.73          8.80         0.59 o                         
   8   6   7          1.89          1.61         0.69 o                         
   9   6   7          0.03          0.52         0.69 o                         
  10   6   7          6.79          5.38         1.01 o                         
  -5   7   7          0.01         -0.63         0.63 o                         
  -4   7   7          6.29          7.07         0.77 o                         
  -3   7   7          1.85          1.45         0.55 o                         
  -2   7   7         76.78         76.22         2.01 o                         
  -1   7   7         13.57         13.97         0.77 o                         
   0   7   7          1.58          0.22         0.37 o                         
   1   7   7         32.22         31.87         1.22 o                         
   2   7   7         46.55         43.72         1.19 o                         
   3   7   7          4.67          4.25         0.43 o                         
   4   7   7          0.11         -0.02         0.30 o                         
   5   7   7         15.55         16.52         0.61 o                         
   6   7   7        245.14        246.68         3.23 o                         
   7   7   7         14.56         13.18         0.74 o                         
   8   7   7         28.65         28.26         1.30 o                         
   9   7   7          5.04          5.14         0.91 o                         
  10   7   7         16.39         19.51         1.44 o                         
  -4   8   7          2.62          4.49         0.72 o                         
  -3   8   7          1.32          0.57         0.55 o                         
  -2   8   7         17.67         14.95         0.98 o                         
  -1   8   7          7.74          9.49         0.77 o                         
   0   8   7          3.47          4.35         0.57 o                         
   1   8   7          0.10         -0.37         0.37 o                         
   2   8   7          0.82          0.18         0.41 o                         
   3   8   7          0.22         -0.20         0.34 o                         
   4   8   7          6.02          6.68         0.78 o                         
   5   8   7          5.98          3.89         0.40 o                         
   6   8   7          0.01         -0.31         0.31 o                         
   7   8   7          3.65          6.30         0.62 o                         
   8   8   7          0.23         -0.46         0.46 o                         
   9   8   7         19.45         24.69         1.71 o                         
  10   8   7          9.79         10.23         1.56 o                         
  -3   9   7          2.94          3.34         0.72 o                         
  -2   9   7          0.01         -0.55         0.55 o                         
  -1   9   7          8.80          8.32         0.83 o                         
   0   9   7          0.17          0.05         0.47 o                         
   1   9   7          0.18          0.51         0.41 o                         
   2   9   7          1.43          1.33         0.46 o                         
   3   9   7          0.17         -0.36         0.36 o                         
   4   9   7        128.33        121.57         2.42 o                         
   5   9   7         29.86         30.77         1.16 o                         
   6   9   7          3.44          3.70         0.59 o                         
   7   9   7          2.11          2.46         0.39 o                         
   8   9   7          0.35          0.56         0.45 o                         
   9   9   7          4.26          5.56         1.33 o                         
  -1  10   7          4.36          5.78         1.20 o                         
   0  10   7          0.37          1.10         0.59 o                         
   1  10   7          0.36         -0.25         0.49 o                         
   2  10   7          3.29          4.10         0.60 o                         
   3  10   7          0.07          0.24         0.42 o                         
   4  10   7          0.00          0.01         0.47 o                         
   5  10   7          0.00          0.61         0.49 o                         
   6  10   7         12.28         13.00         0.85 o                         
   7  10   7          1.81          1.85         0.75 o                         
   8  10   7          8.38         12.58         1.18 o                         
   2  11   7         16.07         14.61         1.03 o                         
   3  11   7          0.04         -0.51         0.51 o                         
   4  11   7          8.61          9.38         0.88 o                         
   5  11   7          3.57          3.11         0.64 o                         
   6  11   7         14.74         12.97         0.98 o                         
  -5 -10   8          1.39          3.78         1.33 o                         
  -4 -10   8          3.65          4.00         1.33 o                         
  -3 -10   8         12.42         15.13         2.00 o                         
  -2 -10   8          0.02         -0.44         1.11 o                         
  -1 -10   8         11.48         17.13         2.00 o                         
  -7  -9   8          0.02          0.22         1.11 o                         
  -6  -9   8          8.78         14.46         2.00 o                         
  -5  -9   8          6.61          9.12         1.78 o                         
  -4  -9   8          0.10          0.22         0.89 o                         
  -3  -9   8          9.56          6.01         1.56 o                         
  -2  -9   8          0.36          0.00         0.89 o                         
  -1  -9   8          0.00         -0.67         0.89 o                         
   0  -9   8          1.36          1.78         1.11 o                         
   1  -9   8          7.87          7.24         1.22 o                         
   2  -9   8          2.29          2.27         0.74 o                         
  -8  -8   8          1.94          2.67         1.33 o                         
  -7  -8   8          7.75          8.45         1.56 o                         
  -6  -8   8          1.06          0.22         1.11 o                         
  -5  -8   8          9.43         10.90         1.78 o                         
  -4  -8   8          1.27          1.11         1.11 o                         
  -3  -8   8         16.17         15.57         1.78 o                         
  -2  -8   8          1.21         -0.89         0.89 o                         
  -1  -8   8          5.44          5.34         1.33 o                         
   0  -8   8          0.06         -0.44         0.89 o                         
   1  -8   8          3.12          2.81         1.00 o                         
   2  -8   8          0.24          1.22         0.57 o                         
   3  -8   8          2.33          1.78         0.57 o                         
   4  -8   8          2.84          4.00         0.89 o                         
  -9  -7   8          0.20         -1.11         1.11 o                         
  -8  -7   8          6.53          5.40         1.11 o                         
  -7  -7   8          2.55          2.11         0.79 o                         
  -6  -7   8          2.11          3.11         1.11 o                         
  -5  -7   8         54.31         54.98         5.56 o                         
  -4  -7   8         16.65         15.90         1.33 o                         
  -3  -7   8          0.00          0.77         0.69 o                         
  -2  -7   8          9.31         14.27         1.26 o                         
  -1  -7   8         47.61         36.26         2.45 o                         
   0  -7   8         42.68         47.82         2.89 o                         
   1  -7   8         10.30          7.26         1.33 o                         
   2  -7   8         49.02         42.18         1.60 o                         
   3  -7   8         32.40         35.15         1.44 o                         
   4  -7   8          0.47          0.22         0.67 o                         
   5  -7   8          0.10          0.22         0.67 o                         
  -9  -6   8         41.03         43.38         2.89 o                         
  -8  -6   8          0.03          0.44         0.79 o                         
  -7  -6   8         48.93         54.47         2.16 o                         
  -6  -6   8         89.93         98.24         2.64 o                         
  -5  -6   8          8.68          9.40         1.01 o                         
  -4  -6   8         23.51         19.66         1.56 o                         
  -3  -6   8         14.39         12.53         1.17 o                         
  -2  -6   8         73.23         63.23         3.23 o                         
  -1  -6   8         81.86         68.56         2.50 o                         
   0  -6   8          3.10          1.61         0.67 o                         
   1  -6   8        183.94        152.48         3.61 o                         
   2  -6   8         37.65         36.06         1.56 o                         
   3  -6   8          5.60          4.29         1.00 o                         
   4  -6   8          1.74          0.44         0.67 o                         
   5  -6   8          0.72          2.00         0.89 o                         
   6  -6   8          1.67          2.00         0.89 o                         
  -9  -5   8         38.20         41.82         2.67 o                         
  -8  -5   8         21.89         21.47         1.42 o                         
  -7  -5   8          8.60          9.54         1.01 o                         
  -6  -5   8         14.59         13.47         0.94 o                         
  -5  -5   8        121.31        120.74         2.67 o                         
  -4  -5   8          0.10         -0.16         0.51 o                         
  -3  -5   8          0.00         -0.47         0.47 o                         
  -2  -5   8          0.85          0.44         0.63 o                         
  -1  -5   8          0.47          0.41         0.53 o                         
   0  -5   8        243.31        233.80         5.03 o                         
   1  -5   8         20.91         21.20         1.17 o                         
   2  -5   8        275.82        263.48         5.50 o                         
   3  -5   8         87.58         85.12         2.34 o                         
   4  -5   8          1.25          0.89         0.78 o                         
   5  -5   8          2.24          2.89         0.89 o                         
   6  -5   8          0.11          0.22         0.67 o                         
   7  -5   8          0.67         -0.67         0.67 o                         
 -10  -4   8          0.35          0.00         1.11 o                         
  -9  -4   8          0.00          1.11         1.11 o                         
  -8  -4   8          4.18          5.57         0.77 o                         
  -7  -4   8          7.05          7.00         0.77 o                         
  -6  -4   8         51.11         52.71         1.25 o                         
  -5  -4   8         11.00         11.51         1.38 o                         
  -4  -4   8          0.86          1.48         0.51 o                         
  -3  -4   8          4.97          5.02         0.52 o                         
  -2  -4   8          5.73          5.06         0.55 o                         
  -1  -4   8        155.52        154.47         3.89 o                         
   0  -4   8         34.59         33.50         1.39 o                         
   1  -4   8         78.83         74.62         2.19 o                         
   2  -4   8        155.78        145.44         3.02 o                         
   3  -4   8          1.69          0.58         0.48 o                         
   4  -4   8          0.01         -0.38         0.42 o                         
   5  -4   8         11.87         10.36         0.97 o                         
   6  -4   8          0.16          0.89         0.67 o                         
   7  -4   8          0.56          0.44         0.89 o                         
   8  -4   8          1.23         -0.67         0.89 o                         
 -10  -3   8          7.49          7.26         1.07 o                         
  -9  -3   8         31.01         36.78         1.49 o                         
  -8  -3   8          7.83          6.32         0.85 o                         
  -7  -3   8         10.92         13.08         0.99 o                         
  -6  -3   8          0.32          0.61         0.36 o                         
  -5  -3   8          0.50          0.52         0.29 o                         
  -4  -3   8          3.35          2.92         0.38 o                         
  -3  -3   8          2.14          2.55         0.30 o                         
  -2  -3   8         17.28         17.68         1.23 o                         
  -1  -3   8         15.15         14.33         0.72 o                         
   0  -3   8          8.89          9.41         0.68 o                         
   1  -3   8        125.82        116.12         2.50 o                         
   2  -3   8        257.63        253.16         4.51 o                         
   3  -3   8       1401.62       1370.69        20.72 o                         
   4  -3   8         61.13         66.07         1.80 o                         
   5  -3   8          0.14          0.76         0.61 o                         
   6  -3   8          0.76          0.93         0.78 o                         
   7  -3   8          8.73          8.23         1.11 o                         
   8  -3   8          2.68          2.22         1.11 o                         
 -10  -2   8          0.47          0.44         0.69 o                         
  -9  -2   8          2.97          2.34         0.79 o                         
  -8  -2   8          6.66          6.97         0.72 o                         
  -7  -2   8          0.01         -0.31         0.46 o                         
  -6  -2   8        226.06        231.31         4.19 o                         
  -5  -2   8         67.86         67.78         1.72 o                         
  -4  -2   8          4.06          3.54         0.36 o                         
  -3  -2   8          0.77          1.07         0.49 o                         
  -2  -2   8         20.36         22.76         0.65 o                         
  -1  -2   8         23.23         25.51         0.85 o                         
   0  -2   8         18.32         22.38         0.92 o                         
   1  -2   8          6.65          8.70         0.62 o                         
   2  -2   8         20.67         24.78         1.50 o                         
   3  -2   8        546.27        548.28         7.50 o                         
   4  -2   8          0.59          0.21         0.64 o                         
   5  -2   8        211.86        212.65         3.99 o                         
   6  -2   8          1.15          3.21         0.89 o                         
   7  -2   8          0.10          1.11         0.89 o                         
   8  -2   8          9.54          6.90         1.33 o                         
   9  -2   8          0.02          0.89         0.89 o                         
  -9  -1   8          2.07          2.40         0.74 o                         
  -8  -1   8          4.67          4.60         0.78 o                         
  -7  -1   8          7.48          5.81         0.58 o                         
  -6  -1   8          4.54          5.78         0.71 o                         
  -5  -1   8        156.42        138.64         2.43 o                         
  -4  -1   8         22.78         21.50         0.73 o                         
  -3  -1   8         45.66         43.23         1.01 o                         
  -2  -1   8          8.47          8.89         0.52 o                         
  -1  -1   8        164.29        167.74         2.11 o                         
   0  -1   8         10.49          7.46         0.43 o                         
   1  -1   8          0.07         -0.03         0.32 o                         
   2  -1   8         19.34         20.50         0.69 o                         
   3  -1   8         71.32         69.04         1.44 o                         
   4  -1   8         11.84         11.40         0.56 o                         
   5  -1   8         46.24         41.72         1.14 o                         
   6  -1   8          2.49          1.85         0.48 o                         
   7  -1   8         19.20         20.96         1.10 o                         
   8  -1   8          1.25          0.44         0.89 o                         
   9  -1   8         12.73         14.90         1.56 o                         
  -9   0   8          2.44          1.78         1.33 o                         
  -8   0   8          0.01         -0.33         0.46 o                         
  -7   0   8          1.76          2.24         0.55 o                         
  -6   0   8         26.12         26.88         0.97 o                         
  -5   0   8        197.35        189.71         3.05 o                         
  -4   0   8         67.73         69.49         1.30 o                         
  -3   0   8          7.02          9.44         0.43 o                         
  -2   0   8          0.98          0.61         0.28 o                         
  -1   0   8        335.17        330.78         3.50 o                         
   0   0   8         15.23         18.28         0.45 o                         
   1   0   8         13.29         13.79         0.39 o                         
   2   0   8         80.19         88.30         1.27 o                         
   3   0   8         45.68         44.39         0.95 o                         
   4   0   8          7.39          6.90         0.44 o                         
   5   0   8         29.64         24.67         0.89 o                         
   6   0   8         11.72          7.97         0.70 o                         
   7   0   8         81.97         74.02         2.06 o                         
   8   0   8          0.18         -0.33         0.63 o                         
   9   0   8         10.18          9.42         1.22 o                         
  10   0   8          3.34          3.56         1.33 o                         
  -9   1   8          6.05          6.23         1.56 o                         
  -8   1   8          1.47          1.33         1.11 o                         
  -7   1   8          0.38          0.67         0.63 o                         
  -6   1   8          5.20          4.03         0.44 o                         
  -5   1   8          1.06          1.67         0.41 o                         
  -4   1   8          2.78          3.35         0.41 o                         
  -3   1   8        110.69        108.54         1.87 o                         
  -2   1   8          0.00          0.22         0.22 o                         
  -1   1   8          3.94          2.99         0.26 o                         
   0   1   8        215.95        202.00         2.16 o                         
   1   1   8        143.94        159.87         1.88 o                         
   2   1   8        119.62        122.42         1.56 o                         
   3   1   8         23.67         20.09         0.52 o                         
   4   1   8          1.44          0.97         0.22 o                         
   5   1   8          8.80          7.03         0.37 o                         
   6   1   8         16.93         14.28         0.71 o                         
   7   1   8          3.61          2.85         0.64 o                         
   8   1   8          0.40          0.22         0.63 o                         
   9   1   8          4.01          3.02         0.79 o                         
  10   1   8          1.86          1.52         0.85 o                         
  -8   2   8          1.18          1.56         1.11 o                         
  -7   2   8         23.99         21.94         1.42 o                         
  -6   2   8          0.13          0.37         0.66 o                         
  -5   2   8         29.59         33.26         0.84 o                         
  -4   2   8          0.33          0.01         0.31 o                         
  -3   2   8        164.38        151.03         1.99 o                         
  -2   2   8        165.87        164.00         2.00 o                         
  -1   2   8         14.97         12.90         0.44 o                         
   0   2   8        946.37        921.45         8.36 o                         
   1   2   8          3.49          2.72         0.26 o                         
   2   2   8        122.87        135.34         1.72 o                         
   3   2   8         29.17         33.69         0.81 o                         
   4   2   8          6.64          7.50         0.41 o                         
   5   2   8         29.73         28.67         0.73 o                         
   6   2   8          0.89          0.56         0.46 o                         
   7   2   8          5.65          6.28         0.48 o                         
   8   2   8         24.86         23.92         1.42 o                         
   9   2   8         63.37         59.37         2.89 o                         
  10   2   8          3.12          1.50         0.85 o                         
  -8   3   8         18.67         15.79         2.00 o                         
  -7   3   8          7.61          4.19         0.94 o                         
  -6   3   8         70.12         65.87         2.36 o                         
  -5   3   8          0.11         -0.30         0.51 o                         
  -4   3   8          1.37          1.68         0.55 o                         
  -3   3   8         29.77         26.96         0.77 o                         
  -2   3   8         82.32         75.70         1.21 o                         
  -1   3   8        100.18        102.59         1.34 o                         
   0   3   8         94.01         88.31         1.58 o                         
   1   3   8        229.65        225.78         2.40 o                         
   2   3   8         67.00         69.41         1.01 o                         
   3   3   8          2.68          1.90         0.26 o                         
   4   3   8          0.44         -0.21         0.21 o                         
   5   3   8          2.84          2.59         0.35 o                         
   6   3   8         45.74         44.57         1.06 o                         
   7   3   8          1.14          0.54         0.39 o                         
   8   3   8          0.58         -0.46         0.46 o                         
   9   3   8          5.32          5.02         0.54 o                         
  10   3   8          0.08          0.33         0.79 o                         
  -7   4   8         52.81         43.60         2.89 o                         
  -6   4   8          0.19          0.25         0.78 o                         
  -5   4   8          6.17          7.90         0.77 o                         
  -4   4   8          0.06         -0.57         0.60 o                         
  -3   4   8         10.51          8.56         0.72 o                         
  -2   4   8          3.41          1.80         0.41 o                         
  -1   4   8         17.42         20.09         0.56 o                         
   0   4   8          0.56          0.21         0.25 o                         
   1   4   8         38.04         41.78         0.80 o                         
   2   4   8         41.05         35.42         0.69 o                         
   3   4   8        157.07        170.24         2.10 o                         
   4   4   8        255.64        258.85         2.94 o                         
   5   4   8        186.65        190.34         2.52 o                         
   6   4   8          4.11          4.57         0.46 o                         
   7   4   8         27.11         29.45         0.90 o                         
   8   4   8         71.04         70.58         1.90 o                         
   9   4   8          0.94          0.56         0.46 o                         
  10   4   8          0.44         -0.14         0.57 o                         
  -6   5   8          7.34          8.46         1.10 o                         
  -5   5   8          1.20          1.95         0.59 o                         
  -4   5   8          0.15          0.67         0.63 o                         
  -3   5   8          1.00          0.33         0.46 o                         
  -2   5   8         45.44         38.28         1.79 o                         
  -1   5   8         88.41         73.60         1.49 o                         
   0   5   8         64.46         62.30         0.99 o                         
   1   5   8          6.04          6.58         0.37 o                         
   2   5   8          0.39          0.86         0.28 o                         
   3   5   8         10.41          8.14         0.42 o                         
   4   5   8         16.69         16.62         1.06 o                         
   5   5   8         43.03         44.63         1.03 o                         
   6   5   8        139.34        142.75         2.29 o                         
   7   5   8         11.44         10.79         0.81 o                         
   8   5   8          0.91          1.00         0.63 o                         
   9   5   8          0.00          0.49         0.69 o                         
  10   5   8         20.69         27.98         4.23 o                         
  -6   6   8          5.99          5.75         1.01 o                         
  -5   6   8          0.00         -0.30         0.69 o                         
  -4   6   8          8.03          8.56         0.81 o                         
  -3   6   8          0.00         -0.22         0.46 o                         
  -2   6   8          7.68          7.65         1.33 o                         
  -1   6   8          2.58          2.48         0.58 o                         
   0   6   8          0.29          0.97         0.41 o                         
   1   6   8          0.33         -0.16         0.31 o                         
   2   6   8        141.90        146.55         1.89 o                         
   3   6   8         45.73         47.81         0.96 o                         
   4   6   8        459.19        463.96         4.92 o                         
   5   6   8        109.54        110.06         1.77 o                         
   6   6   8          0.55          0.67         0.69 o                         
   7   6   8          1.57          1.78         0.55 o                         
   8   6   8          0.38          0.22         0.63 o                         
   9   6   8         17.11         18.95         1.39 o                         
  10   6   8          1.54          1.90         1.33 o                         
  -5   7   8          0.27          0.67         1.11 o                         
  -4   7   8          6.28          4.57         0.72 o                         
  -3   7   8          4.33          3.91         0.72 o                         
  -2   7   8          2.12          1.66         0.59 o                         
  -1   7   8          1.30          1.11         0.49 o                         
   0   7   8         31.23         31.39         1.12 o                         
   1   7   8          4.38          5.14         0.51 o                         
   2   7   8          6.80          6.83         0.55 o                         
   3   7   8         32.47         34.18         0.78 o                         
   4   7   8        172.25        169.66         2.19 o                         
   5   7   8        236.33        244.03         2.93 o                         
   6   7   8         57.42         64.05         2.07 o                         
   7   7   8          4.59          5.32         0.58 o                         
   8   7   8          4.84          4.49         0.94 o                         
   9   7   8         12.93         15.52         1.39 o                         
  10   7   8          0.79          0.22         1.11 o                         
  -4   8   8          1.00          0.97         0.62 o                         
  -3   8   8          2.16          2.75         0.72 o                         
  -2   8   8          2.12          2.61         0.72 o                         
  -1   8   8          1.39          0.79         0.51 o                         
   0   8   8          0.42          0.81         0.47 o                         
   1   8   8          0.89          0.26         0.41 o                         
   2   8   8          0.91          0.65         0.41 o                         
   3   8   8          0.04          0.27         0.41 o                         
   4   8   8          2.47          2.80         0.49 o                         
   5   8   8          9.52          9.80         0.53 o                         
   6   8   8          0.08          0.69         0.41 o                         
   7   8   8          3.48          2.33         0.54 o                         
   8   8   8          0.54          1.11         0.59 o                         
   9   8   8         13.56         14.46         1.78 o                         
  -2   9   8          0.06          0.50         0.59 o                         
  -1   9   8          2.17          1.66         0.59 o                         
   0   9   8          4.72          5.09         0.68 o                         
   1   9   8          0.00         -0.07         0.41 o                         
   2   9   8          0.10         -0.11         0.40 o                         
   3   9   8          7.14          8.14         0.77 o                         
   4   9   8          2.32          1.73         0.52 o                         
   5   9   8         22.44         19.87         0.96 o                         
   6   9   8          3.19          3.74         0.53 o                         
   7   9   8          0.22          0.78         0.40 o                         
   8   9   8         28.92         39.78         1.47 o                         
   0  10   8          0.01          0.05         0.64 o                         
   1  10   8          0.82          0.81         0.66 o                         
   2  10   8          0.99         -0.18         0.51 o                         
   3  10   8         10.43         12.10         0.86 o                         
   4  10   8          0.71          1.02         0.54 o                         
   5  10   8          5.77          6.59         0.77 o                         
   6  10   8          0.00         -0.03         0.67 o                         
   7  10   8          1.11          1.52         1.89 o                         
  -6  -9   9          4.67          4.67         1.56 o                         
  -5  -9   9          0.82          5.34         1.56 o                         
  -4  -9   9          7.69          5.12         1.56 o                         
  -3  -9   9          0.00         -0.89         0.89 o                         
  -2  -9   9          0.96          1.33         1.11 o                         
  -1  -9   9          0.06          0.00         1.11 o                         
   0  -9   9          1.24          1.65         0.74 o                         
   1  -9   9          5.02          4.33         0.77 o                         
  -7  -8   9          5.75          8.90         1.78 o                         
  -6  -8   9          0.37          0.00         1.11 o                         
  -5  -8   9          6.20          7.12         1.56 o                         
  -4  -8   9          0.03          0.22         0.89 o                         
  -3  -8   9          5.71          7.56         1.56 o                         
  -2  -8   9          5.47          5.12         1.33 o                         
  -1  -8   9          1.99          0.00         0.89 o                         
   0  -8   9         18.97         19.03         1.23 o                         
   1  -8   9          9.92         11.68         0.94 o                         
   2  -8   9         11.53         12.22         1.07 o                         
   3  -8   9         16.35         18.50         1.23 o                         
  -8  -7   9          1.71          2.11         0.94 o                         
  -7  -7   9          2.10          1.78         1.11 o                         
  -6  -7   9          4.58          7.34         1.56 o                         
  -5  -7   9          0.25          0.67         1.11 o                         
  -4  -7   9         71.88         69.40         3.56 o                         
  -2  -7   9          0.40          0.89         0.89 o                         
  -1  -7   9          2.88          4.42         0.78 o                         
   0  -7   9         27.69         24.05         1.28 o                         
   1  -7   9         10.23          9.60         1.89 o                         
   2  -7   9          1.52          1.56         0.69 o                         
   3  -7   9          0.35          0.44         0.57 o                         
   4  -7   9          1.34          2.67         0.89 o                         
  -9  -6   9          2.03          1.33         1.33 o                         
  -8  -6   9          7.97          8.81         2.11 o                         
  -7  -6   9          6.78          8.63         2.00 o                         
  -6  -6   9          0.16         -0.10         0.55 o                         
  -5  -6   9         32.99         34.29         1.80 o                         
  -4  -6   9          0.21         -0.53         0.53 o                         
  -3  -6   9         38.99         34.69         3.56 o                         
  -2  -6   9          0.80          1.80         0.59 o                         
  -1  -6   9         53.78         41.27         1.47 o                         
   0  -6   9         28.29         27.73         1.39 o                         
   1  -6   9          0.46          0.61         0.57 o                         
   2  -6   9          1.06          0.67         0.53 o                         
   3  -6   9          0.48         -0.35         0.53 o                         
   4  -6   9          2.37          2.67         0.89 o                         
   5  -6   9          0.54          1.78         0.89 o                         
  -9  -5   9          6.03          8.01         1.56 o                         
  -8  -5   9          1.44          1.89         1.22 o                         
  -7  -5   9         26.88         31.66         1.65 o                         
  -6  -5   9          0.62          0.33         0.55 o                         
  -5  -5   9          1.10          1.16         0.47 o                         
  -4  -5   9          0.88          0.69         0.46 o                         
  -3  -5   9         58.12         49.53         1.66 o                         
  -2  -5   9          1.59          1.11         0.51 o                         
  -1  -5   9          1.72          1.48         0.69 o                         
   0  -5   9          0.37         -0.19         1.00 o                         
   1  -5   9          8.63         10.86         0.91 o                         
   2  -5   9         27.77         30.70         1.39 o                         
   3  -5   9          3.77          3.56         0.69 o                         
   4  -5   9          3.58          2.97         0.69 o                         
   5  -5   9         23.74         24.91         1.78 o                         
   6  -5   9          7.84          7.79         1.11 o                         
  -9  -4   9         16.08         18.91         1.78 o                         
  -8  -4   9          3.87          4.93         0.94 o                         
  -7  -4   9         18.07         22.05         1.33 o                         
  -6  -4   9          0.66          0.00         0.51 o                         
  -5  -4   9         16.78         15.57         0.83 o                         
  -4  -4   9          3.31          3.28         0.49 o                         
  -3  -4   9          1.31          1.84         0.44 o                         
  -2  -4   9          3.33          4.43         0.69 o                         
  -1  -4   9          8.90          9.08         0.85 o                         
   0  -4   9        348.21        330.19         6.76 o                         
   1  -4   9        479.76        461.48         8.96 o                         
   2  -4   9        378.69        393.45         6.72 o                         
   3  -4   9          0.00         -0.46         0.46 o                         
   4  -4   9          0.16          0.67         0.53 o                         
   5  -4   9          0.13         -0.22         0.67 o                         
   6  -4   9          2.12          2.45         0.89 o                         
   7  -4   9          3.27          4.67         1.11 o                         
  -9  -3   9          8.46         10.18         1.17 o                         
  -8  -3   9          0.92          0.89         0.89 o                         
  -7  -3   9         19.74         19.29         1.33 o                         
  -6  -3   9          0.59          0.22         0.63 o                         
  -5  -3   9          8.19          8.70         0.75 o                         
  -4  -3   9          0.49          0.48         0.38 o                         
  -3  -3   9         21.12         21.08         0.86 o                         
  -2  -3   9          9.31         10.56         0.87 o                         
  -1  -3   9         24.52         26.60         1.01 o                         
   0  -3   9         28.27         20.03         1.01 o                         
   1  -3   9        184.05        180.42         3.60 o                         
   2  -3   9         15.25         15.53         0.90 o                         
   3  -3   9         80.19         75.03         2.00 o                         
   4  -3   9         21.67         18.07         0.99 o                         
   5  -3   9         13.18         12.52         1.11 o                         
   6  -3   9          0.10         -0.22         0.67 o                         
   7  -3   9          4.08          4.23         1.11 o                         
   8  -3   9          0.48          1.78         0.89 o                         
  -9  -2   9          0.25         -0.78         0.78 o                         
  -8  -2   9          1.37          2.20         0.94 o                         
  -7  -2   9          0.71          1.63         0.51 o                         
  -6  -2   9          0.18          0.18         0.46 o                         
  -5  -2   9         48.28         47.78         1.84 o                         
  -4  -2   9          2.24          2.17         0.36 o                         
  -3  -2   9          1.20          0.57         0.42 o                         
  -2  -2   9         62.10         68.89         1.69 o                         
  -1  -2   9          5.84          7.99         0.58 o                         
   0  -2   9         97.18         98.95         1.89 o                         
   1  -2   9         61.86         62.02         2.46 o                         
   2  -2   9        533.70        503.64         8.23 o                         
   3  -2   9        584.37        581.88         9.46 o                         
   4  -2   9         43.85         43.53         1.51 o                         
   5  -2   9        115.50        110.05         2.50 o                         
   6  -2   9         43.69         44.04         2.45 o                         
   7  -2   9         12.19         10.68         1.33 o                         
   8  -2   9          1.41          1.56         1.11 o                         
  -9  -1   9          6.83          9.73         0.94 o                         
  -8  -1   9          7.67          6.95         1.33 o                         
  -7  -1   9          2.82          2.58         0.59 o                         
  -6  -1   9          8.08          6.41         0.72 o                         
  -5  -1   9         18.92         18.41         1.01 o                         
  -4  -1   9          5.77          6.47         0.49 o                         
  -3  -1   9         24.98         25.69         0.94 o                         
  -2  -1   9         32.07         35.47         0.93 o                         
  -1  -1   9          2.34          2.19         0.39 o                         
   0  -1   9         37.85         38.50         1.07 o                         
   1  -1   9          3.10          1.74         0.57 o                         
   2  -1   9          1.62          1.25         0.50 o                         
   3  -1   9        201.15        187.15         3.65 o                         
   4  -1   9          1.33          1.89         0.61 o                         
   5  -1   9        200.12        193.02         3.78 o                         
   6  -1   9         40.67         32.55         1.71 o                         
   7  -1   9         17.90         20.69         1.78 o                         
   8  -1   9         14.03         15.79         1.78 o                         
   9  -1   9          2.97          3.78         1.11 o                         
  -8   0   9          4.60          5.22         0.74 o                         
  -7   0   9          2.04          1.37         0.55 o                         
  -6   0   9         25.30         23.73         0.97 o                         
  -5   0   9          0.30          0.19         0.41 o                         
  -4   0   9          3.62          1.71         0.49 o                         
  -3   0   9         28.10         26.08         0.83 o                         
  -2   0   9          4.94          4.16         0.35 o                         
  -1   0   9         54.78         58.52         0.98 o                         
   0   0   9          1.80          2.09         0.27 o                         
   1   0   9          2.35          1.95         0.33 o                         
   2   0   9         21.55         21.98         0.58 o                         
   3   0   9          4.23          5.38         0.40 o                         
   4   0   9         64.20         65.79         1.45 o                         
   5   0   9          1.88          1.51         0.42 o                         
   6   0   9         16.51         11.34         1.11 o                         
   7   0   9        106.95        117.00         4.67 o                         
   8   0   9          6.69          8.45         1.33 o                         
   9   0   9          2.87          2.67         1.11 o                         
  -8   1   9          0.10         -1.00         1.00 o                         
  -7   1   9          0.86          1.70         0.51 o                         
  -6   1   9          6.00          4.71         0.58 o                         
  -5   1   9        105.89        100.98         1.76 o                         
  -4   1   9          5.51          6.57         0.53 o                         
  -3   1   9         10.95         10.13         0.49 o                         
  -2   1   9         28.17         22.43         0.76 o                         
  -1   1   9         23.66         19.30         0.59 o                         
   0   1   9        418.93        417.07         4.07 o                         
   1   1   9        110.99        111.08         1.38 o                         
   2   1   9          6.80          5.33         0.35 o                         
   3   1   9         19.05         20.08         0.62 o                         
   4   1   9          1.72          2.22         0.35 o                         
   5   1   9          0.00         -0.07         0.26 o                         
   6   1   9         76.13         64.74         1.52 o                         
   7   1   9          4.33          1.22         0.63 o                         
   8   1   9          6.79          4.90         0.89 o                         
   9   1   9          9.57          6.67         1.33 o                         
  10   1   9          2.53          1.11         1.11 o                         
  -8   2   9          1.71          2.67         1.33 o                         
  -7   2   9          2.23          0.78         0.79 o                         
  -6   2   9          0.04         -0.07         0.51 o                         
  -5   2   9         31.13         31.57         0.89 o                         
  -4   2   9          5.16          5.40         0.49 o                         
  -3   2   9          4.86          4.27         0.45 o                         
  -2   2   9        178.45        165.36         2.20 o                         
  -1   2   9         13.16         11.44         0.46 o                         
   0   2   9         97.70         94.88         1.27 o                         
   1   2   9         19.60         18.71         0.52 o                         
   2   2   9          5.76          5.70         0.37 o                         
   3   2   9          0.82          0.48         0.28 o                         
   4   2   9         55.91         58.38         1.09 o                         
   5   2   9         27.57         22.26         0.67 o                         
   6   2   9          0.65          0.04         0.32 o                         
   7   2   9        181.24        167.94         3.07 o                         
   8   2   9         47.94         51.72         2.04 o                         
   9   2   9          7.37          9.69         1.10 o                         
  10   2   9          5.32          6.45         1.56 o                         
  -7   3   9          7.64          7.35         1.10 o                         
  -6   3   9          1.78          1.33         0.79 o                         
  -5   3   9          1.84          1.45         0.59 o                         
  -4   3   9          2.67          3.37         0.87 o                         
  -3   3   9         18.06         19.40         0.75 o                         
  -2   3   9         71.55         64.38         1.29 o                         
  -1   3   9         64.09         62.16         1.14 o                         
   0   3   9         54.97         47.26         0.88 o                         
   1   3   9          0.01          0.31         0.24 o                         
   2   3   9         97.79        100.12         1.32 o                         
   3   3   9         29.38         31.90         0.74 o                         
   4   3   9          7.05          6.48         0.41 o                         
   5   3   9          0.21          0.13         0.28 o                         
   6   3   9          0.16         -0.32         0.32 o                         
   7   3   9         42.16         38.74         1.31 o                         
   8   3   9          3.27          3.52         0.51 o                         
   9   3   9         10.14          5.69         0.94 o                         
  10   3   9          5.57          8.30         1.26 o                         
  -7   4   9          0.96          1.93         1.78 o                         
  -6   4   9          9.11          9.71         1.10 o                         
  -5   4   9          2.14          2.15         0.64 o                         
  -4   4   9          2.95          2.82         0.64 o                         
  -3   4   9         10.78         10.73         1.14 o                         
  -2   4   9          0.91         -0.25         0.30 o                         
  -1   4   9          1.32          2.61         0.35 o                         
   0   4   9        119.15        115.64         1.60 o                         
   1   4   9          4.35          4.89         0.38 o                         
   2   4   9         45.33         44.37         0.89 o                         
   3   4   9         13.11         13.52         0.52 o                         
   4   4   9          4.35          3.87         0.36 o                         
   5   4   9         15.15         13.22         0.59 o                         
   6   4   9         16.30         15.15         0.62 o                         
   7   4   9          0.13          0.00         0.41 o                         
   8   4   9         16.03         14.52         1.07 o                         
   9   4   9          1.65          0.13         0.53 o                         
  10   4   9          9.02         12.46         2.00 o                         
  -6   5   9          0.35          0.89         0.79 o                         
  -5   5   9          2.53          2.89         0.73 o                         
  -4   5   9          0.23          0.00         0.51 o                         
  -3   5   9          2.59          4.07         0.68 o                         
  -2   5   9         14.83         13.69         0.90 o                         
  -1   5   9          0.12          1.06         0.44 o                         
   0   5   9         27.14         28.04         0.74 o                         
   1   5   9         14.34         14.62         0.54 o                         
   2   5   9         20.94         20.97         0.65 o                         
   3   5   9         54.35         58.77         1.07 o                         
   4   5   9         19.01         16.89         0.59 o                         
   5   5   9          0.00         -0.23         0.36 o                         
   6   5   9          4.26          4.53         0.50 o                         
   7   5   9          3.53          3.73         0.59 o                         
   8   5   9          1.50          2.37         0.69 o                         
   9   5   9         10.84         10.66         1.07 o                         
  10   5   9          5.75         10.10         1.11 o                         
  -5   6   9          0.17          0.02         0.78 o                         
  -4   6   9          8.20          7.69         0.81 o                         
  -3   6   9         16.88         17.17         2.05 o                         
  -2   6   9          8.17          6.01         0.77 o                         
  -1   6   9          7.25          4.60         0.60 o                         
   0   6   9         69.34         63.46         2.63 o                         
   1   6   9          1.01          0.90         0.38 o                         
   2   6   9        334.90        346.27         4.25 o                         
   3   6   9         11.93         13.40         0.56 o                         
   4   6   9         45.24         49.15         1.01 o                         
   5   6   9         68.89         66.70         1.19 o                         
   6   6   9          0.03         -0.38         0.38 o                         
   7   6   9          2.33          4.96         0.68 o                         
   8   6   9         15.95         21.10         1.39 o                         
   9   6   9          0.00          0.64         0.78 o                         
  10   6   9          1.51          2.67         1.11 o                         
  -4   7   9          0.14          0.41         0.59 o                         
  -3   7   9          6.81          8.32         0.90 o                         
  -2   7   9          2.68          2.60         0.64 o                         
  -1   7   9          0.10          0.07         0.51 o                         
   0   7   9         12.13         10.71         0.80 o                         
   1   7   9         61.74         69.35         1.56 o                         
   2   7   9         21.49         23.57         0.98 o                         
   3   7   9         74.59         76.54         1.27 o                         
   4   7   9        280.59        278.53         3.27 o                         
   5   7   9          9.78          9.13         0.56 o                         
   6   7   9         28.61         30.89         0.94 o                         
   7   7   9          0.63          0.59         0.77 o                         
   8   7   9          6.16          7.12         1.07 o                         
   9   7   9          0.40         -0.57         1.11 o                         
  -3   8   9          1.63          1.41         0.64 o                         
  -2   8   9          2.96          1.84         0.68 o                         
  -1   8   9          9.23          9.91         1.35 o                         
   0   8   9         13.20         12.26         0.86 o                         
   1   8   9          2.48          3.15         0.60 o                         
   2   8   9          2.38          3.24         0.53 o                         
   3   8   9          1.34          1.12         0.49 o                         
   4   8   9         42.43         41.47         1.20 o                         
   5   8   9         11.14          7.83         0.51 o                         
   6   8   9          6.99          6.60         0.61 o                         
   7   8   9          9.41          9.70         0.61 o                         
   8   8   9         10.08         14.17         1.14 o                         
   9   8   9          0.34         -0.89         0.89 o                         
  -1   9   9          0.35          0.68         0.59 o                         
   0   9   9          6.94          7.54         0.77 o                         
   1   9   9          0.00          0.20         0.65 o                         
   2   9   9          0.01          0.19         0.47 o                         
   3   9   9         16.20         15.48         1.09 o                         
   4   9   9          0.32          0.26         0.52 o                         
   5   9   9         12.32          8.75         0.75 o                         
   6   9   9          8.09          7.45         0.70 o                         
   7   9   9          0.00         -0.40         0.40 o                         
   8   9   9         23.93         30.89         1.27 o                         
   1  10   9          3.71          4.65         1.72 o                         
   2  10   9          7.07          8.53         0.92 o                         
   3  10   9          1.08          0.24         0.59 o                         
   4  10   9          1.43          2.09         0.68 o                         
   5  10   9          0.63         -0.49         0.90 o                         
   6  10   9          0.48          0.17         0.72 o                         
  -4  -9  10          2.41          4.67         1.56 o                         
  -3  -9  10          4.75          5.78         1.56 o                         
  -2  -9  10          3.63          4.67         1.56 o                         
  -1  -9  10          9.10          7.24         1.07 o                         
  -6  -8  10          3.71          6.23         1.56 o                         
  -5  -8  10          7.50          8.23         1.78 o                         
  -4  -8  10          0.32          0.89         1.11 o                         
  -3  -8  10          0.96          0.67         0.89 o                         
  -2  -8  10          0.23          0.11         0.63 o                         
  -1  -8  10          1.58          0.89         0.74 o                         
   0  -8  10          0.05          0.62         0.69 o                         
   1  -8  10          1.51          2.36         0.74 o                         
   2  -8  10          6.13          7.65         1.01 o                         
  -7  -7  10          6.07          5.78         1.56 o                         
  -6  -7  10          4.13          2.45         1.33 o                         
  -5  -7  10          4.04          3.56         1.33 o                         
  -4  -7  10          9.50         10.01         1.78 o                         
  -3  -7  10          0.49          0.02         0.69 o                         
  -2  -7  10         13.33          9.92         1.01 o                         
  -1  -7  10          6.91          6.38         1.22 o                         
   0  -7  10          0.33          0.08         0.57 o                         
   1  -7  10         18.81         22.60         1.39 o                         
   2  -7  10         11.36         11.37         1.07 o                         
   3  -7  10          0.38          0.09         0.74 o                         
  -8  -6  10          7.99          8.74         1.26 o                         
  -7  -6  10          3.22          3.67         0.94 o                         
  -6  -6  10          4.01          4.02         0.77 o                         
  -5  -6  10         12.08         10.66         1.10 o                         
  -4  -6  10          4.09          7.80         1.01 o                         
  -3  -6  10         22.77         20.49         1.33 o                         
  -2  -6  10          0.25         -0.11         0.78 o                         
  -1  -6  10         32.31         32.92         1.78 o                         
   0  -6  10          5.67          4.63         0.74 o                         
   1  -6  10          0.60          1.36         0.57 o                         
   2  -6  10          7.58          7.18         0.91 o                         
   3  -6  10          1.66          1.51         0.69 o                         
   4  -6  10          2.07          4.00         1.11 o                         
   5  -6  10         10.83         10.45         1.33 o                         
  -8  -5  10          0.71          1.15         0.85 o                         
  -7  -5  10          3.10          1.82         0.85 o                         
  -6  -5  10          5.35          4.07         0.77 o                         
  -5  -5  10         23.54         23.59         1.07 o                         
  -4  -5  10         67.29         62.07         3.25 o                         
  -3  -5  10         33.14         28.47         1.31 o                         
  -2  -5  10         17.60         15.18         0.98 o                         
  -1  -5  10         27.89         20.25         1.33 o                         
   0  -5  10          3.76          1.78         0.63 o                         
   1  -5  10          1.89          1.64         0.57 o                         
   2  -5  10          0.88          1.21         0.53 o                         
   3  -5  10         20.45         22.72         1.45 o                         
   4  -5  10          5.48          5.05         1.33 o                         
   5  -5  10          0.37          0.44         0.89 o                         
   6  -5  10          5.50          6.45         1.33 o                         
  -8  -4  10          7.34          8.53         1.17 o                         
  -7  -4  10          1.00          0.33         0.79 o                         
  -6  -4  10          7.87          8.65         1.01 o                         
  -5  -4  10         44.25         43.83         1.38 o                         
  -4  -4  10          0.55          0.42         0.47 o                         
  -3  -4  10          4.52          2.84         0.49 o                         
  -2  -4  10          1.54          0.44         0.78 o                         
  -1  -4  10         20.04         16.64         1.17 o                         
   0  -4  10        430.33        419.32         8.41 o                         
   1  -4  10         66.70         62.69         2.12 o                         
   2  -4  10          0.93          0.01         0.48 o                         
   3  -4  10          2.11          1.28         0.57 o                         
   4  -4  10         17.12         20.51         1.33 o                         
   5  -4  10          0.88          1.78         0.89 o                         
   6  -4  10          2.51          0.67         0.89 o                         
   7  -4  10          0.42          1.33         0.89 o                         
  -9  -3  10          0.47         -0.22         1.11 o                         
  -8  -3  10          0.46          0.67         1.11 o                         
  -7  -3  10          0.01         -0.63         0.63 o                         
  -6  -3  10          0.60          1.16         0.69 o                         
  -5  -3  10          8.75          9.29         0.93 o                         
  -4  -3  10         30.26         28.77         1.08 o                         
  -3  -3  10         22.96         20.42         2.14 o                         
  -2  -3  10          3.21          3.24         0.76 o                         
  -1  -3  10         20.89         21.58         1.15 o                         
   0  -3  10        102.73        103.04         2.53 o                         
   1  -3  10          4.34          4.55         0.72 o                         
   2  -3  10        130.58        122.22         2.79 o                         
   3  -3  10          0.10          0.20         0.48 o                         
   4  -3  10          2.33          2.30         0.69 o                         
   5  -3  10          4.84          3.78         1.11 o                         
   6  -3  10          0.72          1.11         0.89 o                         
   7  -3  10         11.61         11.34         1.56 o                         
  -8  -2  10          2.84          3.10         0.91 o                         
  -7  -2  10          3.00          0.94         0.59 o                         
  -6  -2  10          0.73          1.78         0.69 o                         
  -5  -2  10          0.11         -0.56         0.63 o                         
  -4  -2  10          8.23          8.44         0.72 o                         
  -3  -2  10          0.86          0.80         0.60 o                         
  -2  -2  10         15.59         15.66         1.07 o                         
  -1  -2  10         30.99         29.83         1.05 o                         
   0  -2  10        447.45        436.46         7.39 o                         
   1  -2  10       2062.11       2065.02        30.91 o                         
   2  -2  10         14.51         14.05         0.94 o                         
   3  -2  10        229.90        238.50         4.56 o                         
   4  -2  10         47.09         52.39         1.69 o                         
   5  -2  10          2.03          1.80         1.67 o                         
   6  -2  10          0.00          0.44         0.67 o                         
   7  -2  10          3.41          4.00         1.11 o                         
   8  -2  10          8.10          7.79         1.56 o                         
  -8  -1  10         16.74         16.32         1.23 o                         
  -7  -1  10         33.79         33.18         1.40 o                         
  -6  -1  10          0.42          0.22         0.51 o                         
  -5  -1  10          0.79          0.30         0.51 o                         
  -4  -1  10         97.10         85.65         2.12 o                         
  -3  -1  10          2.44          3.21         0.55 o                         
  -2  -1  10          0.10          0.49         0.45 o                         
  -1  -1  10          0.74          1.06         0.38 o                         
   0  -1  10         98.82         97.99         1.95 o                         
   1  -1  10        109.25        108.31         2.50 o                         
   2  -1  10        115.40        111.13         2.85 o                         
   3  -1  10        161.21        167.65         2.97 o                         
   4  -1  10          0.85          0.82         0.49 o                         
   5  -1  10          0.90         -0.23         0.63 o                         
   6  -1  10         32.45         27.80         2.00 o                         
   7  -1  10          6.48          8.68         1.33 o                         
   8  -1  10          0.09         -0.67         0.89 o                         
  -8   0  10          1.15          0.74         0.69 o                         
  -7   0  10          0.32         -0.44         0.67 o                         
  -6   0  10          0.02          0.60         0.55 o                         
  -5   0  10         40.45         35.95         1.37 o                         
  -4   0  10         48.17         48.36         1.35 o                         
  -3   0  10         70.66         72.54         1.66 o                         
  -2   0  10         20.82         20.91         0.78 o                         
  -1   0  10          6.27          4.61         0.40 o                         
   0   0  10         42.16         41.86         1.04 o                         
   1   0  10        153.30        153.99         2.12 o                         
   2   0  10         54.87         50.91         1.48 o                         
   3   0  10          3.16          4.20         1.12 o                         
   4   0  10          9.16          9.25         0.63 o                         
   5   0  10         20.26         16.95         0.99 o                         
   6   0  10          0.89          1.33         0.89 o                         
   7   0  10         14.94         11.57         1.56 o                         
   8   0  10         14.88         14.46         1.78 o                         
   9   0  10         28.57         23.36         2.22 o                         
  -8   1  10          4.03          6.23         1.56 o                         
  -7   1  10          1.22          0.06         0.51 o                         
  -6   1  10          6.85          6.18         0.60 o                         
  -5   1  10          0.58         -0.09         0.41 o                         
  -4   1  10          4.37          3.76         0.60 o                         
  -3   1  10         70.75         64.75         1.34 o                         
  -2   1  10          0.19         -0.28         0.28 o                         
  -1   1  10          0.08          0.04         0.30 o                         
   0   1  10         11.47         10.45         0.46 o                         
   1   1  10          5.62          5.51         0.37 o                         
   2   1  10          0.76          0.86         0.29 o                         
   3   1  10         13.16         13.31         0.53 o                         
   4   1  10         50.76         44.03         1.02 o                         
   5   1  10         37.76         29.22         1.51 o                         
   6   1  10         35.16         31.41         1.49 o                         
   7   1  10         10.78          9.79         1.56 o                         
   8   1  10          0.02          0.00         0.89 o                         
   9   1  10          0.18          0.00         0.89 o                         
  -7   2  10          0.84          1.00         0.79 o                         
  -6   2  10          1.45          0.59         0.52 o                         
  -5   2  10          6.21          4.30         0.50 o                         
  -4   2  10          0.00          0.07         0.37 o                         
  -3   2  10          9.66         11.12         0.60 o                         
  -2   2  10          1.67          1.11         0.36 o                         
  -1   2  10         97.74         89.07         1.47 o                         
   0   2  10          0.26          0.05         0.27 o                         
   1   2  10         12.19         11.88         0.46 o                         
   2   2  10          0.63          0.41         0.27 o                         
   3   2  10          4.46          3.50         0.38 o                         
   4   2  10          0.04         -0.28         0.28 o                         
   5   2  10         33.84         28.89         0.82 o                         
   6   2  10          5.56          4.95         0.47 o                         
   7   2  10          3.55          2.89         1.11 o                         
   8   2  10          0.22          0.44         0.89 o                         
   9   2  10         15.77         19.13         2.00 o                         
  -7   3  10          0.29         -0.79         0.79 o                         
  -6   3  10          0.10         -0.33         0.78 o                         
  -5   3  10          8.09          7.06         0.85 o                         
  -4   3  10          6.81          6.25         0.45 o                         
  -3   3  10         21.06         22.52         0.77 o                         
  -2   3  10         17.15         19.54         0.72 o                         
  -1   3  10         97.62         86.43         1.44 o                         
   0   3  10        502.10        477.88         5.02 o                         
   1   3  10         19.99         21.68         0.65 o                         
   2   3  10          5.35          4.82         0.36 o                         
   3   3  10          2.40          2.26         0.35 o                         
   4   3  10          5.16          5.27         0.45 o                         
   5   3  10          5.89          3.71         0.38 o                         
   6   3  10          4.03          3.30         0.76 o                         
   7   3  10         30.31         26.53         1.11 o                         
   8   3  10          0.58          0.01         0.48 o                         
   9   3  10          1.89          2.00         1.11 o                         
  -6   4  10          2.97          2.56         0.94 o                         
  -5   4  10          4.81          6.24         0.85 o                         
  -4   4  10          2.99          2.72         0.64 o                         
  -3   4  10          8.99          9.96         0.85 o                         
  -2   4  10          0.83         -0.05         0.40 o                         
  -1   4  10        102.97         94.18         1.66 o                         
   0   4  10          2.86          1.36         0.30 o                         
   1   4  10         19.41         23.21         0.70 o                         
   2   4  10         70.84         69.62         1.25 o                         
   3   4  10          7.44          6.69         0.42 o                         
   4   4  10         15.68         13.81         0.69 o                         
   5   4  10          4.38          3.77         0.47 o                         
   6   4  10          0.42          0.96         0.46 o                         
   7   4  10          0.60          0.25         0.56 o                         
   8   4  10          0.00          0.92         0.57 o                         
   9   4  10          2.64          4.67         0.74 o                         
  -5   5  10          3.90          4.38         0.77 o                         
  -4   5  10          0.05         -0.38         0.56 o                         
  -3   5  10         23.95         26.40         1.24 o                         
  -2   5  10          6.83          5.39         0.80 o                         
  -1   5  10          3.42          2.84         0.47 o                         
   0   5  10         42.46         42.37         0.91 o                         
   1   5  10         89.41         94.04         1.45 o                         
   2   5  10          0.17         -0.28         0.28 o                         
   3   5  10         78.60         80.81         1.34 o                         
   4   5  10         65.51         69.08         1.35 o                         
   5   5  10          3.09          1.79         0.44 o                         
   6   5  10         63.18         59.29         1.46 o                         
   7   5  10          1.32          0.97         0.55 o                         
   8   5  10          1.32          2.53         0.85 o                         
   9   5  10          0.38          0.57         0.69 o                         
  -4   6  10          0.57          0.49         0.96 o                         
  -3   6  10          0.32          0.74         0.64 o                         
  -2   6  10          4.00          2.45         0.72 o                         
  -1   6  10          2.05          0.80         0.49 o                         
   0   6  10         34.73         43.10         1.33 o                         
   1   6  10          1.38          2.30         0.34 o                         
   2   6  10          1.03          2.18         0.35 o                         
   3   6  10          4.24          3.44         0.42 o                         
   4   6  10          2.91          2.43         0.43 o                         
   5   6  10         22.21         24.09         0.89 o                         
   6   6  10          9.11         10.42         0.71 o                         
   7   6  10          0.60          1.22         0.57 o                         
   8   6  10         23.45         26.37         1.55 o                         
   9   6  10          0.51          0.85         0.74 o                         
  -3   7  10          2.81          3.98         0.81 o                         
  -2   7  10          0.31         -0.37         0.51 o                         
  -1   7  10          0.89          1.07         0.54 o                         
   0   7  10         20.39         23.80         1.25 o                         
   1   7  10          0.16         -0.33         0.74 o                         
   2   7  10        196.80        213.94         3.37 o                         
   3   7  10         29.92         33.44         0.84 o                         
   4   7  10          5.37          5.73         0.49 o                         
   5   7  10          1.64          2.40         0.45 o                         
   6   7  10          3.38          1.59         0.43 o                         
   7   7  10          0.04         -0.37         0.55 o                         
   8   7  10          8.43         10.08         1.23 o                         
   9   7  10         20.85         22.47         2.00 o                         
  -2   8  10          0.23         -0.02         0.59 o                         
  -1   8  10          1.02          1.00         0.62 o                         
   0   8  10          2.29          2.01         0.71 o                         
   1   8  10         13.99         17.10         1.03 o                         
   2   8  10         56.53         56.92         1.65 o                         
   3   8  10         48.82         48.19         1.49 o                         
   4   8  10          5.30          6.65         0.83 o                         
   5   8  10          2.96          2.16         0.41 o                         
   6   8  10          1.85          3.41         0.50 o                         
   7   8  10         21.46         24.10         1.05 o                         
   8   8  10          0.14          0.00         1.11 o                         
   0   9  10          0.01          0.26         0.59 o                         
   1   9  10          4.03          5.11         0.80 o                         
   2   9  10          4.62          6.42         0.77 o                         
   3   9  10          0.59         -0.44         0.55 o                         
   4   9  10          0.89          0.76         0.61 o                         
   5   9  10          2.21          2.45         1.00 o                         
   6   9  10          0.01         -0.49         0.49 o                         
   7   9  10         10.07         12.29         0.79 o                         
   3  10  10          0.35          0.00         1.11 o                         
   4  10  10          3.02          3.34         0.94 o                         
  -5  -8  11         14.04         13.41         1.33 o                         
  -4  -8  11          0.02         -0.82         1.33 o                         
  -3  -8  11          1.54          2.10         0.85 o                         
  -2  -8  11          0.99          1.16         0.89 o                         
  -1  -8  11          2.08          3.87         0.91 o                         
   0  -8  11          2.34          2.95         0.85 o                         
  -6  -7  11          3.31          3.97         1.11 o                         
  -5  -7  11          0.30          0.78         0.79 o                         
  -4  -7  11          0.14         -0.67         0.69 o                         
  -3  -7  11          0.19         -0.44         0.63 o                         
  -2  -7  11          5.74          7.49         2.67 o                         
  -1  -7  11          4.65          3.39         0.91 o                         
   0  -7  11          6.22          7.52         1.01 o                         
   1  -7  11         26.67         31.37         1.65 o                         
   2  -7  11          6.80          6.01         1.01 o                         
  -7  -6  11          0.07          0.14         0.85 o                         
  -6  -6  11          0.00          0.78         0.79 o                         
  -5  -6  11         58.99         58.99         3.00 o                         
  -4  -6  11          0.22          1.64         0.85 o                         
  -3  -6  11          0.31         -0.56         0.63 o                         
  -2  -6  11         26.89         28.05         1.65 o                         
  -1  -6  11          7.30          5.92         0.94 o                         
   0  -6  11          0.46          1.11         0.69 o                         
   1  -6  11          0.01          0.52         0.69 o                         
   2  -6  11          0.06         -0.40         0.69 o                         
   3  -6  11         35.19         45.11         5.00 o                         
   4  -6  11          4.07          7.12         1.33 o                         
  -7  -5  11          7.84          8.90         1.17 o                         
  -6  -5  11          0.43          1.33         0.85 o                         
  -5  -5  11          6.15          6.09         0.72 o                         
  -4  -5  11         14.67         12.90         1.03 o                         
  -3  -5  11         34.93         31.98         1.40 o                         
  -2  -5  11          6.82          5.19         0.91 o                         
  -1  -5  11          1.53          1.16         0.69 o                         
   0  -5  11         14.68         10.66         1.01 o                         
   1  -5  11          1.54          1.11         0.69 o                         
   2  -5  11          1.66          4.31         0.85 o                         
   3  -5  11          1.26          1.56         0.74 o                         
   4  -5  11          1.87          2.45         1.11 o                         
   5  -5  11          0.57          0.00         0.89 o                         
  -8  -4  11          0.76          0.44         1.11 o                         
  -7  -4  11         16.07         18.56         1.49 o                         
  -6  -4  11          0.61          0.54         1.11 o                         
  -5  -4  11          5.16          4.51         1.22 o                         
  -4  -4  11          0.00         -0.22         0.47 o                         
  -3  -4  11         13.95         11.88         0.79 o                         
  -2  -4  11          9.07          9.17         2.11 o                         
  -1  -4  11          6.82          6.74         1.78 o                         
   0  -4  11          3.56          2.99         0.69 o                         
   1  -4  11          5.79          5.41         0.85 o                         
   2  -4  11         10.19         10.05         2.00 o                         
   3  -4  11          7.08          8.33         1.11 o                         
   4  -4  11          3.97          3.87         0.85 o                         
   5  -4  11         13.32         14.68         1.56 o                         
   6  -4  11          0.33          0.22         0.89 o                         
  -8  -3  11          0.00          0.77         0.85 o                         
  -7  -3  11          2.19          1.62         0.85 o                         
  -6  -3  11          6.47          4.85         0.94 o                         
  -5  -3  11         11.60         12.21         1.17 o                         
  -4  -3  11         13.90         14.42         0.82 o                         
  -3  -3  11          1.10          1.04         0.51 o                         
  -2  -3  11         50.66         49.67         1.57 o                         
  -1  -3  11        178.18        175.42         4.40 o                         
   0  -3  11         52.89         57.67         1.93 o                         
   1  -3  11          2.45          1.29         0.62 o                         
   2  -3  11          0.40          0.08         0.48 o                         
   3  -3  11          4.09          3.97         0.79 o                         
   4  -3  11          0.01         -0.03         0.56 o                         
   5  -3  11          8.21          6.01         1.33 o                         
   6  -3  11          9.12         10.01         1.56 o                         
   7  -3  11         12.61         14.46         1.78 o                         
  -8  -2  11          3.03          4.54         0.91 o                         
  -7  -2  11          1.31          2.29         0.68 o                         
  -6  -2  11          0.20         -0.55         0.55 o                         
  -5  -2  11          2.11          3.66         1.00 o                         
  -4  -2  11          1.45          2.11         0.79 o                         
  -3  -2  11         15.96         16.45         0.98 o                         
  -2  -2  11          2.80          3.56         0.59 o                         
  -1  -2  11        170.85        179.77         3.17 o                         
   0  -2  11         23.26         23.11         1.31 o                         
   1  -2  11          0.00         -0.46         0.46 o                         
   2  -2  11          5.41          3.73         0.80 o                         
   3  -2  11         41.19         40.31         1.51 o                         
   4  -2  11          3.43          4.12         0.79 o                         
   5  -2  11          2.87          3.90         0.79 o                         
   6  -2  11          0.83          1.56         0.89 o                         
   7  -2  11         21.32         28.47         2.22 o                         
  -8  -1  11          0.03         -0.13         0.74 o                         
  -7  -1  11          6.64          6.85         0.90 o                         
  -6  -1  11         23.87         23.03         1.60 o                         
  -5  -1  11          6.28          7.16         0.75 o                         
  -4  -1  11          7.59          4.29         0.68 o                         
  -3  -1  11          0.52          1.22         0.44 o                         
  -2  -1  11         31.85         31.54         1.10 o                         
  -1  -1  11         16.39         17.10         1.12 o                         
   0  -1  11         94.70        100.80         2.14 o                         
   1  -1  11        177.83        174.48         3.05 o                         
   2  -1  11        159.88        159.75         2.92 o                         
   3  -1  11        139.23        139.10         2.64 o                         
   4  -1  11         91.37         90.57         2.18 o                         
   5  -1  11          0.94          0.78         0.63 o                         
   6  -1  11          0.09          0.22         0.89 o                         
   7  -1  11          1.32          1.56         1.11 o                         
   8  -1  11          0.16         -0.89         0.89 o                         
  -7   0  11          4.49          1.46         1.11 o                         
  -6   0  11          1.93          1.61         0.59 o                         
  -5   0  11         10.80         12.73         0.95 o                         
  -4   0  11          0.11          0.38         0.59 o                         
  -3   0  11          0.25          0.84         0.55 o                         
  -2   0  11         30.14         32.75         1.01 o                         
  -1   0  11         21.76         21.86         0.83 o                         
   0   0  11         27.16         25.73         0.92 o                         
   1   0  11        199.29        201.50         3.01 o                         
   2   0  11         30.91         27.74         1.10 o                         
   3   0  11        231.28        227.73         3.78 o                         
   4   0  11        102.98         86.57         1.94 o                         
   5   0  11          9.50          8.99         0.94 o                         
   6   0  11          2.63          2.89         1.11 o                         
   7   0  11         16.84         21.13         2.00 o                         
   8   0  11         13.86         15.13         1.78 o                         
  -7   1  11          4.30          1.76         1.67 o                         
  -6   1  11          3.75          3.00         0.62 o                         
  -5   1  11          0.04         -0.29         0.59 o                         
  -4   1  11         44.65         41.80         1.29 o                         
  -3   1  11          0.41          0.03         0.41 o                         
  -2   1  11         21.73         24.07         0.87 o                         
  -1   1  11          9.46          9.60         0.63 o                         
   0   1  11         38.09         38.22         0.97 o                         
   1   1  11         97.81         95.27         1.58 o                         
   2   1  11         43.92         45.29         1.12 o                         
   3   1  11         22.64         26.38         0.88 o                         
   4   1  11          0.02         -0.29         0.29 o                         
   5   1  11        103.82        103.44         2.99 o                         
   6   1  11          2.90          2.00         0.89 o                         
   7   1  11         22.21         22.02         2.00 o                         
   8   1  11          1.32          0.89         1.11 o                         
  -7   2  11          0.82          2.45         1.33 o                         
  -6   2  11          0.06         -0.59         0.59 o                         
  -5   2  11          5.44          4.05         0.50 o                         
  -4   2  11          6.70          7.56         0.59 o                         
  -3   2  11         17.90         16.02         0.72 o                         
  -2   2  11          5.21          6.02         0.53 o                         
  -1   2  11         41.12         39.22         0.97 o                         
   0   2  11          0.42          0.76         0.37 o                         
   1   2  11         14.22         15.26         0.61 o                         
   2   2  11         20.20         19.21         0.70 o                         
   3   2  11         19.24         18.35         0.77 o                         
   4   2  11         31.36         23.37         0.84 o                         
   5   2  11         50.15         43.92         1.20 o                         
   6   2  11         21.72         21.47         1.02 o                         
   7   2  11          0.28         -0.22         0.89 o                         
   8   2  11          0.51         -0.67         0.89 o                         
   9   2  11          0.22          0.22         1.11 o                         
  -6   3  11          0.23         -0.59         0.69 o                         
  -5   3  11          0.00         -0.37         0.55 o                         
  -4   3  11         53.24         53.40         1.25 o                         
  -3   3  11         47.16         37.33         1.08 o                         
  -2   3  11          5.83          7.72         0.62 o                         
  -1   3  11         11.25         11.30         0.61 o                         
   0   3  11          6.96          8.30         0.48 o                         
   1   3  11         30.90         29.70         0.78 o                         
   2   3  11         10.07          8.66         0.50 o                         
   3   3  11         20.23         19.29         0.67 o                         
   4   3  11          2.14          2.35         0.38 o                         
   5   3  11        123.44        105.65         2.05 o                         
   6   3  11          3.37          3.23         0.76 o                         
   7   3  11          3.28          1.50         0.57 o                         
   8   3  11          7.45          7.02         0.61 o                         
   9   3  11          1.83          3.34         1.33 o                         
  -5   4  11          1.35          0.46         0.59 o                         
  -4   4  11          0.19          1.41         0.64 o                         
  -3   4  11         14.97         12.77         0.86 o                         
  -2   4  11          7.95          6.51         0.72 o                         
  -1   4  11         13.99         11.63         0.63 o                         
   0   4  11         10.92          8.65         0.49 o                         
   1   4  11         23.07         25.87         0.78 o                         
   2   4  11          0.01          0.04         0.36 o                         
   3   4  11         15.79         15.78         0.66 o                         
   4   4  11          9.23         10.50         0.62 o                         
   5   4  11          3.72          3.89         0.52 o                         
   6   4  11          2.50          2.71         0.55 o                         
   7   4  11         13.67         12.68         1.01 o                         
   8   4  11         11.56         16.68         1.33 o                         
   9   4  11          5.17          4.45         0.89 o                         
  -5   5  11          0.15          0.82         0.64 o                         
  -4   5  11          0.48         -0.55         0.55 o                         
  -3   5  11          2.13          2.03         0.68 o                         
  -2   5  11          6.51          6.68         0.85 o                         
  -1   5  11         26.34         27.24         0.83 o                         
   0   5  11          7.69          6.39         0.48 o                         
   1   5  11          4.83          6.25         0.47 o                         
   2   5  11         20.68         20.71         1.01 o                         
   3   5  11          3.05          2.85         0.56 o                         
   4   5  11        102.83        101.53         1.74 o                         
   5   5  11          0.98          0.50         0.44 o                         
   6   5  11          0.92          0.38         0.50 o                         
   7   5  11          0.01          0.00         0.51 o                         
   8   5  11          1.23          0.54         0.69 o                         
   9   5  11         11.98         15.79         1.56 o                         
  -4   6  11          0.32         -0.04         0.68 o                         
  -3   6  11          0.67          0.27         0.59 o                         
  -2   6  11          2.18          2.46         0.68 o                         
  -1   6  11          0.12          0.79         0.65 o                         
   0   6  11         36.62         38.26         1.33 o                         
   1   6  11         10.47         12.86         0.62 o                         
   2   6  11         46.37         44.88         1.01 o                         
   3   6  11         20.25         19.45         0.71 o                         
   4   6  11          2.02          1.63         0.45 o                         
   5   6  11          2.25          3.21         0.50 o                         
   6   6  11         31.87         37.20         2.02 o                         
   7   6  11          1.84          1.19         0.64 o                         
   8   6  11          4.89          7.95         1.22 o                         
  -3   7  11          0.00          0.15         0.64 o                         
  -2   7  11          5.43          5.84         0.96 o                         
  -1   7  11          0.14          0.22         0.59 o                         
   0   7  11         55.19         63.75         1.80 o                         
   1   7  11         10.55          8.93         0.80 o                         
   2   7  11          0.90          1.33         0.49 o                         
   3   7  11         29.33         30.72         0.88 o                         
   4   7  11         38.73         38.73         1.60 o                         
   5   7  11          0.34         -0.12         0.43 o                         
   6   7  11          4.16          2.62         0.49 o                         
   7   7  11          9.86          9.99         1.25 o                         
   8   7  11         10.13         12.27         1.78 o                         
  -1   8  11         10.54         10.65         1.01 o                         
   0   8  11          5.68          6.45         0.78 o                         
   1   8  11         18.77         19.38         1.06 o                         
   2   8  11         42.18         46.21         1.55 o                         
   3   8  11          6.82          6.51         0.77 o                         
   4   8  11         10.04          8.16         0.60 o                         
   5   8  11          2.69          1.51         0.49 o                         
   6   8  11          0.03         -0.07         0.45 o                         
   7   8  11          3.14          2.14         0.59 o                         
   1   9  11          1.18          0.11         0.66 o                         
   2   9  11          2.64          2.73         0.85 o                         
   3   9  11         11.66          8.96         0.88 o                         
   4   9  11          1.09          0.69         0.58 o                         
   5   9  11          1.01          0.29         0.68 o                         
  -5  -7  12          0.32         -0.33         0.79 o                         
  -4  -7  12          1.43          2.00         0.94 o                         
  -3  -7  12          0.20         -1.00         1.00 o                         
  -2  -7  12          4.19          2.16         0.85 o                         
  -1  -7  12          1.26          2.31         1.22 o                         
   0  -7  12          1.39          2.63         0.85 o                         
   1  -7  12         11.97         15.51         1.39 o                         
  -6  -6  12          0.01          0.00         1.33 o                         
  -5  -6  12         11.30         11.73         1.56 o                         
  -4  -6  12          8.98          7.71         1.17 o                         
  -3  -6  12          2.79          0.00         1.33 o                         
  -2  -6  12          2.83          3.22         0.85 o                         
  -1  -6  12          0.17         -0.22         1.00 o                         
   0  -6  12         10.46          9.87         1.07 o                         
   1  -6  12          2.36          4.69         2.00 o                         
   2  -6  12         15.56         15.77         1.33 o                         
   3  -6  12          7.03         10.09         1.17 o                         
  -6  -5  12          1.35         -0.47         0.85 o                         
  -5  -5  12         24.21         28.46         1.62 o                         
  -4  -5  12          0.43         -0.07         0.69 o                         
  -3  -5  12         10.11         10.40         1.17 o                         
  -2  -5  12          0.15         -0.44         0.63 o                         
  -1  -5  12          0.25         -0.33         0.63 o                         
   0  -5  12          8.25          8.93         1.07 o                         
   1  -5  12          0.49          0.72         0.69 o                         
   2  -5  12          1.01          1.58         0.69 o                         
   3  -5  12          0.24         -0.57         0.57 o                         
   4  -5  12          5.07          5.12         1.33 o                         
  -7  -4  12          1.48          2.99         1.01 o                         
  -6  -4  12          5.43          7.41         1.07 o                         
  -5  -4  12          3.95          5.76         1.01 o                         
  -4  -4  12          4.85          6.68         0.72 o                         
  -3  -4  12          5.65          4.18         0.75 o                         
  -2  -4  12         13.76         12.76         1.23 o                         
  -1  -4  12          2.98          2.91         0.79 o                         
   0  -4  12          2.15          3.20         0.85 o                         
   1  -4  12         13.89         14.03         1.17 o                         
   2  -4  12          1.16          3.17         1.33 o                         
   3  -4  12         13.21         13.38         1.17 o                         
   4  -4  12          1.14          0.47         0.78 o                         
   5  -4  12          3.07          3.78         1.11 o                         
  -7  -3  12          1.18          0.39         0.77 o                         
  -6  -3  12          0.01          0.07         0.69 o                         
  -5  -3  12          0.01         -0.69         0.69 o                         
  -4  -3  12          1.04          0.00         0.64 o                         
  -3  -3  12         79.73         84.90         2.25 o                         
  -2  -3  12         59.64         62.79         2.64 o                         
  -1  -3  12         64.09         60.01         2.28 o                         
   0  -3  12         29.03         27.08         4.67 o                         
   1  -3  12          2.10          2.34         0.79 o                         
   2  -3  12         19.53         22.77         1.42 o                         
   3  -3  12          5.36          5.64         0.94 o                         
   4  -3  12          0.24          0.67         0.69 o                         
   5  -3  12          5.68          4.45         1.11 o                         
   6  -3  12          0.36         -0.22         0.89 o                         
  -7  -2  12          1.81         -0.38         0.62 o                         
  -6  -2  12          0.00         -0.64         0.64 o                         
  -5  -2  12          1.21          0.30         0.64 o                         
  -4  -2  12          0.01         -0.54         0.89 o                         
  -3  -2  12         23.48         26.45         1.27 o                         
  -2  -2  12         42.91         48.27         2.26 o                         
  -1  -2  12         42.65         46.10         1.57 o                         
   0  -2  12          8.50          7.70         0.69 o                         
   1  -2  12          0.99          0.77         0.59 o                         
   2  -2  12         18.62         18.03         1.33 o                         
   3  -2  12         10.60         13.03         1.17 o                         
   4  -2  12          2.90          1.11         1.00 o                         
   5  -2  12          2.20          1.56         1.11 o                         
   6  -2  12          3.83          7.34         1.33 o                         
   7  -2  12         21.30         28.47         2.45 o                         
  -7  -1  12          0.71          1.70         0.72 o                         
  -6  -1  12          0.01         -0.33         0.60 o                         
  -5  -1  12          1.58          1.98         0.78 o                         
  -4  -1  12          0.51          0.48         0.59 o                         
  -3  -1  12          0.03          0.06         0.61 o                         
  -2  -1  12         72.20         76.73         2.34 o                         
  -1  -1  12        642.86        673.43         8.33 o                         
   0  -1  12         24.36         25.77         1.01 o                         
   1  -1  12        293.73        311.85         4.34 o                         
   2  -1  12        136.57        142.53         2.81 o                         
   3  -1  12         20.95         19.23         1.08 o                         
   4  -1  12          2.31          1.92         0.59 o                         
   5  -1  12          0.48         -0.11         1.00 o                         
   6  -1  12          3.71          4.00         1.33 o                         
   7  -1  12          9.77         15.13         1.78 o                         
  -7   0  12          0.28          0.25         0.78 o                         
  -6   0  12          1.49          1.06         0.62 o                         
  -5   0  12          7.20          7.58         1.15 o                         
  -4   0  12         22.84         23.79         1.21 o                         
  -3   0  12          0.18         -0.37         0.51 o                         
  -2   0  12          0.41          0.28         0.55 o                         
  -1   0  12          3.58          4.17         0.55 o                         
   0   0  12        143.80        142.49         2.44 o                         
   1   0  12        112.01        119.23         2.14 o                         
   2   0  12        189.29        192.53         3.42 o                         
   3   0  12          2.61          1.85         0.59 o                         
   4   0  12         28.56         27.24         2.02 o                         
   5   0  12          7.24         10.34         1.10 o                         
   6   0  12          0.44          0.89         1.11 o                         
   7   0  12          9.62          7.79         1.56 o                         
  -6   1  12          0.17          0.46         0.59 o                         
  -5   1  12          1.16          1.62         0.62 o                         
  -4   1  12          5.33          6.43         0.75 o                         
  -3   1  12          5.58          5.64         0.66 o                         
  -2   1  12          2.65          2.42         0.49 o                         
  -1   1  12          3.42          2.99         0.66 o                         
   0   1  12        156.09        149.09         2.42 o                         
   1   1  12         86.00         88.24         1.60 o                         
   2   1  12         12.40         13.52         0.62 o                         
   3   1  12          1.51          0.02         0.36 o                         
   4   1  12          0.02         -0.22         0.51 o                         
   5   1  12          5.30          6.24         0.94 o                         
   6   1  12          0.51          0.44         0.89 o                         
   7   1  12          0.03          0.44         0.89 o                         
   8   1  12          4.85          6.01         1.56 o                         
  -6   2  12          0.95          0.57         1.11 o                         
  -5   2  12          1.54          0.41         0.64 o                         
  -4   2  12         11.12         10.87         0.74 o                         
  -3   2  12          2.12          3.06         0.51 o                         
  -2   2  12          4.04          3.56         0.54 o                         
  -1   2  12          4.78          3.90         0.54 o                         
   0   2  12         12.74          9.98         0.71 o                         
   1   2  12          1.94          1.05         0.43 o                         
   2   2  12         15.41         15.08         0.69 o                         
   3   2  12        114.73        114.62         2.07 o                         
   4   2  12         46.16         44.19         1.37 o                         
   5   2  12         20.47         18.87         1.09 o                         
   6   2  12          0.71          0.70         0.37 o                         
   7   2  12          0.03          1.56         1.11 o                         
   8   2  12          3.24          4.00         1.33 o                         
  -5   3  12          1.59          0.30         0.54 o                         
  -4   3  12          6.72          7.42         0.56 o                         
  -3   3  12         10.78         12.14         0.70 o                         
  -2   3  12          7.48          8.41         0.60 o                         
  -1   3  12          0.32          0.61         0.47 o                         
   0   3  12         23.18         21.42         1.19 o                         
   1   3  12         86.95         91.78         1.76 o                         
   2   3  12         12.55         11.11         0.73 o                         
   3   3  12          7.47          5.66         0.65 o                         
   4   3  12         28.18         30.85         1.24 o                         
   5   3  12          4.04          3.15         0.59 o                         
   6   3  12          2.07          0.83         0.53 o                         
   7   3  12          3.07          3.78         0.89 o                         
  -5   4  12          3.10          4.76         0.85 o                         
  -4   4  12          1.55          1.84         0.68 o                         
  -3   4  12          3.17          3.20         0.48 o                         
  -2   4  12         59.75         61.24         1.39 o                         
  -1   4  12          9.40          7.48         0.60 o                         
   0   4  12          4.02          2.27         0.42 o                         
   1   4  12          0.34          0.13         0.35 o                         
   2   4  12          3.40          2.50         0.69 o                         
   3   4  12          0.40         -0.23         0.40 o                         
   4   4  12          0.24          0.72         0.44 o                         
   5   4  12         48.01         45.78         2.09 o                         
   6   4  12          2.89          2.72         0.69 o                         
   7   4  12         10.00          9.79         1.33 o                         
   8   4  12          5.89          6.23         1.11 o                         
  -4   5  12          3.61          2.77         0.77 o                         
  -3   5  12         26.34         24.06         1.32 o                         
  -2   5  12         13.44         15.74         1.16 o                         
  -1   5  12          9.46          9.82         0.95 o                         
   0   5  12          3.56          3.65         0.46 o                         
   1   5  12          1.30          1.25         0.42 o                         
   2   5  12         10.51          9.47         0.61 o                         
   3   5  12          7.77          6.69         0.57 o                         
   4   5  12          2.02          1.68         0.45 o                         
   5   5  12          0.00          0.33         0.47 o                         
   6   5  12          0.25         -0.63         0.63 o                         
   7   5  12         13.76         16.68         1.56 o                         
   8   5  12          0.07          0.00         0.89 o                         
  -3   6  12          0.16          1.01         0.68 o                         
  -2   6  12          0.04          0.82         0.64 o                         
  -1   6  12          0.51          0.58         0.59 o                         
   0   6  12          3.49          3.07         0.57 o                         
   1   6  12         51.01         53.69         1.21 o                         
   2   6  12          5.28          6.21         0.70 o                         
   3   6  12          6.21          6.76         0.60 o                         
   4   6  12          5.57          5.10         0.57 o                         
   5   6  12          0.00         -0.37         0.39 o                         
   6   6  12          1.08          3.54         0.77 o                         
   7   6  12          2.65          3.02         0.77 o                         
  -1   7  12          0.22          0.37         0.64 o                         
   0   7  12          5.89          6.01         0.78 o                         
   1   7  12          2.52          2.71         0.67 o                         
   2   7  12         17.20         19.45         0.76 o                         
   3   7  12          7.22          7.61         0.69 o                         
   4   7  12          6.32          4.27         0.53 o                         
   5   7  12          1.28          1.37         0.49 o                         
   6   7  12          1.58          2.30         0.51 o                         
   7   7  12          3.47          7.73         0.79 o                         
   1   8  12         30.67         33.47         1.48 o                         
   2   8  12          5.32          6.51         0.93 o                         
   3   8  12         19.66         22.61         1.19 o                         
   4   8  12          0.89          1.48         0.45 o                         
   5   8  12          0.64          0.64         0.47 o                         
  -4  -6  13          0.13         -0.33         0.79 o                         
  -3  -6  13          0.03          0.22         0.79 o                         
  -2  -6  13          0.16         -0.69         0.69 o                         
  -1  -6  13          0.82          0.51         0.85 o                         
   0  -6  13          6.64          7.71         1.22 o                         
   1  -6  13         13.05         23.83         2.00 o                         
  -5  -5  13          4.07          2.09         1.01 o                         
  -4  -5  13          0.84          1.98         0.91 o                         
  -3  -5  13          0.14         -0.22         0.79 o                         
  -2  -5  13         13.76         14.76         1.67 o                         
  -1  -5  13          4.49          4.10         1.22 o                         
   0  -5  13          0.62          0.89         0.79 o                         
   1  -5  13          9.22         14.45         1.33 o                         
   2  -5  13          2.78          4.77         1.01 o                         
   3  -5  13          5.60          9.79         1.23 o                         
  -6  -4  13          0.85          0.69         1.00 o                         
  -5  -4  13          2.61          3.01         1.01 o                         
  -4  -4  13          9.00          9.96         1.11 o                         
  -3  -4  13          1.71          0.83         0.85 o                         
  -2  -4  13          0.11          0.12         0.69 o                         
  -1  -4  13          5.22          3.45         0.94 o                         
   0  -4  13          1.04          1.92         0.89 o                         
   1  -4  13          2.24          3.36         0.85 o                         
   2  -4  13          4.79          6.83         1.10 o                         
   3  -4  13          1.29          1.67         2.11 o                         
   4  -4  13          6.28          7.88         1.17 o                         
  -6  -3  13          1.45          1.94         0.78 o                         
  -5  -3  13         15.58         18.25         1.39 o                         
  -4  -3  13          1.09          2.16         0.85 o                         
  -3  -3  13          0.53         -0.07         0.64 o                         
  -2  -3  13          2.64          3.08         0.75 o                         
  -1  -3  13          1.79          1.38         1.89 o                         
   0  -3  13         23.29         25.77         2.00 o                         
   1  -3  13          0.35          1.04         0.69 o                         
   2  -3  13          1.85          2.81         0.85 o                         
   3  -3  13          0.13         -0.27         0.69 o                         
   4  -3  13          0.14         -0.12         0.89 o                         
   5  -3  13          8.20          9.79         1.56 o                         
  -6  -2  13          0.24          1.10         0.72 o                         
  -5  -2  13          0.00          0.37         0.70 o                         
  -4  -2  13         24.84         26.93         1.44 o                         
  -3  -2  13         30.69         29.41         2.95 o                         
  -2  -2  13         18.32         20.45         1.14 o                         
  -1  -2  13          8.75          8.85         0.88 o                         
   0  -2  13          0.12          0.13         0.74 o                         
   1  -2  13          1.95          0.67         0.79 o                         
   2  -2  13          0.46          0.26         0.79 o                         
   3  -2  13         13.56         13.66         1.03 o                         
   4  -2  13          5.34          6.31         1.01 o                         
   5  -2  13         32.04         47.82         3.11 o                         
   6  -2  13          1.01          0.67         1.11 o                         
  -6  -1  13          0.65          0.72         0.72 o                         
  -5  -1  13          0.00          0.44         0.64 o                         
  -4  -1  13          0.27          0.68         0.68 o                         
  -3  -1  13        184.73        184.12         5.56 o                         
  -2  -1  13          2.99          2.38         1.03 o                         
  -1  -1  13          8.76          9.74         0.72 o                         
   0  -1  13        173.02        188.09         3.32 o                         
   1  -1  13         14.51         14.52         0.86 o                         
   2  -1  13         23.21         25.82         1.62 o                         
   3  -1  13          0.11         -0.51         0.51 o                         
   4  -1  13         16.22         17.25         1.42 o                         
   5  -1  13         21.98         29.06         2.00 o                         
   6  -1  13          0.00          1.33         1.11 o                         
  -6   0  13          0.01         -0.16         0.68 o                         
  -5   0  13          0.00          0.03         0.59 o                         
  -4   0  13          5.82          6.25         0.85 o                         
  -3   0  13         11.02         10.92         1.01 o                         
  -2   0  13          0.26         -0.50         0.59 o                         
  -1   0  13        137.58        145.52         3.45 o                         
   0   0  13          0.00          0.79         0.50 o                         
   1   0  13         72.21         73.33         1.71 o                         
   2   0  13         58.96         63.59         1.66 o                         
   3   0  13          2.38          2.37         0.64 o                         
   4   0  13         25.83         25.44         1.54 o                         
   5   0  13          9.09         10.57         1.11 o                         
   6   0  13          0.54         -0.22         0.89 o                         
   7   0  13          2.82          5.12         1.56 o                         
  -5   1  13          0.00          0.30         0.70 o                         
  -4   1  13          0.49         -0.02         0.59 o                         
  -3   1  13          8.98         10.48         0.92 o                         
  -2   1  13         19.67         19.25         0.94 o                         
  -1   1  13         45.52         46.90         1.78 o                         
   0   1  13         17.82         17.40         0.80 o                         
   1   1  13         96.43         92.99         1.82 o                         
   2   1  13          1.84          2.08         0.49 o                         
   3   1  13          0.22         -0.06         0.55 o                         
   4   1  13         18.77         17.12         1.26 o                         
   5   1  13          6.26          5.91         1.01 o                         
   6   1  13          7.95          3.78         1.33 o                         
   7   1  13          0.56          0.44         1.11 o                         
  -5   2  13          0.79          0.12         0.59 o                         
  -4   2  13          0.02         -0.49         0.49 o                         
  -3   2  13          0.01         -0.40         0.49 o                         
  -2   2  13          1.14          0.44         0.49 o                         
  -1   2  13          1.83          1.88         0.49 o                         
   0   2  13          6.53          6.73         0.59 o                         
   1   2  13         23.70         21.84         0.92 o                         
   2   2  13         26.20         28.84         1.00 o                         
   3   2  13         47.59         43.87         1.28 o                         
   4   2  13         24.76         27.02         1.28 o                         
   5   2  13         35.72         39.60         1.32 o                         
   6   2  13          0.01         -0.63         0.63 o                         
   7   2  13          2.27          1.11         1.11 o                         
  -4   3  13          0.00         -0.10         0.46 o                         
  -3   3  13          0.01         -0.41         0.41 o                         
  -2   3  13          3.04          1.75         0.54 o                         
  -1   3  13          0.97          1.59         0.49 o                         
   0   3  13          0.99          0.82         0.47 o                         
   1   3  13          0.03          0.27         0.42 o                         
   2   3  13         32.19         33.49         1.08 o                         
   3   3  13         16.10         16.22         0.87 o                         
   4   3  13         17.73         18.36         1.06 o                         
   5   3  13         16.35         14.57         1.07 o                         
   6   3  13          1.53         -0.48         1.33 o                         
   7   3  13          0.06          0.89         0.67 o                         
  -4   4  13          5.75          5.83         1.67 o                         
  -3   4  13          0.20         -0.44         0.44 o                         
  -2   4  13          0.62          1.51         0.61 o                         
  -1   4  13          0.77          0.00         0.49 o                         
   0   4  13          2.73          2.48         0.56 o                         
   1   4  13          2.01          1.78         0.49 o                         
   2   4  13          0.05          0.35         0.48 o                         
   3   4  13         59.76         58.04         2.21 o                         
   4   4  13         21.91         21.11         0.94 o                         
   5   4  13         22.55         19.18         1.11 o                         
   6   4  13         25.72         31.10         1.55 o                         
   7   4  13          0.08         -0.89         0.89 o                         
  -3   5  13          0.06          0.76         0.72 o                         
  -2   5  13          1.80          0.90         0.71 o                         
  -1   5  13          3.75          5.32         0.61 o                         
   0   5  13          7.71          9.28         0.72 o                         
   1   5  13          0.00         -0.04         0.64 o                         
   2   5  13          1.25          1.01         0.64 o                         
   3   5  13          0.56          0.22         0.47 o                         
   4   5  13          0.52          0.63         0.49 o                         
   5   5  13          2.78          2.63         0.71 o                         
   6   5  13          0.25         -0.69         0.69 o                         
   7   5  13          6.17          6.23         1.33 o                         
  -1   6  13          0.01          0.31         0.68 o                         
   0   6  13          0.27          0.56         0.58 o                         
   1   6  13          2.53          3.14         0.55 o                         
   2   6  13          0.84         -0.15         0.49 o                         
   3   6  13          0.21         -0.10         0.54 o                         
   4   6  13          0.27         -0.01         0.49 o                         
   5   6  13          0.36          0.44         0.49 o                         
   6   6  13          0.84         -0.10         0.55 o                         
   0   7  13          8.08          5.47         0.77 o                         
   1   7  13          0.98          1.39         0.67 o                         
   2   7  13          0.01         -0.01         0.44 o                         
   3   7  13          0.29         -0.16         0.43 o                         
   4   7  13          3.18          4.69         0.60 o                         
   5   7  13          0.03         -0.06         0.51 o                         
  -3  -5  14         13.29         16.96         1.55 o                         
  -2  -5  14          3.17          2.78         0.94 o                         
  -1  -5  14          5.94          5.64         1.07 o                         
   0  -5  14          0.05          1.68         0.85 o                         
   1  -5  14          0.01         -0.02         1.00 o                         
  -4  -4  14          0.10         -0.20         1.00 o                         
  -3  -4  14          7.70          7.02         1.17 o                         
  -2  -4  14          0.26         -0.22         0.89 o                         
  -1  -4  14          0.93          0.95         0.85 o                         
   0  -4  14          1.33          1.52         0.91 o                         
   1  -4  14          6.47          5.91         1.17 o                         
   2  -4  14          6.23          9.17         1.56 o                         
   3  -4  14          6.52          5.90         1.67 o                         
  -5  -3  14          2.97          3.54         0.88 o                         
  -4  -3  14         15.05         11.64         2.00 o                         
  -3  -3  14          2.08          1.67         1.67 o                         
  -2  -3  14          1.23          1.56         1.22 o                         
  -1  -3  14          8.88         10.53         1.26 o                         
   0  -3  14          1.35          0.67         1.22 o                         
   1  -3  14         13.76         14.54         1.67 o                         
   2  -3  14         17.02         18.43         1.49 o                         
   3  -3  14          3.94          4.51         2.00 o                         
   4  -3  14         16.62         23.18         1.89 o                         
  -5  -2  14          0.00         -0.68         0.68 o                         
  -4  -2  14         12.93         13.21         1.14 o                         
  -3  -2  14          6.62          6.25         0.92 o                         
  -2  -2  14          6.96          6.52         2.32 o                         
  -1  -2  14         21.91         25.10         1.15 o                         
   0  -2  14          1.41          0.50         0.75 o                         
   1  -2  14          6.43          5.94         0.88 o                         
   2  -2  14          3.08          3.09         0.81 o                         
   3  -2  14          0.10         -0.22         0.64 o                         
   4  -2  14          1.76          1.19         1.56 o                         
  -5  -1  14          3.71          3.64         0.85 o                         
  -4  -1  14         13.78         16.02         1.18 o                         
  -3  -1  14         26.62         30.04         2.41 o                         
  -2  -1  14          6.27          5.59         1.11 o                         
  -1  -1  14          2.51          3.20         0.81 o                         
   0  -1  14          0.00          0.38         0.54 o                         
   1  -1  14          1.00          0.39         0.58 o                         
   2  -1  14          1.85          0.80         0.62 o                         
   3  -1  14          0.14          0.17         0.57 o                         
   4  -1  14          0.97          1.60         0.85 o                         
   5  -1  14         35.96         52.94         3.34 o                         
  -5   0  14          0.50          0.78         0.76 o                         
  -4   0  14         13.77         12.39         1.08 o                         
  -3   0  14         68.87         73.48         3.11 o                         
  -2   0  14         24.02         22.58         1.31 o                         
  -1   0  14         66.84         72.94         3.05 o                         
   0   0  14          0.00         -0.44         0.64 o                         
   1   0  14         36.12         35.07         1.35 o                         
   2   0  14         71.07         77.56         1.94 o                         
   3   0  14          0.24          0.43         0.68 o                         
   4   0  14          0.01          0.22         0.89 o                         
   5   0  14          2.63          3.39         1.01 o                         
   6   0  14          4.63          3.34         1.33 o                         
  -4   1  14          0.47          1.35         0.75 o                         
  -3   1  14          4.22          3.78         0.78 o                         
  -2   1  14         15.19         14.10         1.08 o                         
  -1   1  14          7.55          7.93         0.94 o                         
   0   1  14         16.93         19.23         1.04 o                         
   1   1  14          8.01          8.20         0.88 o                         
   2   1  14         19.93         21.13         2.15 o                         
   3   1  14          0.87          0.56         0.54 o                         
   4   1  14          7.06          7.71         0.90 o                         
   5   1  14          2.80          1.44         0.85 o                         
   6   1  14          2.70          1.33         1.33 o                         
  -4   2  14          0.21         -0.29         0.65 o                         
  -3   2  14          0.27         -0.06         0.49 o                         
  -2   2  14         14.87         14.48         0.96 o                         
  -1   2  14          1.33          2.65         0.60 o                         
   0   2  14         11.84         14.00         0.85 o                         
   1   2  14          0.30         -0.23         0.49 o                         
   2   2  14          0.00         -0.42         0.42 o                         
   3   2  14         11.44         14.59         0.87 o                         
   4   2  14         11.64         12.67         0.94 o                         
   5   2  14          0.08          1.33         1.11 o                         
  -3   3  14          0.44          0.48         0.54 o                         
  -2   3  14          0.65          0.10         0.51 o                         
  -1   3  14          6.89          7.24         0.83 o                         
   0   3  14         10.36         10.26         0.79 o                         
   1   3  14         49.45         55.15         1.57 o                         
   2   3  14          2.09          3.06         0.60 o                         
   3   3  14          0.42          0.21         0.47 o                         
   4   3  14          5.38          7.00         0.74 o                         
   5   3  14          0.56         -0.05         0.69 o                         
   6   3  14         20.21         22.18         1.28 o                         
  -2   4  14          0.00         -0.35         0.51 o                         
  -1   4  14          7.60          8.22         0.77 o                         
   0   4  14          0.02         -0.20         0.49 o                         
   1   4  14          4.19          3.73         0.64 o                         
   2   4  14          6.19          6.85         1.00 o                         
   3   4  14         11.43         12.17         0.85 o                         
   4   4  14         28.06         29.03         1.16 o                         
   5   4  14          5.10          4.89         0.75 o                         
   6   4  14          2.23          2.55         1.67 o                         
  -1   5  14          2.76          2.84         0.61 o                         
   0   5  14          0.00         -0.52         0.52 o                         
   1   5  14          0.02         -0.13         0.54 o                         
   2   5  14          0.30          0.33         0.56 o                         
   3   5  14          3.28          3.12         0.62 o                         
   4   5  14          0.44          1.10         0.54 o                         
   5   5  14         15.48         12.96         0.87 o                         
   0   6  14          2.01          0.67         1.11 o                         
   1   6  14          2.28          3.64         0.60 o                         
   2   6  14          5.57          4.56         0.68 o                         
   3   6  14          3.60          4.18         0.65 o                         
   4   6  14          6.18          8.07         0.75 o                         
  -3  -3  15          1.99          2.00         1.33 o                         
  -2  -3  15          0.75          1.78         1.56 o                         
  -1  -3  15          2.48          2.34         1.22 o                         
   0  -3  15          6.47          7.26         1.33 o                         
   1  -3  15          9.89         10.91         1.49 o                         
   2  -3  15          5.14          4.93         1.20 o                         
  -3  -2  15          0.62         -0.36         0.72 o                         
  -2  -2  15          5.85          5.70         0.94 o                         
  -1  -2  15          5.64          4.61         0.85 o                         
   0  -2  15          0.14         -0.41         0.88 o                         
   1  -2  15          0.06         -0.38         0.68 o                         
   2  -2  15          7.68         10.37         1.07 o                         
   3  -2  15         14.92         18.93         1.65 o                         
  -3  -1  15          6.83          8.00         1.05 o                         
  -2  -1  15         13.65         15.36         1.25 o                         
  -1  -1  15         10.41         11.60         1.08 o                         
   0  -1  15          0.06          0.86         0.65 o                         
   1  -1  15          0.11         -0.12         0.92 o                         
   2  -1  15          7.89          6.16         0.90 o                         
   3  -1  15         61.78         78.92         2.48 o                         
   4  -1  15          0.09          1.67         0.94 o                         
  -3   0  15          9.94         10.07         1.05 o                         
  -2   0  15         21.80         26.72         1.47 o                         
  -1   0  15         24.08         21.93         1.34 o                         
   0   0  15         22.30         21.67         1.31 o                         
   1   0  15         14.53         14.90         1.18 o                         
   2   0  15          2.08          2.14         0.72 o                         
   3   0  15          0.04         -0.52         0.64 o                         
   4   0  15         12.18         16.48         1.57 o                         
  -3   1  15         31.74         30.51         1.79 o                         
  -2   1  15         10.80         11.43         1.05 o                         
  -1   1  15         15.03         15.56         1.18 o                         
   0   1  15          2.16          2.15         1.07 o                         
   1   1  15          5.28          4.12         0.78 o                         
   2   1  15          1.91          1.85         0.72 o                         
   3   1  15         12.58         12.01         1.05 o                         
   4   1  15          2.88          2.32         0.91 o                         
  -2   2  15          1.25          0.74         0.56 o                         
  -1   2  15          7.95          8.82         0.79 o                         
   0   2  15         21.98         20.27         1.32 o                         
   1   2  15          0.08         -0.47         0.54 o                         
   2   2  15          2.26          1.28         0.52 o                         
   3   2  15          1.09          0.78         0.54 o                         
   4   2  15          2.09          2.37         0.77 o                         
   5   2  15          0.40         -1.11         1.11 o                         
  -2   3  15          0.06          0.44         1.11 o                         
  -1   3  15         10.81         10.99         0.90 o                         
   0   3  15          0.26          0.42         0.52 o                         
   1   3  15         13.76         13.17         0.90 o                         
   2   3  15          0.99         -0.47         0.47 o                         
   3   3  15          3.98          4.43         0.68 o                         
   4   3  15         13.59         16.43         0.92 o                         
   0   4  15          2.97          2.87         0.68 o                         
   1   4  15         15.56         18.29         1.00 o                         
   2   4  15          7.67         10.87         0.85 o                         
   3   4  15          1.25          0.89         0.74 o                         
   4   4  15         13.25         11.41         0.95 o                         
   2   5  15          0.07         -0.44         0.67 o                         
   0   0  16          0.08          0.60         0.72 o                         
   1   0  16          0.34          0.97         0.72 o                         
   0   1  16         10.36         11.75         1.77 o                         
   1   1  16          0.03         -0.07         0.64 o                         
   2   1  16          0.68          0.89         1.11 o                         
   1   2  16          1.15          0.00         1.11 o                         
                                                                                
